# Supplementary material for: Disrupting integrator complex subunit INTS6 causes neurodevelopmental disorders and impairs neurogenesis and synapse development
Source: J Clin Invest. 2025 Sep 18;135(22):e191729. doi: 10.1172/JCI191729 (PMC12618080; doi:10.1172/JCI191729)
Supplement: Supplemental tables 1-9 [file jci-135-191729-s238.xlsx]

## Sheet: Table S1
Table S1. De novo variantsof INTS1-15 identified in ASD/ID/DD cohorts
Chr	Start	End	Ref	Alt	Func.refGene	Gene.refGene	ExonicFunc	AAChange.refGene	Sample_id	Phenotype	PMID	SIFT_score	SIFT_converted_rankscore	SIFT_pred	SIFT4G_score	SIFT4G_converted_rankscore	SIFT4G_pred	Polyphen2_HDIV_score	Polyphen2_HDIV_rankscore	Polyphen2_HDIV_pred	Polyphen2_HVAR_score	Polyphen2_HVAR_rankscore	Polyphen2_HVAR_pred	LRT_score	LRT_converted_rankscore	LRT_pred	LRT_Omega	MutationTaster_score	MutationTaster_converted_rankscore	MutationTaster_pred	MutationAssessor_score	MutationAssessor_rankscore	MutationAssessor_pred	FATHMM_score	FATHMM_converted_rankscore	FATHMM_pred	PROVEAN_score	PROVEAN_converted_rankscore	PROVEAN_pred	VEST4_score	VEST4_rankscore	MetaSVM_score	MetaSVM_rankscore	MetaSVM_pred	MetaLR_score	MetaLR_rankscore	MetaLR_pred	Reliability_index	MetaRNN_score
chr7	1472368	1472368	G	A	exonic	INTS1	missense	INTS1:NM_001080453:exon44:c.C6089T:p.S2030F	SP0068363,SP0068370,SP0068361	ASD	spark_wes	0.013	0.539	D	0.03	0.54159	D	0.938	0.52538	P	0.445	0.45921	B	6e-06	0.62929	D	0.113089	0.99982	0.49512	D	2.34	0.67151	M	0.77	0.49642	T	-2.72	0.7498	D	0.747	0.74644	-0.7003	0.60424	T	0.182	0.53041	T	10	0.361166
chr7	1472387	1472387	C	G	splicing	INTS1	splicing	NM_001080453:exon44:c.6071-1G>C	DEASD_1053_001	ASD	35982160	.	.	.	.	.	.	.	.	.	.	.	.	.	.	.	.	1	0.81001	D	.	.	.	.	.	.	.	.	.	.	.	.	.	.	.	.	.	.	.
chr7	1474209	1474209	C	T	exonic	INTS1	missense	INTS1:NM_001080453:exon41:c.G5788A:p.A1930T	DDD13k.09210	DD	33057194	0.225	0.18626	T	0.133	0.34359	T	0.092	0.25296	B	0.057	0.2628	B	0	0.8433	D	0	1	0.81001	D	2.145	0.60081	M	0.88	0.46028	T	-1.04	0.27259	N	0.787	0.78356	-0.9823	0.34468	T	0.125	0.43049	T	10	0.625881
chr7	1474215	1474215	G	A	exonic	INTS1	stopgain	INTS1:NM_001080453:exon41:c.C5782T:p.Q1928X	87669	DD	33057194	.	.	.	.	.	.	.	.	.	.	.	.	0	0.8433	D	0	1	0.81001	A	.	.	.	.	.	.	.	.	.	0.281	0.31814	.	.	.	.	.	.	.	.
chr7	1476887	1476887	C	T	exonic	INTS1	missense	INTS1:NM_001080453:exon36:c.G4970A:p.R1657H	05C48743	ASD	35982160	0	0.91255	D	0.003	0.76473	D	0.447	0.36006	B	0.204	0.37039	B	2e-05	0.62929	D	0.150028	0.999717	0.48481	D	3.12	0.87914	M	-0.21	0.66294	T	-3.71	0.70674	D	0.867	0.86404	-0.3996	0.72039	T	0.309	0.67976	T	10	0.70013
chr7	1477552	1477552	T	C	exonic	INTS1	missense	INTS1:NM_001080453:exon35:c.A4936G:p.K1646E	SP0125553,SP0125552,SP0129593	ASD	spark_wes	0.331	0.13088	T	0.453	0.12848	T	0.002	0.09854	B	0.002	0.06944	B	1e-06	0.8433	N	0.092562	0.998565	0.45092	D	2.8	0.81625	M	0.81	0.4846	T	-1.17	0.29933	N	0.364	0.40565	-1.0043	0.28666	T	0.125	0.43049	T	10	0.218885
chr7	1477813	1477813	G	A	exonic	INTS1	missense	INTS1:NM_001080453:exon34:c.C4754T:p.S1585F	6107	DD	33057194	0.006	0.61437	D	0.035	0.52389	D	0.811	0.45403	P	0.562	0.49608	P	0	0.8433	D	0.050931	0.99999	0.58761	D	2.71	0.79292	M	0.57	0.54347	T	-2.72	0.5792	D	0.679	0.68603	-0.7822	0.56178	T	0.173	0.51516	T	10	0.619465
chr7	1478383	1478383	G	A	exonic	INTS1	missense	INTS1:NM_001080453:exon33:c.C4613T:p.P1538L	73371	DD	33057194	0.037	0.43085	D	0.021	0.58089	D	0.994	0.66517	D	0.552	0.49293	P	6e-06	0.62929	D	0.109448	0.999999	0.58761	D	2.395	0.6921	M	0.89	0.45636	T	-2.15	0.48687	N	0.662	0.67132	-0.915	0.4622	T	0.128	0.43645	T	10	0.608415
chr7	1480384	1480384	C	T	exonic	INTS1	missense	INTS1:NM_001080453:exon30:c.G4007A:p.R1336Q	DDD13k.08236	DD	33057194	0.235	0.18	T	0.415	0.14326	T	0.414	0.35185	B	0.057	0.2628	B	0.000105	0.50451	D	0.195208	0.795277	0.29178	N	2.015	0.55033	M	0.71	0.51228	T	-0.8	0.22078	N	0.27	0.30574	-1.0031	0.29021	T	0.099	0.37009	T	10	0.145329
chr7	1480408	1480408	G	A	exonic	INTS1	missense	INTS1:NM_001080453:exon30:c.C3983T:p.P1328L	SP0463125,SP0463138,SP0463124	ASD	spark_wes	0.181	0.21884	T	0.308	0.19845	T	0	0.02946	B	0.001	0.04355	B	9.5e-05	0.51296	D	0.175313	0.859644	0.35365	D	0.805	0.20218	L	0.97	0.42502	T	-1.6	0.3854	N	0.283	0.32037	-0.9426	0.42202	T	0.11	0.39627	T	10	0.122907
chr7	1482576	1482576	G	C	exonic	INTS1	missense	INTS1:NM_001080453:exon27:c.C3673G:p.R1225G	SP0197637,SP0203990,SP0197632	ASD	spark_wes	0	0.91255	D	0.005	0.72224	D	0.973	0.57599	D	0.924	0.65913	D	0.000142	0.4913	U	0	1	0.81001	D	2.74	0.80084	M	-0.31	0.6803	T	-6.34	0.90937	D	0.941	0.94786	0.036	0.82979	D	0.469	0.79551	T	10	0.916447
chr7	1485462	1485462	G	A	exonic	INTS1	missense	INTS1:NM_001080453:exon23:c.C2984T:p.S995L	96147	DD	33057194	0.068	0.35726	T	0.089	0.40426	T	0.452	0.36118	B	0.107	0.31211	B	2.6e-05	0.55875	D	0.122885	1	0.81001	D	2.48	0.72069	M	0.76	0.49919	T	-3.34	0.66325	D	0.883	0.88137	-0.8486	0.52065	T	0.126	0.43236	T	10	0.472443
chr7	1487914	1487914	G	C	exonic	INTS1	missense	INTS1:NM_001080453:exon19:c.C2362G:p.R788G	112988	DD	33057194	0.131	0.26629	T	0.106	0.37872	T	0.708	0.42036	P	0.184	0.35999	B	9e-06	0.62929	D	0.064498	0.961355	0.38231	D	1.245	0.31408	L	0.9	0.45248	T	-1.52	0.3698	N	0.515	0.54584	-1.0708	0.09238	T	0.069	0.28313	T	10	0.318206
chr7	1489346	1489346	-	CAGGCCCTGCTCCCAGCCCCGGGCCCGCCGAG	exonic	INTS1	frameshift	INTS1:NM_001080453:exon18:c.2315_2316insCTCGGCGGGCCCGGGGCTGGGAGCAGGGCCTG:p.N773Sfs*21	37169	DD	33057194	.	.	.	.	.	.	.	.	.	.	.	.	.	.	.	.	.	.	.	.	.	.	.	.	.	.	.	.	.	.	.	.	.	.	.	.	.	.
chr7	1497242	1497242	G	A	exonic	INTS1	missense	INTS1:NM_001080453:exon11:c.C1498T:p.R500W	rumc_patient_700	DD	33057194	0	0.91255	D	0	0.92824	D	1	0.90584	D	0.999	0.92359	D	0	0.8433	D	0	1	0.81001	D	2.05	0.56469	M	2.53	0.14038	T	-7.01	0.93764	D	0.986	0.99481	0.085	0.83906	D	0.516	0.81898	D	10	0.91031
chr7	1498440	1498440	A	C	exonic	INTS1	missense	INTS1:NM_001080453:exon10:c.T1397G:p.L466R	SP0116720,SP0117152,SP0116719	ASD	spark_wes	0.003	0.68238	D	0.003	0.76473	D	0.989	0.62824	D	0.929	0.66367	D	3e-06	0.62929	D	0	1	0.81001	D	1.39	0.34934	L	1.64	0.27822	T	-3.41	0.67129	D	0.957	0.96644	-0.6535	0.62561	T	0.208	0.56771	T	10	0.891372
chr7	1503059	1503059	G	A	exonic	INTS1	missense	INTS1:NM_001080453:exon3:c.C191T:p.A64V	UK10K_SKUSE5080191	ASD	35982160	0.178	0.22138	T	0.199	0.27679	T	0.242	0.3093	B	0.036	0.22909	B	0.003944	0.34294	N	0.281102	0.999998	0.08975	N	1.59	0.40313	L	0.88	0.46028	T	-0.88	0.23808	N	0.234	0.26354	-1.0264	0.21625	T	0.065	0.26843	T	10	0.202075
chr7	1503151	1503152	CT	C	exonic	INTS1	frameshift	INTS1:NM_001080453:exon3:c.98_99delinsG:p.K33Rfs*14	ASDFI_1477	ASD	35982160	.	.	.	.	.	.	.	.	.	.	.	.	.	.	.	.	.	.	.	.	.	.	.	.	.	.	.	.	.	.	.	.	.	.	.	.	.	.
chr7	1503902	1503902	C	G	splicing	INTS1	splicing	NM_001080453:exon2:c.58+1G>C	7906	DD	33057194	.	.	.	.	.	.	.	.	.	.	.	.	.	.	.	.	1	0.81001	D	.	.	.	.	.	.	.	.	.	.	.	.	.	.	.	.	.	.	.
chr17	61867832	61867832	C	T	splicing	INTS2	splicing	NM_001330417:exon24:c.3421+1G>A;NM_001351695:exon24:c.3421+1G>A;NM_020748:exon24:c.3445+1G>A	SP0117538,SP0117537,SP0122507	ASD	spark_wes	.	.	.	.	.	.	.	.	.	.	.	.	.	.	.	.	1	0.81001	D	.	.	.	.	.	.	.	.	.	.	.	.	.	.	.	.	.	.	.
chr17	61869820	61869820	G	A	exonic	INTS2	stopgain	INTS2:NM_001330417:exon21:c.C2947T:p.R983X,INTS2:NM_001351695:exon21:c.C2947T:p.R983X,INTS2:NM_020748:exon21:c.C2971T:p.R991X	SP0084967,SP0085962,SP0084966	ASD	spark_wes	.	.	.	.	.	.	.	.	.	.	.	.	0	0.8433	D	0	1	0.81001	A	.	.	.	.	.	.	.	.	.	0.44	0.47857	.	.	.	.	.	.	.	.
chr17	61872267	61872267	G	A	exonic	INTS2	stopgain	INTS2:NM_001330417:exon20:c.C2776T:p.Q926X,INTS2:NM_001351695:exon20:c.C2776T:p.Q926X,INTS2:NM_020748:exon20:c.C2800T:p.Q934X	SP0022155,SP0022151,SP0022112	ASD	spark_wes	.	.	.	.	.	.	.	.	.	.	.	.	0	0.8433	D	0	1	0.81001	A	.	.	.	.	.	.	.	.	.	0.443	0.48134	.	.	.	.	.	.	.	.
chr17	61877998	61877998	G	A	exonic	INTS2	missense	INTS2:NM_001330417:exon18:c.C2345T:p.A782V,INTS2:NM_001351695:exon18:c.C2345T:p.A782V,INTS2:NM_020748:exon18:c.C2369T:p.A790V	SP0426060,SP0428952,SP0426059	ASD	spark_wes	0.09	0.40832	T	0.1	0.3904	T	0.964	0.55854	D	0.536	0.48739	P	2e-06	0.62929	N	0.098975	0.999985	0.54805	D	1.755	0.45626	L	0.8	0.48769	T	-2.55	0.55181	D	0.528	0.57177	-0.9701	0.37179	T	0.138	0.45451	T	9	0.292542
chr1	153728732	153728732	G	C	exonic	INTS3	missense	INTS3:NM_023015:exon1:c.G98C:p.G33A,INTS3:NM_001324475:exon2:c.G98C:p.G33A	rumc_patient_1587	DD	33057194	1	0.00964	T	1	0.01155	T	0.001	0.07471	B	0.002	0.06944	B	0.000907	0.41128	D	0.215469	1	0.81001	D	-0.805	0.0159	N	.	.	.	0.81	0.01839	N	0.285	0.43126	-0.9926	0.31933	T	0.02	0.08453	T	9	0.0608861
chr1	153747030	153747030	T	G	exonic	INTS3	missense	INTS3:NM_023015:exon4:c.T392G:p.M131R,INTS3:NM_001324475:exon5:c.T392G:p.M131R	80036	DD	33057194	0.021	0.49117	D	0.039	0.51112	D	0.914	0.50529	P	0.774	0.57014	P	0	0.8433	D	0	0.999999	0.81001	D	1.79	0.46772	L	.	.	.	-2.48	0.54059	N	0.895	0.89465	-0.8713	0.50431	T	0.165	0.50291	T	9	0.81409
chr1	153754674	153754674	C	T	exonic	INTS3	stopgain	INTS3:NM_023015:exon9:c.C892T:p.R298X,INTS3:NM_001324475:exon10:c.C892T:p.R298X	21868	DD	33057194	.	.	.	.	.	.	.	.	.	.	.	.	0	0.8433	D	0	1	0.81001	A	.	.	.	.	.	.	.	.	.	0.557	0.58202	.	.	.	.	.	.	.	.
chr1	153754675	153754675	G	A	exonic	INTS3	missense	INTS3:NM_023015:exon9:c.G893A:p.R298Q,INTS3:NM_001324475:exon10:c.G893A:p.R298Q	SP0118607,SP0118612,SP0118604	ASD	spark_wes	0	0.91255	D	0.008	0.6789	D	0.999	0.77913	D	0.85	0.74454	P	0	0.8433	D	0	0.999989	0.54805	D	.	.	.	.	.	.	-3.13	0.63901	D	0.774	0.80473	-0.3159	0.74537	T	0.366	0.72674	T	9	0.835519
chr1	153762838	153762838	A	C	exonic	INTS3	missense	INTS3:NM_023015:exon15:c.A1627C:p.N543H,INTS3:NM_001324475:exon16:c.A1627C:p.N543H	SP0425342,SP0426871,SP0425341	ASD	spark_wes	0.114	0.30515	T	0.132	0.3597	T	0	0.07471	B	0	0.04355	B	0.000568	0.4325	D	0.22292	0.963961	0.38379	D	.	.	.	.	.	.	-1.38	0.34198	N	0.361	0.40264	-1.0538	0.13359	T	0.069	0.28113	T	9	0.13191
chr1	153773047	153773047	A	G	exonic	INTS3	missense	INTS3:NM_023015:exon29:c.A3017G:p.N1006S,INTS3:NM_001324475:exon30:c.A3017G:p.N1006S	48268	DD	33057194	0.426	0.26192	T	1	0.03447	T	0.341	0.3347	B	0.083	0.35118	B	1.6e-05	0.62929	D	0.112531	0.507817	0.31672	N	.	.	.	.	.	.	-0.51	0.15986	N	0.2	0.24758	-1.0483	0.14875	T	0.036	0.15553	T	9	0.0222529
chr11	77941178	77941178	A	G	splicing	INTS4	splicing	NM_033547:exon9:c.990+2T>C	SP0027460,SP0027680,SP0027507	ASD	spark_wes	.	.	.	.	.	.	.	.	.	.	.	.	.	.	.	.	1	0.81001	D	.	.	.	.	.	.	.	.	.	.	.	.	.	.	.	.	.	.	.
chr11	77994634	77994634	G	A	exonic	INTS4	missense	INTS4:NM_033547:exon1:c.C10T:p.H4Y	GEA343	ASD	35982160	0.042	0.91255	D	0.045	0.92824	D	0.993	0.65571	D	0.968	0.71741	D	0	0.8433	D	0	1	0.81001	D	2.075	0.57047	M	.	.	.	-0.66	0.73684	N	0.802	0.85449	-0.2537	0.7626	T	0.422	0.76717	T	9	0.632324
chr11	62647718	62647718	T	A	exonic	INTS5	missense	INTS5:NM_030628:exon2:c.A2362T:p.S788C	94921	DD	33057194	0.004	0.65419	D	0.017	0.60337	D	0.924	0.51285	P	0.473	0.46845	P	0.000124	0.49741	D	0.205916	0.586028	0.3106	N	0.895	0.22405	L	.	.	.	-1.73	0.41046	N	0.402	0.44283	-0.8482	0.52093	T	0.098	0.36651	T	9	0.747223
chr11	62648939	62648939	G	A	exonic	INTS5	stopgain	INTS5:NM_030628:exon2:c.C1141T:p.R381X	57103	DD	33057194	.	.	.	.	.	.	.	.	.	.	.	.	2.9e-05	0.55875	D	0.069266	1	0.81001	D	.	.	.	.	.	.	.	.	.	0.359	0.40063	.	.	.	.	.	.	.	.
chr11	62649041	62649041	T	C	exonic	INTS5	missense	INTS5:NM_030628:exon2:c.A1039G:p.M347V	46323	DD	33057194	0.015	0.52492	D	0.094	0.39645	T	0.631	0.40217	P	0.155	0.34417	B	0	0.8433	D	0.050403	0.828589	0.28789	N	0.975	0.24501	L	.	.	.	-1.65	0.39503	N	0.647	0.65844	-1.0088	0.27292	T	0.058	0.24204	T	9	0.347006
chr11	62649170	62649170	G	A	exonic	INTS5	missense	INTS5:NM_030628:exon2:c.C910T:p.R304C	SP0081495,SP0081516,SP0081491	ASD	spark_wes	0.009	0.5748	D	0.017	0.60337	D	0.784	0.44396	P	0.13	0.32896	B	4e-06	0.62929	D	0.060199	0.997661	0.4408	D	0.895	0.22405	L	.	.	.	-2.33	0.51646	N	0.685	0.69125	-1.0361	0.18513	T	0.094	0.35658	T	9	0.497285
chr11	62649566	62649566	C	T	exonic	INTS5	missense	INTS5:NM_030628:exon2:c.G514A:p.A172T	77263	DD	33057194	0.035	0.43708	D	0.054	0.47097	T	0.002	0.09854	B	0	0.01387	B	0.000735	0.42129	D	0.190185	0.772596	0.2942	N	0	0.06538	N	.	.	.	0.19	0.04947	N	0.06	0.03175	-1.0568	0.12569	T	0.053	0.22501	T	9	0.0875081
chr11	62649587	62649587	G	A	exonic	INTS5	missense	INTS5:NM_030628:exon2:c.C493T:p.R165C	SP0172143,SP0187879,SP0067681	ASD	spark_wes	0.069	0.35537	T	0.062	0.45318	T	0.991	0.6407	D	0.597	0.50647	P	0.002161	0.37095	N	0.230823	0.998233	0.44662	D	0	0.06538	N	.	.	.	-0.59	0.17624	N	0.253	0.28616	-1.0273	0.21331	T	0.099	0.37034	T	9	0.214286
chr13	51374200	51374207	ATTCTTAC	GA	splicing	INTS6	splicing	INTS6:NM_001306091:exon17:c.1570+1_1570+8delinsTC;INTS6:NM_012141:exon15:2104+1_2104+8delinsTC;INTS6:NM_001039937:exon16:c.2065+1_2065+8delinsTC	SP0257568,SP0277943,SP0257567	ASD	spark_wgs	.	.	.	.	.	.	.	.	.	.	.	.	.	.	.	.	.	.	.	.	.	.	.	.	.	.	.	.	.	.	.	.	.	.	.	.	.	.
chr13	51374698	51374698	G	A	exonic	INTS6	stopgain	INTS6:NM_012141:exon14:c.C1828T:p.R610X,INTS6:NM_001039937:exon15:c.C1789T:p.R597X,INTS6:NM_001306091:exon16:c.C1294T:p.R432X	14687.p1	ASD	35982160	.	.	.	.	.	.	.	.	.	.	.	.	4e-06	0.62929	D	0.061993	1	0.81001	A	.	.	.	.	.	.	.	.	.	0.411	0.48504	.	.	.	.	.	.	.	.
chr13	51382105	51382105	T	C	exonic	INTS6	missense	INTS6:NM_012141:exon10:c.A1199G:p.H400R,INTS6:NM_001039937:exon11:c.A1160G:p.H387R,INTS6:NM_001306091:exon12:c.A665G:p.H222R	SP0135904,SP0135903,SP0138176	ASD	spark_wes	0.004	0.91255	D	0.033	0.76473	D	0.996	0.68779	D	0.939	0.67449	D	0	0.8433	D	0	1	0.81001	D	2.93	0.84523	M	1.51	0.30937	T	-7.44	0.96294	D	0.695	0.71321	-0.7257	0.59179	T	0.202	0.55863	T	10	0.847001
chr13	51387430	51387430	G	A	exonic	INTS6	missense	INTS6:NM_012141:exon7:c.C850T:p.P284S,INTS6:NM_001039937:exon8:c.C811T:p.P271S,INTS6:NM_001306091:exon9:c.C316T:p.P106S	SP0164564,SP0164574,SP0164562	ASD	spark_wes	0	0.91255	D	0	0.92824	D	1	0.90584	D	1	0.97372	D	0	0.8433	D	0	1	0.81001	D	3.085	0.87354	M	0.42	0.56937	T	-7.53	0.95924	D	0.882	0.89465	0.102	0.84213	D	0.443	0.78033	T	10	0.856101
chr13	51389430	51389430	C	T	exonic	INTS6	missense	INTS6:NM_012141:exon6:c.G628A:p.V210M,INTS6:NM_001039937:exon7:c.G589A:p.V197M,INTS6:NM_001306091:exon8:c.G94A:p.V32M	46471	DD	33057194	0.002	0.7849	D	0.01	0.7415	D	1	0.90584	D	0.998	0.88582	D	0	0.8433	D	0	1	0.81001	D	2.38	0.68558	M	2.42	0.15376	T	-2.41	0.52938	N	0.611	0.74189	-0.8306	0.53263	T	0.151	0.47997	T	10	0.575044
chr13	51430313	51430313	G	A	exonic	INTS6	missense	INTS6:NM_012141:exon4:c.C410T:p.T137I,INTS6:NM_001039937:exon5:c.C371T:p.T124I	14265_p1	ASD	35982160	0.089	0.32141	T	0.2	0.2886	T	0.958	0.54977	D	0.77	0.56828	P	0.000177	0.48594	D	0.245199	0.993664	0.81001	D	0.895	0.22405	L	.	.	.	-2.5	0.68532	D	0.145	0.21188	-0.7678	0.56978	T	0.217	0.57928	T	9	0.280806
chr13	51451032	51451032	T	C	exonic	INTS6	missense	INTS6:NM_001039938:exon3:c.A332G:p.Y111C,INTS6:NM_012141:exon3:c.A332G:p.Y111C,INTS6:NM_001039937:exon4:c.A293G:p.Y98C	SP0382500,SP0385444,SP0382495	ASD	spark_wes	0	0.91255	D	0	0.92824	D	1	0.90584	D	1	0.97372	D	4.3e-05	0.53742	D	0.168284	1	0.81001	D	3.07	0.87108	M	-0.24	0.66834	T	-8.53	0.98054	D	0.916	0.95608	0.398	0.89068	D	0.59	0.85303	D	10	0.866358
chr1	211942024	211942024	C	CAA	exonic	INTS7	frameshift	INTS7:NM_001199809:exon19:c.2542delinsTTG:p.A848Lfs*15,INTS7:NM_001199811:exon20:c.2647delinsTTG:p.A883Lfs*15,INTS7:NM_001199812:exon20:c.2629delinsTTG:p.A877Lfs*15,INTS7:NM_015434:exon20:c.2689delinsTTG:p.A897Lfs*15	SP0266410,SP0266424,SP0266409	ASD	spark_wes	.	.	.	.	.	.	.	.	.	.	.	.	.	.	.	.	.	.	.	.	.	.	.	.	.	.	.	.	.	.	.	.	.	.	.	.	.	.
chr1	211944902	211944902	G	T	exonic	INTS7	missense	INTS7:NM_001199809:exon18:c.C2336A:p.A779E,INTS7:NM_001199811:exon19:c.C2441A:p.A814E,INTS7:NM_001199812:exon19:c.C2423A:p.A808E,INTS7:NM_015434:exon19:c.C2483A:p.A828E	DDD13k.00801	DD	33057194	0.003	0.68238	D	0.007	0.70582	D	0.977	0.58535	D	0.604	0.50922	P	0	0.8433	D	0.046904	0.999979	0.53665	D	1.75	0.45442	L	0.74	0.51228	T	-2.44	0.54382	N	0.88	0.87808	-0.744	0.58247	T	0.2	0.55541	T	10	0.619174
chr1	211975327	211975327	G	A	exonic	INTS7	stopgain	INTS7:NM_001199809:exon12:c.C1507T:p.Q503X,INTS7:NM_001199811:exon13:c.C1654T:p.Q552X,INTS7:NM_001199812:exon13:c.C1654T:p.Q552X,INTS7:NM_015434:exon13:c.C1654T:p.Q552X	SP0056744,SP0058299,SP0056740	ASD	spark_wes	.	.	.	.	.	.	.	.	.	.	.	.	0	0.8433	D	0.050467	1	0.81001	A	.	.	.	.	.	.	.	.	.	0.576	0.59816	.	.	.	.	.	.	.	.
chr1	211976608	211976608	G	T	exonic	INTS7	missense	INTS7:NM_001199809:exon11:c.C1435A:p.R479S,INTS7:NM_001199811:exon12:c.C1582A:p.R528S,INTS7:NM_001199812:exon12:c.C1582A:p.R528S,INTS7:NM_015434:exon12:c.C1582A:p.R528S	SP0160667,SP0160921,SP0160666	ASD	spark_wgs	0.012	0.65419	D	0.169	0.31026	T	0.872	0.47902	P	0.357	0.43052	B	0	0.8433	D	0.051603	0.999997	0.58761	D	1.905	0.50856	L	1.66	0.27486	T	-3.5	0.68178	D	0.943	0.95021	-1.1051	0.03527	T	0.073	0.29578	T	10	0.799466
chr1	211976664	211976664	C	T	exonic	INTS7	missense	INTS7:NM_001199809:exon11:c.G1379A:p.S460N,INTS7:NM_001199811:exon12:c.G1526A:p.S509N,INTS7:NM_001199812:exon12:c.G1526A:p.S509N,INTS7:NM_015434:exon12:c.G1526A:p.S509N	109664	DD	33057194	0.364	0.12552	T	0.318	0.1948	T	0.101	0.32311	B	0.053	0.25678	B	0.017198	0.27786	N	0.417632	0.998235	0.22276	N	0	0.06538	N	1.94	0.22678	T	0.5	0.04091	N	0.172	0.29544	-1.0135	0.25816	T	0.024	0.10329	T	10	0.134241
chr1	212006657	212006657	C	T	exonic	INTS7	stopgain	INTS7:NM_001199809:exon6:c.G714A:p.W238X,INTS7:NM_001199811:exon7:c.G861A:p.W287X,INTS7:NM_001199812:exon7:c.G861A:p.W287X,INTS7:NM_015434:exon7:c.G861A:p.W287X	09C85947	ASD	35982160	.	.	.	.	.	.	.	.	.	.	.	.	0	0.8433	D	0	1	0.81001	A	.	.	.	.	.	.	.	.	.	0.547	0.57433	.	.	.	.	.	.	.	.
chr1	212016958	212016958	C	G	exonic	INTS7	missense	INTS7:NM_001199809:exon3:c.G290C:p.S97T,INTS7:NM_001199811:exon4:c.G437C:p.S146T,INTS7:NM_001199812:exon4:c.G437C:p.S146T,INTS7:NM_015434:exon4:c.G437C:p.S146T	SSC04824	ASD	35982160	0.005	0.65419	D	0.033	0.53426	D	0.974	0.57829	D	0.969	0.72001	D	0	0.8433	D	0	1	0.81001	D	1.845	0.48678	L	1.83	0.24841	T	-1.9	0.44852	N	0.825	0.83576	-0.9004	0.47952	T	0.179	0.52551	T	10	0.628298
chr1	212021167	212021167	C	G	exonic	INTS7	missense	INTS7:NM_001199809:exon2:c.G140C:p.R47P,INTS7:NM_001199811:exon2:c.G140C:p.R47P,INTS7:NM_001199812:exon2:c.G140C:p.R47P,INTS7:NM_015434:exon2:c.G140C:p.R47P	SP0149547,SP0149617,SP0149540	ASD	spark_wgs	0.003	0.72154	D	0.012	0.64786	D	0.993	0.65571	D	0.838	0.60045	P	2.2e-05	0.55875	D	0.120764	0.999835	0.49637	D	1.7	0.43825	L	-0.22	0.66474	T	-4.29	0.7747	D	0.748	0.75374	-0.0978	0.80148	T	0.442	0.78002	T	10	0.723355
chr8	94827345	94827345	A	G	exonic	INTS8	missense	INTS8:NM_017864:exon3:c.A388G:p.M130V	SP0144117,SP0144125,SP0144116	ASD	spark_wes	1	0.39334	T	0.415	0.25827	T	0	0.02946	B	0	0.01387	B	1.7e-05	0.62929	N	0.189753	0.541049	0.31412	N	-0.69	0.01958	N	.	.	.	0.06	0.13418	N	0.192	0.21056	-1.066	0.10316	T	0.043	0.18618	T	9	0.0396622
chr8	94841494	94841494	G	T	exonic	INTS8	missense	INTS8:NM_017864:exon9:c.G1021T:p.V341L	72350	DD	33057194	0.605	0.05551	T	1	0.01155	T	0	0.02946	B	0.001	0.04355	B	0.000637	0.42799	D	0.238712	0.937786	0.37202	D	-0.295	0.0365	N	.	.	.	0.3	0.04091	N	0.288	0.32591	-1.0898	0.05565	T	0.025	0.10866	T	9	0.00854292
chr8	94849961	94849961	T	G	exonic	INTS8	missense	INTS8:NM_017864:exon12:c.T1377G:p.I459M	DDD13k.05844	DD	33057194	0.041	0.41915	D	0.069	0.43913	T	0.95	0.53885	P	0.776	0.5712	P	1.4e-05	0.62929	N	0.151047	0.992179	0.41574	D	1.87	0.496	L	.	.	.	-0.78	0.21644	N	0.272	0.308	-0.8735	0.50264	T	0.166	0.50453	T	9	0.192517
chr8	28768274	28768274	C	T	exonic	INTS9	missense	INTS9:NM_001145159:exon16:c.G1786A:p.V596I,INTS9:NM_001172562:exon17:c.G1777A:p.V593I,INTS9:NM_001363038:exon17:c.G1903A:p.V635I,INTS9:NM_018250:exon17:c.G1849A:p.V617I	35987	DD	33057194	0.837	0.02899	T	1	0.01155	T	0.009	0.15093	B	0.005	0.11217	B	0.000174	0.48594	N	0.143366	0.969324	0.3872	D	0.09	0.08384	N	1.09	0.39401	T	0.17	0.05503	N	0.089	0.10483	-1.0775	0.07841	T	0.049	0.20868	T	10	0.0779823
chr8	19817608	19817608	C	T	exonic	INTS10	missense	INTS10:NM_001353505:exon1:c.C71T:p.A24V,INTS10:NM_001353506:exon1:c.C71T:p.A24V,INTS10:NM_001353507:exon1:c.C71T:p.A24V,INTS10:NM_001353508:exon1:c.C71T:p.A24V,INTS10:NM_001353509:exon1:c.C71T:p.A24V,INTS10:NM_001353510:exon1:c.C71T:p.A24V,INTS10:NM_018142:exon1:c.C71T:p.A24V	112312	DD	33057194	0.005	0.63226	D	0.013	0.63109	D	0.998	0.7322	D	0.991	0.79672	D	1e-06	0.8433	U	0	1	0.81001	D	2.175	0.60977	M	.	.	.	-1.94	0.45042	N	0.771	0.76853	-0.1899	0.7793	T	0.413	0.76088	T	9	0.625155
chr8	19819655	19819655	A	C	exonic	INTS10	missense	INTS10:NM_001353505:exon3:c.A280C:p.K94Q,INTS10:NM_001353506:exon3:c.A280C:p.K94Q,INTS10:NM_001353507:exon3:c.A280C:p.K94Q,INTS10:NM_001353508:exon3:c.A280C:p.K94Q,INTS10:NM_001353509:exon3:c.A280C:p.K94Q,INTS10:NM_001353510:exon3:c.A280C:p.K94Q,INTS10:NM_001353511:exon3:c.A145C:p.K49Q,INTS10:NM_001353512:exon3:c.A145C:p.K49Q,INTS10:NM_018142:exon3:c.A280C:p.K94Q	DDD13k.05997	DD	33057194	0.26	0.16574	T	0.148	0.32675	T	0.999	0.77913	D	0.994	0.82059	D	0	0.8433	U	0	0.999999	0.58761	D	1.79	0.46772	L	.	.	.	-0.23	0.10656	N	0.627	0.64137	-0.6143	0.64225	T	0.302	0.67297	T	9	0.540879
chr8	19826557	19826560	ATGG	A	exonic	INTS10	frameshift	INTS10:NM_001353516:exon8:c.451_453delinsA:p.M151Tfs*6,INTS10:NM_001353517:exon8:c.451_453delinsA:p.M151Kfs*5,INTS10:NM_001353518:exon8:c.451_453delinsA:p.M151Kfs*5,INTS10:NM_001353519:exon8:c.451_453delinsA:p.M151Kfs*5,INTS10:NM_001353520:exon8:c.388_390delinsA:p.M130Kfs*5,INTS10:NM_001353521:exon8:c.451_453delinsA:p.M151Kfs*5,INTS10:NM_001353522:exon8:c.451_453delinsA:p.M151Kfs*5,INTS10:NM_0013…	SP0269918,SP0269923,SP0269917	ASD	spark_wes	.	.	.	.	.	.	.	.	.	.	.	.	.	.	.	.	.	.	.	.	.	.	.	.	.	.	.	.	.	.	.	.	.	.	.	.	.	.
chr8	19842853	19842853	G	T	exonic	INTS10	missense	INTS10:NM_001353516:exon13:c.G961T:p.D321Y,INTS10:NM_001353517:exon13:c.G958T:p.D320Y,INTS10:NM_001353518:exon13:c.G958T:p.D320Y,INTS10:NM_001353519:exon13:c.G958T:p.D320Y,INTS10:NM_001353520:exon13:c.G895T:p.D299Y,INTS10:NM_001353521:exon13:c.G958T:p.D320Y,INTS10:NM_001353522:exon13:c.G958T:p.D320Y,INTS10:NM_001353505:exon14:c.G1648T:p.D550Y,INTS10:NM_001353506:exon14:c.G1645T:p.D549Y,INTS10:NM_…	SP0068734,SP0070184,SP0068733	ASD	spark_wes	0.014	0.53172	D	0.007	0.69154	D	0.946	0.53363	P	0.694	0.53938	P	0	0.8433	D	0.089808	0.999992	0.58761	D	1.795	0.4727	L	0.56	0.5454	T	-0.83	0.22727	N	0.901	0.90138	-0.7434	0.58277	T	0.205	0.56376	T	10	0.746304
chr8	19844098	19844098	G	A	exonic	INTS10	missense	INTS10:NM_001353516:exon14:c.G1058A:p.R353K,INTS10:NM_001353517:exon14:c.G1055A:p.R352K,INTS10:NM_001353518:exon14:c.G1055A:p.R352K,INTS10:NM_001353519:exon14:c.G1055A:p.R352K,INTS10:NM_001353520:exon14:c.G992A:p.R331K,INTS10:NM_001353521:exon14:c.G1055A:p.R352K,INTS10:NM_001353522:exon14:c.G1055A:p.R352K,INTS10:NM_001353505:exon15:c.G1745A:p.R582K,INTS10:NM_001353506:exon15:c.G1742A:p.R581K,INTS…	11941_p1	ASD	35982160	0.425	0.09687	T	0.067	0.44302	T	0.974	0.57829	D	0.969	0.72001	D	0	0.8433	D	0	0.999997	0.58761	D	1.5	0.37844	L	1.05	0.3999	T	-0.38	0.13418	N	0.716	0.71854	-0.9091	0.46965	T	0.201	0.55723	T	9	0.696812
chr8	19851692	19851692	G	T	exonic	INTS10	missense	INTS10:NM_001353521:exon16:c.G1333T:p.D445Y,INTS10:NM_001353522:exon16:c.G1333T:p.D445Y,INTS10:NM_001353510:exon17:c.G2023T:p.D675Y,INTS10:NM_001353512:exon17:c.G1885T:p.D629Y,INTS10:NM_001353515:exon17:c.G1681T:p.D561Y,INTS10:NM_001353516:exon17:c.G1414T:p.D472Y,INTS10:NM_001353517:exon17:c.G1411T:p.D471Y,INTS10:NM_001353518:exon17:c.G1411T:p.D471Y,INTS10:NM_001353519:exon17:c.G1411T:p.D471Y,INT…	95301	DD	33057194	0.002	0.72154	D	0	0.92824	D	0.995	0.67487	D	0.875	0.62107	P	0	0.8433	D	0.044233	1	0.81001	D	1.975	0.53506	M	.	.	.	-6.46	0.91436	D	0.897	0.89689	-0.5705	0.65994	T	0.337	0.70363	T	8	0.808759
chr1	1312018	1312018	C	G	exonic	INTS11	missense	INTS11:NM_001256462:exon14:c.G1443C:p.Q481H,INTS11:NM_001256463:exon14:c.G1434C:p.Q478H,INTS11:NM_017871:exon16:c.G1737C:p.Q579H,INTS11:NM_001256460:exon17:c.G1650C:p.Q550H,INTS11:NM_001256456:exon18:c.G1755C:p.Q585H	SP0168602,SP0171838,SP0168601	ASD	spark_wgs	0.006	0.65419	D	0.1	0.72224	T	0.954	0.61118	P	0.711	0.60615	P	0	0.8433	D	0	1	0.81001	D	2.015	0.55033	M	0.69	0.51952	T	-2.3	0.51646	N	0.683	0.80767	-0.7371	0.58601	T	0.22	0.58253	T	9	0.729394
chr1	1312074	1312074	C	T	exonic	INTS11	missense	INTS11:NM_001256462:exon14:c.G1387A:p.A463T,INTS11:NM_001256463:exon14:c.G1378A:p.A460T,INTS11:NM_017871:exon16:c.G1681A:p.A561T,INTS11:NM_001256460:exon17:c.G1594A:p.A532T,INTS11:NM_001256456:exon18:c.G1699A:p.A567T	SP0108638,SP0117406,SP0108634	ASD	spark_wgs	0.326	0.16738	T	0.517	0.14456	T	0	0.11197	B	0	0.06944	B	9.9e-05	0.51296	D	0.129359	0.56798	0.32269	D	0	0.06538	N	0.92	0.44461	T	0.24	0.07444	N	0.271	0.34444	-1.0926	0.05112	T	0.032	0.13767	T	10	0.0359666
chr1	1312227	1312227	T	A	exonic	INTS11	missense	INTS11:NM_001256462:exon13:c.A1312T:p.S438C,INTS11:NM_001256463:exon13:c.A1303T:p.S435C,INTS11:NM_017871:exon15:c.A1606T:p.S536C,INTS11:NM_001256460:exon16:c.A1519T:p.S507C,INTS11:NM_001256456:exon17:c.A1624T:p.S542C	SP0333918,SP0333933,SP0333913	ASD	spark_wes	0.017	0.51853	D	0.042	0.54541	D	0.881	0.60036	P	0.267	0.57669	B	0	0.8433	D	0.049757	0.999998	0.58761	D	1.5	0.37844	L	0.87	0.46777	T	-2.25	0.5083	N	0.545	0.61002	-0.7763	0.56509	T	0.184	0.53315	T	10	0.509012
chr1	1313760	1313760	C	G	exonic	INTS11	missense	INTS11:NM_001256462:exon7:c.G635C:p.R212P,INTS11:NM_001256463:exon7:c.G626C:p.R209P,INTS11:NM_017871:exon9:c.G929C:p.R310P,INTS11:NM_001256460:exon10:c.G842C:p.R281P,INTS11:NM_001256456:exon11:c.G947C:p.R316P	DDD13k.07820	DD	33057194	0.004	0.68238	D	0.012	0.72224	D	0.991	0.70673	D	0.964	0.74454	D	3e-05	0.55875	D	0.123528	1	0.81001	D	2.91	0.84121	M	0.93	0.49068	T	-4.86	0.83157	D	0.945	0.95256	-0.1829	0.78108	T	0.36	0.72163	T	10	0.837925
chr1	1323206	1323206	G	A	exonic	INTS11	missense	INTS11:NM_001256462:exon2:c.C110T:p.T37M	SP0322922,SP0329551,SP0322920	ASD	spark_wes	1	0.50676	T	0.232	0.24987	T	0.781	0.443	P	0.028	0.21332	B	.	.	.	.	1	0.18612	N	.	.	.	0.87	0.46412	T	1.61	0.08809	N	0.054	0.02559	-1.0461	0.15505	T	0.026	0.11264	T	8	0.0733089
chr4	105686780	105686780	G	A	exonic	INTS12	missense	INTS12:NM_001142471:exon6:c.C716T:p.P239L,INTS12:NM_020395:exon7:c.C716T:p.P239L	SP0155656,SP0155661,SP0155655	ASD	spark_wes	0.007	0.59928	D	0.015	0.6789	D	0.986	0.61523	D	0.573	0.49966	P	0	0.8433	D	0	1	0.81001	D	1.1	0.28011	L	0.67	0.52187	T	-2.46	0.53736	N	0.505	0.5528	-0.9341	0.4353	T	0.144	0.46732	T	10	0.391447
chr4	105692010	105692010	T	C	exonic	INTS12	missense	INTS12:NM_001142471:exon5:c.A623G:p.Y208C,INTS12:NM_020395:exon6:c.A623G:p.Y208C	48619	DD	33057194	0.022	0.48642	D	0.004	0.83351	D	0.999	0.77913	D	0.947	0.68407	D	0	0.8433	D	0	1	0.81001	D	2.325	0.66631	M	-1.95	0.85003	D	-6.3	0.90771	D	0.704	0.7079	0.433	0.89593	D	0.705	0.8986	D	10	0.779879
chr12	26913517	26913517	T	C	exonic	INTS13	missense	INTS13:NM_018164:exon14:c.A1745G:p.D582G	586	DD	33057194	0.043	0.41364	D	0.051	0.47828	T	0.549	0.38101	P	0.305	0.41207	B	0	0.8433	D	0.049762	0.999999	0.81001	D	.	.	.	0.91	0.44856	T	-1.45	0.35597	N	0.34	0.38129	-0.8277	0.53448	T	0.217	0.57863	T	10	0.283426
chr12	26916021	26916021	A	G	exonic	INTS13	missense	INTS13:NM_018164:exon11:c.T1229C:p.V410A	DDD13k.05164	DD	33057194	0.002	0.91255	D	0.009	0.92824	D	0.992	0.64738	D	0.989	0.78396	D	0	0.8433	D	0	1	0.81001	D	.	.	.	0.38	0.57575	T	-3.39	0.66896	D	0.746	0.74553	-0.2731	0.75728	T	0.365	0.72582	T	10	0.817557
chr12	26936713	26936713	C	A	exonic	INTS13	missense	INTS13:NM_018164:exon2:c.G91T:p.D31Y	SP0103318,SP0117572,SP0103316	ASD	spark_wes	0	0.91255	D	0.001	0.92824	D	0.896	0.49324	P	0.797	0.58061	P	0	0.8433	D	0.051034	1	0.81001	D	.	.	.	0.66	0.52416	T	-6.36	0.9462	D	0.902	0.90251	-0.5119	0.68217	T	0.257	0.62744	T	10	0.838608
chr12	26936713	26936713	C	G	exonic	INTS13	missense	INTS13:NM_018164:exon2:c.G91C:p.D31H	111235	DD	33057194	0.001	0.7849	D	0.001	0.92824	D	0.582	0.38854	P	0.657	0.52725	P	0	0.8433	D	0.051034	1	0.81001	D	.	.	.	0.67	0.52187	T	-4.94	0.87223	D	0.888	0.88687	-0.5485	0.66844	T	0.252	0.62235	T	10	0.811847
chr15	65591597	65591597	C	T	splicing	INTS14	splicing	NM_001366365:exon9:c.883+1G>A;NM_001366364:exon9:c.883+1G>A;NM_001366360:exon9:c.1120+1G>A;NM_001136043:exon9:c.883+1G>A;NM_001207058:exon9:c.970+1G>A;NM_001207059:exon8:c.883+1G>A	SP0043505,SP0043504,SP0043508	ASD	spark_wes	.	.	.	.	.	.	.	.	.	.	.	.	.	.	.	.	1	0.81001	D	.	.	.	.	.	.	.	.	.	.	.	.	.	.	.	.	.	.	.
chr15	65591673	65591673	T	A	exonic	INTS14	missense	INTS14:NM_001207059:exon8:c.A808T:p.M270L,INTS14:NM_001136043:exon9:c.A808T:p.M270L,INTS14:NM_001207058:exon9:c.A895T:p.M299L,INTS14:NM_001366360:exon9:c.A1045T:p.M349L,INTS14:NM_001366364:exon9:c.A808T:p.M270L,INTS14:NM_001366365:exon9:c.A808T:p.M270L	DDD13k.04307	DD	33057194	0.02	0.51853	D	0.152	0.40909	T	0.905	0.4992	P	0.292	0.43052	B	0	0.8433	D	0	1	0.81001	D	.	.	.	.	.	.	-2.24	0.50992	N	0.712	0.71765	-0.538	0.67239	T	0.236	0.6027	T	9	0.46403
chr15	65595733	65595733	C	G	exonic	INTS14	missense	INTS14:NM_001207059:exon6:c.G604C:p.E202Q,INTS14:NM_001136043:exon7:c.G604C:p.E202Q,INTS14:NM_001207058:exon7:c.G694C:p.G232R,INTS14:NM_001366360:exon7:c.G841C:p.E281Q,INTS14:NM_001366364:exon7:c.G604C:p.E202Q,INTS14:NM_001366365:exon7:c.G604C:p.E202Q	SP0155288,SP0155430,SP0155285	ASD	spark_wes	0.054	0.39097	T	0.175	0.3333	T	0.917	0.5075	P	0.368	0.45295	B	3e-06	0.62929	D	0.13544	1	0.81001	D	.	.	.	.	.	.	-0.92	0.24676	N	0.32	0.36674	-0.8248	0.53632	T	0.203	0.55989	T	8	0.261022
chr15	65598440	65598440	G	A	exonic	INTS14	missense	INTS14:NM_001207059:exon5:c.C392T:p.T131M,INTS14:NM_001136043:exon6:c.C392T:p.T131M,INTS14:NM_001207058:exon6:c.C482T:p.T161M,INTS14:NM_001366360:exon6:c.C629T:p.T210M,INTS14:NM_001366364:exon6:c.C392T:p.T131M,INTS14:NM_001366365:exon6:c.C392T:p.T131M	SP0154961,SP0157193,SP0154960	ASD	spark_wes	0.182	0.44029	T	0.12	0.3597	T	0.982	0.63424	D	0.374	0.47102	B	0	0.8433	D	0.049431	1	0.81001	D	.	.	.	.	.	.	-0.82	0.24676	N	0.442	0.52918	-0.839	0.52713	T	0.196	0.551	T	9	0.328368
chr15	65607181	65607181	G	A	exonic	INTS14	missense	INTS14:NM_001366360:exon2:c.C200T:p.T67M	SP0009101,SP0024718,SP0008876	ASD	spark_wes	0.001	0.91255	D	0	0.92824	D	0.999	0.90584	D	0.967	0.74843	D	0	0.8433	D	0.048769	1	0.81001	D	.	.	.	2.09	0.71779	T	-5.24	0.8863	D	0.901	0.90932	0.215	0.86162	D	0.555	0.83729	D	10	0.900132
chr15	65607337	65607337	C	A	exonic	INTS14	missense	INTS14:NM_001207058:exon2:c.G44T:p.R15L,INTS14:NM_001366360:exon2:c.G44T:p.R15L	28580	DD	33057194	0	0.91255	D	0	0.92824	D	1	0.90584	D	0.999	0.92359	D	0	0.8433	D	0	1	0.81001	D	.	.	.	2.57	0.67543	T	-5.73	0.89759	D	0.908	0.94786	-0.9915	0.32218	T	0.1	0.37188	T	10	0.869789
chr7	6591673	6591673	C	T	exonic	INTS15	missense	C7orf26:NM_024067:exon2:c.C220T:p.L74F	SP0160967,SP0161461,SP0160964	ASD	spark_wes	0.0	0.91255	D	0.0	0.92824	D	0.999	0.77913	D	0.998	0.88582	D	0.000000	0.84330	D	0.000000	1	0.81001	D	2.815	0.81989	M	-0.06	0.63568	T	-3.35	0.66436	D	0.918	0.92084	-0.0202	0.81835	T	0.463	0.79190	T	10	0.84057564
chr7	6600128	6600128	G	A	exonic	INTS15	missense	C7orf26:NM_024067:exon4:c.G880A:p.V294I,C7orf26:NM_001303039:exon5:c.G589A:p.V197I	102841	DD	33057194	0.18	0.25457	T	0.328	0.41405	T	0.078	0.24389	B	0.017	0.18140	B	0.000000	0.84330	D	0.053882	0.999633	0.47961	D	1.465	0.36909	L	1.07	0.39586	T	0.16	0.05217	N	0.259	0.31027	-1.0348	0.18920	T	0.069	0.28213	T	10	0.092122376
chr7	6600312	6600312	C	T	exonic	INTS15	missense	C7orf26:NM_024067:exon4:c.C1064T:p.A355V,C7orf26:NM_001303039:exon5:c.C773T:p.A258V	592-05-104390	ASD	35982160	0.082	0.33254	T	0.216	0.92824	T	0.964	0.61912	D	0.772	0.58061	P	0.000000	0.84330	D	0.044095	1	0.81001	D	2.015	0.55033	M	0.87	0.46412	T	-1.62	0.41046	N	0.789	0.78546	-0.9633	0.38547	T	0.166	0.50502	T	10	0.77385116
[truncated: 129 more columns]

## Sheet: Table S2
Table S2. Enrichment analysis of de novo variants of INTS1-15 in NDD. Related to Figure 1D analysis
Gene symbol	pLI	LOEUF	mis-Z	LGD num	MISB num	MISA num	LGD_OR	LGD_P	MIS_OR	MIS_P
INTS1	2.0443e-30	0.785	-1.9354	5	0	0	10.8482	0.000118308	NA	1
INTS10	0.0012076	0.686	1.0098	1	0	2	3.50613	0.248147	3.58557	0.108208
INTS11	6.2511e-27	1.223	-0.90214	0	0	1	NA	1	1.13819	0.584633
INTS12	0.93934	0.532	1.7414	0	0	1	NA	1	9.94922	0.0956243
INTS13	0.99857	0.459	3.3731	0	0	4	NA	1	3.62614	0.0259714
INTS14	0.10653	0.62	2.0082	1	0	0	4.11518	0.215731	NA	1
INTS15	0.99954	0.387	-2.1638	0	0	0	NA	1	NA	1
INTS2	0.98274	0.491	2.2139	3	0	0	5.26974	0.0201901	NA	1
INTS3	1	0.342	5.844	1	1	2	0.87829	0.679725	1.20968	0.492123
INTS4	2.6849e-07	0.731	2.4895	1	0	0	1.72546	0.439853	NA	1
INTS5	0.0052367	0.636	2.3931	1	0	2	4.47211	0.200372	1.10001	0.542549
INTS6	1	0.23	4.672	2	5	0	4.68734	0.0688456	9.5658	0.000210914
INTS7	0.99708	0.466	1.8872	3	1	0	3.27065	0.0657271	9.9319	0.0957827
INTS8	0.99755	0.453	1.3282	0	0	0	NA	1	NA	1
INTS9	3.8062e-10	0.871	1.6535	0	0	0	NA	1	NA	1

## Sheet: Table S3
Table S3. Summary of INTS6 disruptive or de novo missense variants identified in NDD
Patient Index	Patient Gender	Primary Diagnosis	Resources	Variant gDNAchange(hg38, chr13)	Variant Function	Variant NTchange	Variant AAchange	Variant Inheritance	Variant CADD	Variant MPC	SIFT	SIFT4G	Polyphen2_HDIV	Polyphen2_HVAR	AlphaMissense
Patients with LGD variants
1	Male	DD	GM	g.51452423_51452424del	frameshift	c.102_103del	p.F35Hfs*41	de novo	-	-	-	-	-	-	-
2	Male	ASD	GM-GeneDx	g.51395360C>T	stopgain	c.553C>T	p.Q185*	de novo	-	-	-	-	-	-	-
3	Male	ASD	GM	g.51395298T>C	splicing	c.613+2T>C	-	non-paternal	-	-	-	-	-	-	-
4	Male	DD	GM	g.51395296_51395299del	splicing	c.613+3_613+6del	-	de novo	-	-	-	-	-	-	-
5	Male	ASD	SPARK	g.51395296_51395299del	splicing	c.613+3_613+6del	-	de novo	-	-	-	-	-	-	-
6	Male	ID/DD	GM	g.51387451_51387452del	frameshift	c.828_829del	p.V278Sfs*37	non-maternal	-	-	-	-	-	-	-
8	Male	ASD	GM	g.51383660A>T	stopgain	c.976A>T	p.K326*	de novo	-	-	-	-	-	-	-
9	Male	ID/DD	GM	g.51382080G>A	stopgain	c.1224G>A	p.W408*	de novo	-	-	-	-	-	-	-
9	Male	ASD	SPARK	g.51378408_51378408delinsGT	frameshift	c.1433delinsGT	p.V478Gfs*21	maternal	.
10	Male	ASD	GM	g.51376170T>A	stopgain	c.1607T>A	p.L536*	de novo	-	-	-	-	-	-	-
11	Male	ASD	GM	g.51374722_51374723del	stopgain	c.1803_1804delAA	p.E603Tfs*2	de novo	-	-	-	-	-	-	-
12	Male	ID/DD	GM-GeneDx	g.51374698C>T	stopgain	c.1828C>T	p.R610*	de novo	-	-	-	-	-	-	-
13	Male	ASD	SSC	g.51374698C>T	stopgain	c.1828C>T	p.R610*	de novo	-	-	-	-	-	-	-
14	Male	ASD	SPARK	g.51374200_51374207delinsTC	splicing	c.2104+1_2104+8delinsTC	-	de novo	-	-	-	-	-	-	-
15	Female	ASD/ID	GM-GeneDx	g.51369205C>A	stopgain	c.2210C>A	p.S737*	undetermined	-	-	-	-	-	-	-
Patients with missense variants
16-01	Male	ASD	GM	g.51451092C>T	missense	c.272C>T	p.S91F	de novo	33	2.69084	D	D	D	D	P
16-02	Male	ASD	GM	g.51451092C>T	missense	c.272C>T	p.S91F	de novo	33	2.69084	D	D	D	D	P
17	Female	ASD	SPARK	g.51451032A>G	missense	c.332A>G	p.Y111C	de novo	34	2.91012	D	D	D	D	P
18	Male	ASD	SSC	g.51430313C>T	missense	c.410C>T	p.T137I	de novo	26.3	2.14713	T	T	D	P	B
19	Male	ASD/DD	GM-GeneDx	g.51389442C>T	missense	c.616C>T	p.R206C	de novo	33	2.7514	D	D	D	D	P
20	NA	DD	DDD	g.51389430G>A	missense	c.628G>A	p.V210M	de novo	29.3	2.62647	D	D	D	D	P
21	Male	DD	GM	g.51389376C>G	missense	c.682C>G	p.Q228E	de novo	29.8	2.6683	D	D	D	P	P
22	Male	ASD	SPARK	g.51387430C>T	missense	c.850C>T	p.P284S	de novo	31	2.63092	D	D	D	D	P
23	Female	ASD	SPARK	g.51382105A>G	missense	c.1199A>G	p.H400R	de novo	26	2.50375	D	D	D	D	P
Note: INTS6 Isoform: NM_012141.3. Variant chr13:51389376G>C:c.682C>G:p.Q228E is a stopgain in a ensemble transcript: ENST00000420668:c.498C>G p.Tyr166Ter.

## Sheet: Table S4
Table S4. Detailed clinical information for probands with INTS6 LGD mutations or de novo mutations
Family index	1	2	3	4	5	6	7	8	9	10	11	12	13	14	15	16-01	16-02	17	18	19	21	22	23	Family index
Collaborators	Ilaria Parenti, Alma Kuechler, Frank J Kaiser	Alicia Renck	Raymond Caylor, Cindy Skinner, Joseph Peeden	Bertrand Isidor, Benjamin Cogne	SPARK	Sandra Mercier, Benjamin Cogné	Gael Nicolas, Anne-Marie guerrot	Flavio Faletra, Luciana Musante	SPARK	Lior Cohen	Gaber Bergant, Goran Čuturilo, Borut Peterlin	Kristine Bachman, Andrea Seeley	SSC	SPARK	Julian A. Martinez-Agosto	Conny van Ravenswaaij-Arts, Dennis Bos	Conny van Ravenswaaij-Arts	SPAKR	SSC	Katherine H. Kim	Tobias Bartolomaeus, Zelia Schmederer, Rami Abou Jamra	SPAKR	SPAKR	Collaborators
Region (Corhort)	Germany	Texas, United States	South Carolina, United States	CHU Nantes, France		Nantes, France	France	Friuli Venezia Giulia Italy		Israel					California, United States	Netherlands	Netherlands				Saxony, Germany			Region (Corhort)
Family Index	E22-1020									child					singleton	monozygotis twins	monozygotis twins				yes			Family Index
Case Index (original ID)	M94210				SP0026215	IPP 021472926		19-2025	SP0028122				14687.p1	SP0257568		2142724	2143365	SP0382500	14265.p1		1001140-2001144	SP0164564	SP0135904	Case Index (original ID)
Country, ethnicity information	caucasian	Hispanic	USA	caucasian		France	caucasian	Serbian		Israel, Sepharadic (Libya) /Ashkenazi jew	Serbia	United States	non-hispanic		USA, Caucasian	Netherlands, Caucasian	Netherlands, Caucasian		african-amer	USA, patient ethnicity: Hispanic	Germany			Country, ethnicity information
INTS6 Variant (Isoform: NM_012141)	c.102_103del:p.(Phe35Hisfs*41)	c.553C>T:p.(Q185*)	c.613+2T>C:p.(?)	c.613+3_613+6del:p.(?)	c.613+3_613+6del:p.(?)	c.828_829del:p.(Val278Serfs*37)	c.976A>T:p.(Lys326*)	c.1224G>A:p.(Trp408*)	c.1433delinsGT:p.(V478Gfs*21)	c.1607T>A:p.(Leu536*)	c.1803_1804delAA:p.(E603Tfs*2)	c.1828C>T:p.(R610*)	c.1828C>T:p.(R610*)	c.2104+1_2104+8delinsTC:p.(?)	c.2210C>A:p.(S737*)	c.272C>T:p.(Ser91Phe)htz	c.272C>T:p.(Ser91Phe)htz	c.332A>G:p.(Y111C)	c.410C>T:p.(T137I)	c.616C>T:p.(R206C)	c.682C>G:p.(Gln228Glu)	c.850C>T:p.(P284S)	c.1199A>G:p.(H400R)	INTS6 Variant (Isoform: NM_012141)
Variant Detection Method (mean sequencing depth if WES)	WES	WES through GeneDx	WGS	trio WGS		WES:80X	WES captur Agilent V6+UTR, séquençing with Novaseq6000, approx. 120x	WES 100X		WES Trio, >30 high quality sequencing reads	WES (158x coverage over the variant region), variant confirmed with Sanger sequencing	WES, 119x			WES	WES	WES			WES	Trio-WES (20x coverage in 95% of bp)			Variant Detection Method (mean sequencing depth if WES)
Variant inheritance	de novo	de novo	non-paternal	de novo	de novo	non-maternal	de novo	de novo	maternal	de novo	de novo	de novo	de novo	de novo	undetermined	de novo	de novo	de novo	de novo	de novo	de novo	de novo	de novo	Variant inheritance
Variant interpretation (ACMG criteria)	VUS	VUS	VUS	VUS	VUS	VUS	VUS	VUS		VUS	VUS	VUS	VUS	VUS	VUS	VUS	VUS	VUS	VUS	VUS	VUS	VUS	VUS	Variant interpretation (ACMG criteria)
Age at diagnosis (y)	5 years 8 month	3 years	20	2y7m	2	10y10m	11	14	3	3Y	Congenital	11	6	2	22 yo	3	3	3	12	3 years 9 mos	2	2	3	Age at diagnosis (y)
Age at last examination (y)	5 years 8 month	3 years	19	3y10m	17	10y10m	10	14		4.5 Y	20 months	13		11	22 yo	3	3	13		3 year 5 mos	2	5	35	Age at last examination (y)
Gender	male	male	male	Male	male	male	male	male	male	male	male	male	male	male	Female	male	male	female	male	male	male	male	female	Gender
Neonatal																								Neonatal
Delivery - weeks gestation	41	38 weeks	full term	36	30 weeks	40	39 weeks of pregnacy	32 gw		35+6		34 weeks			unavailable	37	37			full term, 40 weeks	40			Delivery - weeks gestation
Delivery - c-section or vaginal (dystocic delivery?)	vaginal	repeat c-section (prior pregnancy delivered via c-section)	vaginal	vag		vaginal	ND	vaginal		Emergenvy c-section		C-section - due to twin sister with breech presentation			unavailable	vaginal	vaginal			vaginal	spontaneous vaginal birth			Delivery - c-section or vaginal (dystocic delivery?)
Birth weight (w/%)	3940g (86.P, 1.10z)	7 lbs; 26 centile	~7 lbs.	3130		3470	3640g (63 ème percentile)	1600		2775 gr		4 lbs 13 oz (1.80%)			unavailable	2600	2570			3.41 kg/41.2%ile	3830 g (68P, 0.47z)			Birth weight (w/%)
Birth length (w/%)	56cm (97.P, 1.86z)	unknown	~18.5 inches	50		52	53,5cm 95 ème percentile)	NA				18.5" (13.21%)			unavailable	unknown	unknown			50.8 cm/62%ile	51 cm (26P, -0,65z)			Birth length (w/%)
Birth OFC (w/%)	38cm (>99P., 2.86z)	unknown	n/a	33		34	36 cm (75 ème percentile)	NA				12.99" (9.41%)			unavailable	unknown	unknown			33.5 cm/13.4%ile	34 cm (11P, -1.23z)			Birth OFC (w/%)
Infant feeding difficulties	none reported	no; breastfed for 9 months without complications	none reported	no		no	no	YES NICU for 2 months		No		difficulty sucking/ latching initially		yes	unknown	no	no	yes		none reported	no			Infant feeding difficulties
Failure to thrive	no	no	"early history is also complicated by falling off his growth curve and he was intially diagnosed with celiac disease based on blood test."	no		no	no	YES NICU for 2 months		No		was small until around 5-6 years			yes	no	no			none reported	no			Failure to thrive
Neurodevlopmental																								Neurodevlopmental
Autism spectrum disorder (criteria)	no	present: deficits in social interaction and communication across multiple contexts, stereotypic movements, insists on routine, sensory issues, poor eye contact, does not respond to name or commands	Formally diagnosed at age 3 years (no info on testing)	no	yes	yes	yes ADI-R, ADOS-2	No	yes	Yes		no	yes	yes	yes	yes	yes	yes	yes	yes	no	yes	yes	Autism spectrum disorder (criteria)
Speech-language problems	yes	present; at 3yr, he vocalizes mostly in giberrish and by yelling, says "go" on occasion	"slow to obtain speech...has acquisition of speech, but does not speak much as readily to his parents and grandmother as he has in the past"_at age 16.	delay	yes-no words/does not speak	yes (two-word sentences at 3 yrs)	yes mild speech delay - dysphasia	YES severe language delaay	yes late speech	Yes	Yes	mixed receptive-expressive language disorder	no	yes	speech onset at 7 yo; current language no structured sentences but can put some words together	severe (no speech at 5 y) level 9m at age 3 y	severe (no speech at 5 y) level 9m at age 3 y	yes	yes	yes, remains non-verbal. Babbles and makes a variety of sounds but no clear words	no production of recognizable words yet	no	yes	Speech-language problems
Motor delay	mild	Mother notes that his milestones were behind compared to siblings but within the range of normal. Crawled at 9-10 months and walked at 14.5 months	"slow to obtain motor milestones, slow to walk...Movements are not that of a normal teenage. He is stiff and seems not to move as he should."_at age 16	yes walk at 21m		no	no	YES	no	No	Yes	fine motor delay, no gross motor delay	yes(vabs_ii_motor_skills=67)	yes	unknown	mild (walking unsupported at 16 months) level 2 y at age 3 y	moderate (walking unsupported at age 23 months), toe walking	yes		started walking, running, and alternating feet on stairs at expected age but mild delays with jumping or skipping	delayed head control, began to crawl by age of 14 months, sat free by age of 18 months, does not walk independently yet		yes	Motor delay
Intellectual disability	yes		In 10th grade_attempting 3rd grade level but not comprehending the material at a satisfactory level.		yes	yes	no	YES	no	No	Yes	yes- has IEP, in 7th grade but working at a 1st grade level	yes(ssc_diagnosis_full_scale_iq=47)	yes	yes	too young to be tested	too young to be tested	no	yes(ssc_diagnosis_full_scale_iq=31)	too young to be able to assess but suspect some level of intellectual disabilty	generalized developmental delay with emphasis on motor development	no	yes	Intellectual disability
Intellectual quotient (method, score)	BSID-III, raw value 67, clearly below average		No info			ND - (medical-educational institute)	ND - ordinary school	11/6/19 Wisc-IV IQ<40				unknown		70 - 79	unknown	level 9-12 months at age 4 years	level 9-12 months at age 4 years	90 - 109		not assessed	not assessed	msel - 68	40 - 54	Intellectual quotient (method, score)
Regression of developmental milestones	no	speech and social regression at 18 months of age: Parents first became concerned at 18mo of age. He was developmentally normal until then. At that time, mother notes that he stopped talking, stopped interacting, stopped making eye contact.	at age 1 "after he received a 1-year booster shot his development stagnated"	no	yes	no	no	NO	no	No	No	yes- after seizure @ 3 years of age	no	no	yes	no	no	no	possibly-loss	no	no		no	Regression of developmental milestones
other developmental problems?		frequently laughs or cries without reason; recently started taking parents by the hand to lead them to what he wants; on DP-3 assessment, he was below average for phsycial and delayed in all other parameters (adaptive, social/emotional, congitive, and communication)	Receives speech therapy and physical therapy			no	dyspraxia	myoclonic epilepsy			Global developmental delay	difficulty with memorization in school		Developmental Coordination Disorder	no	no	no	Developmental Coordination Disorder		developmental coordination disorder	no			other developmental problems?
behavior problem	no		regression in self-help skills																					behavior problem
Anxiety (type)	no		No info	yes		no	no	NO		No		parental concern, not formally diagnosed	no	yes	no	no	no	yes	no	some anxiety with new situations	no		yes	Anxiety (type)
ADHD (criteria)	no		none reported			hyperactivity	no	NO		No		ADHD	yes(abc_iv_hyperactivity=34)	attention behavior disorders	no	no	no	yes	yes(abc_iv_hyperactivity=17)	no	no			ADHD (criteria)
Repetitive behavior	no	spinning, hand flapping, chewing on objects	echolalia		RBSR - 24	bruxism	no	NO	yes	No		no	yes(adi_r_rrb=10, ados_restricted_repetitive=7)	RBSR - 57	no	yes	yes	RBSR - 18	yes(adi_r_rrb=4, ados_restricted_repetitive=6)	no	no		RBSR - 21	Repetitive behavior
Obsessive behavior	no		none reported			no	no	NO		No		yes			no	yes	yes	yes		no	no		yes	Obsessive behavior
Aggressive behavior	no		none reported			yes	no	NO		No		yes	yes	Oppositional Defiant Disorder	yes	no	no	Oppositional Defiant Disorder	yes(cbcl_6_18_aggressive_behavior=52)	no	no			Aggressive behavior
Self-injury behavior	no		none reported			no	no	NO		No		h/o head banging in early childhood			no	head banging, but temporary	head banging			no	no			Self-injury behavior
other behavior problem	no	cries or laughs for no reason	none reported			no	no	hyperactivity				disruptive behavior disorder			rocking, agitation when excited, eloping	hardly making contact, slightly improving and likes to be cuddled	some eye contact contact, likes to be cuddled			frequent tantrums, sleep disburbance: has difficulty falling sleep and has short sleep latency - awakes very early	no			other behavior problem
Neurological problem																								Neurological problem
Macrocephaly (OFC w/% or SD)	p88 (at birth +2.86 SD)			no/ofc 49,5/-1SD		no	yes +2,5DS	NO		No		no		yes	no	49.2 cm (-0.7 sd)	49.2 cm (-0.7 sd)	yes		none	no			Macrocephaly (OFC w/% or SD)
Microcephaly (OFC w/% or SD)	no					no	no	3° centile		No	Yes	no			no	49.2 cm (-0.7 sd)	49.2 cm (-0.7 sd)			none	no			Microcephaly (OFC w/% or SD)
Brain MRI	without pathological findings	normal	Normal (age 17 yrs)	no		ND	ND	2010 chorioid plexus cyst (8 mm)				yes (2019)- normal			negative	not performed	not performed			not performed	complexe abnormalities of central nervous system morphology: closed lip Schizencephaly, Agenesis of corpus callosum, Cerebellar dysplasia, Abnormal subarachnoid space morphology, Interhemispheric cyst, very small optic nerves, suspected hypoplasia of optic discs			Brain MRI
Brain EEG	without pathological findings	elevated brain activity but no seizures, per mother; EEG report not available	18 channel routine EEG; Normal_EEG limited to wakefulness (age 18.5 yrs.)	no		ND	ND	myoclonic epilepsy		NA		yes			mixed generalized and focal interictal abnormalities without ESES or seizures recorded; sharp waves during sleep in the right mid and posterior frontal area	not performed	not performed			not performed	unremarkable, relatively high amount of beta waves			Brain EEG
Seizure (specify type, relation with fever, frequency etc)	no		"Shaking" episode lasting 1-2 minutes; staring and not normally responsive_no vever	no	yes	no	no	myoclonic epilepsy		No		yes- partial symptomatic epilepsy with complex partial seizures	no		GTC lasting about 2-3 minutes.	no	no		no	none	no, but paroxysmal tonic upgaze		yes	Seizure (specify type, relation with fever, frequency etc)
Epilepsy (specified in details (e.g. EEG during sleep and awake))	EEG normal		n/a	no	yes	no	no	paroxysmal activity in sleep		No		EEG in 2016 (prior to medication) showed frequent right central (C4) wave discharges			yes	no	no			none	no		yes	Epilepsy (specified in details (e.g. EEG during sleep and awake))
Sleep disturbances	no	no	n/a	no		yes	no	YES		No		difficulty falling asleep/staying asleep, difficulty waking in AM	yes(abc_ii_lethargy=5)		yes	yes, till the age of 3	yes, till the age of 3	yes	yes(abc_ii_lethargy=11)	yes	no			Sleep disturbances
Other neurological problem?	expressive and receptive language development disorder		n/a		Neurological condition	no	no				Aplasia/Atrophy of the cerebellum and vermis, delayed myelination, moderate ventriculomegaly, hypertonia	hand-eye coordination problems and high pain tolerance, per parental report			no	toe walking, mild hypotonia	toe walking and broad-based at the age of 3y, mild hypotonia				Muscular hypotonia of the trunk		Neurological condition	Other neurological problem?
Phychiatric problems	no			no																				Phychiatric problems
depression	no		None noted			no	no	NO				parental concern, not formally diagnosed			no	too young	too young	yes		too young to assess	no			depression
bipolar disorder	no		None noted			no	no	NO				no			no	too young	too young			too young to assess	no			bipolar disorder
schizophrenia	no		None noted			no	no	NO				no			no	too young	too young			too young to assess	no			schizophrenia
other psychiatric symptoms	no		None noted			no	no	NO				disruptive behavior disorder			no	ASD	ASD				no			other psychiatric symptoms
Systemic																								Systemic
Weight (w/%)	15,8kg (2.P., -2.17z)	14.8kg, 58 centile	169.5 cms (20th%)	14/-1SD		42.5	+2DS	10/22/19 34.2 Kg (<5° centile)		15.3 kg 75%		>99th percentile	17.8kg		68.5 kg	15 kg (-0.3 sd for h)	15 kg (-0.3 sd for h)		71kg	15.6 kg/58%ile	14.9 kg (90 P, 1.31z)			Weight (w/%)
Height (w/%)	111cm (15.P.,-1.05z)	95cm, 47 centile	49.6 kg (<3%)	98/-1SD		151.5 (+ 2 SD)	+3,5 DS	10/22/19 154 cm (25°-50° centile)		97 cm 75%		63rd percentile	116.3cm		1.575 m	98.5 cm (+0.5 sd)	98.5 cm (+0.5 sd)		168.5cm	94.5 cm/15%ile	93 cm (88P, 1.21z)			Height (w/%)
OFC (w/%)	53,5cm (88.P., 1.17z)	49.5cm, 33 centile	57 (65%)	49,5/-1SD		53.2 (-0.4 SD)	+0,5 DS	10/22/19 51 cm (3° centile)		52.5 cm 90%		78th percentile (last checked @ 6.5 years)	51cm			49.2 cm (-0.7 sd)	49.2 cm (-0.7 sd)		57cm	49.3 cm/35%ile	50 cm (61P, 0.27z)			OFC (w/%)
Congenital heart defects	no	no	No issues noted	no		not known	no	Normal		NA		no (normal echo in 2021)			no	no	no			none	no			Congenital heart defects
Gastorintertinal disturbance	no	no	Yes, gluten-responsive celiac disease	no		no	constipation	NO		No		diarrhea, abdominal pain			constipation	obstipation	obstipation			none	no			Gastorintertinal disturbance
skeletal alterations	no	5th digit clinodactyly	(X-ray at age 17 yrs.): early degenerative disc disease of the cervical spine; Exam info: arachnoid and characteristics of Marfan syndrome; scoliosis with convexity to the right; pectus excavatum with asymmetry to the chest, the right side of the chest being more prominent; levels of the scapulae differ with the left being higher. There is noted lordosis as well.	no		no	scoliosis	NA		No		no			no	no	no			none	no			skeletal alterations
visual impairment	no	none known	Normal Ophthalmological exam; has photophobia	no		no	myopia	Normal		Yes	Congenital cataract, bilateral	normal vision exam but with frequent squinting			no	no, mild hypermetropic and astigmatism	no, mild hypermetropic and astigmatism			none	no, but very small optic nerves			visual impairment
hearing impairment	no, audiologic testing normal, but receptive and expresseive language disorder	no, audiologic testing was normal	not mentioned	no		no	no	Normal		Yes , Bilateral semsorineural impairment 50-55 db		parental concern, not formally diagnosed			no	no (has been tested)	no (has been tested)			none	no			hearing impairment
Previous genetic and metabolic testing																								Previous genetic and metabolic testing
Karyotype	46,XY		46, XY			ND	ND	NA				no			not performed	not performed	not performed				46,XY (pretanal)			Karyotype
Fragile X	Negative - no relevant findings		30 repeats	neg	yes	normal	normal	Normal		Normal		no			not performed	normal repeat	not performed	yes		normal 29 CGG repeats detected	not assessed			Fragile X
Array-CGH	Negative - no relevant findings	maternally inherited duplication of uncertain significance: arr[hg19]11q13.4(72,976,232-73,743,338)x3	n/a	neg		normal	normal	SNPs array normal		Normal		no			SNP-array normal	SNP-array normal	SNP-array normal			normal results: arr(X,Y)x1,(1-22)x2	not performed, but CNV analysis on basis of NGS data unremarkable			Array-CGH
Gene panel	NA		n/a			no	no	Not performed				no			not perfromed	ID 1200 genes: normal	ID 1200 genes: normal				prenatal gene panel with no findings			Gene panel
Exome sequencing (other positive findings besides INTS6	Additional VUS: TAOK1, NM_020791.4:c.749+2_749+3insCT, p.? (inherited from the father and also present in the paternal uncle). Two LOF variants in DRGC6 (no OMIM disease): one SNV inherited from the mother and one CNV of unknown inheritance	no other findings on exome	WGS-MN1 Heterozygous NM_002430.3:c.569G>A (p.Cys190Tyr) - not paternal VUS; UBR4 heterozygous NM_020765.3:c.6459-1G>A (p.?) - not paternal VUS; WES by GeneDx at age 15 Normal			VOUS in YLPM1 NM_019589.2:c.2886_2887del:p.(Gly964Aspfs*16)	no	NO		USH2A c.12067-2A>G (Hom) pathogenic variant , parents are heterozygote	None	yes - two variants of uncertain significance in the CTNNA2 gene, one maternal and one paternal			no other positive findings	none	none			none	Trio-WES with no other findings besides the above mentioned variant			Exome sequencing (other positive findings besides INTS6
others (e.g. metabolic test)			Homocysteine_Normal			no	normal ( lactate/pyruvate/ blood aminoacids, urinary organic acids, creatin, guanidoacetate,ammoniemia, homocystein)	Normal		GJB2/ GJB6 common mutation- negative		no			mitochindrial genome sequencing: negative		Angelman, methylation normal				no			others (e.g. metabolic test)
Family History (description)				no																				Family History (description)
Family History (description if yes)	father: cardiac muscle enlargement (2022), without clinical relevance, is monitored/ mother: allergies: house dust, animals and more	No FH autism. Older brother with history of febrile seizures. Paternal aunt died from heart tumor in her 20's. Paternal grandfather died from skin cancer (?melanoma). Maternal grandmother died from breast cancer diagnosed at age 63yr.	Maternal and paternal history of combination of ADHD, learning difficulty and dyslexia; Brother (age 21) also has dyslexia, lives at home and is working on GED. Mother has scoliosis. The father and paternal grandfather has a history of essential tremor. There is a paternal aunt with rheumatoid artritis and also essential tremor			Autism and intellectual disability in a paternal great-uncle of unknown etiology	no	Negative		His sister 6 years old is diagnosed with non syndromic autism	None	yes- skeletal problems and cancers			unknown	parents anf female sib are healthy	parents anf female sib are healthy			35 yo mother with no reported health issues, 38 yo father with no reported health issues, siblings with no reported health issues and normal development (1 full brother, 1 full sister, 1 maternal half brother, 1 maternal half sister)	unremarkable			Family History (description if yes)
Clinical photos available		Declined.	Yes				no	YES																Clinical photos available
facial deformity? (description)	no; orofacial hypotonia	PERRL, EOMI and conjunctiva clear without icterus, epicanthal folds, blue eyes, oropharynx clear and mucous membranes moist, Ears: Size, position, rotation, configuration: normal, Nose: Size, configuration: normal, Mouth, and jaw: Lips, philtrum, teeth, palate: normal	Hemifacial microsomia; unusual facial gestalt and narrow chin	yes hypertelorism,epicanthus,low set ears		plagiocephaly, thin eyebrows, synophris, prognathism, full lips, detached lobules	no	hypertelorism, synophria, protruding ears (like the father), high and narrow palate, thin upper lip.		No		no			posteriorly rottaed ears, sparse lateral third of eyebrows	mild frontal bossing, cupid bow upper lip and mildly shortened philtrum	mild frontal bossing, cupid bow upper lip and mildly shortened philtrum			none	no facial abnormalities besides intermittent esotropia (Strabismus convergens) and slight frontal overbite			facial deformity? (description)
Face (frontview)	hypertelorism, mild periorbital "fullness", large mouth with everted lower lip		Yes			Photo available	epicanthus, frontal cowlick	Photo available							not available	Photo available	Photo available				no consent for publication of photos			Face (frontview)
Face (profile)	retrognathia		No			Photo available		Photo available							not available	Photo available	Photo available				no consent for publication of photos			Face (profile)
Hands	normal	unilateral single palmar crease, 5th digit clinodactyly	Yes			broad hands	no	bilateral esadactyly		Normal		persistent fetal fingertip pads, short and tapered fingers			none	normal	normal				no consent for publication of photos			Hands
Feet	flat feet	very slight 2-3 toe syndactyly	Yes			broad hallux and short toes	syndactyly 2-3	Normal		Normal		long toes			none	normal	normal				no consent for publication of photos			Feet
Other symptoms not mentioned above	muscular hypotension	Crawled- 9-10mo; Walked-14.5mo; 1st word-5-6mo "dada" then "mama,"; Current speech-"go," gibberish, yells, screams; Daycare- social interaction is improving but is not the same as peers; learning is behind peers Therapy Services: Speech Therapy, Occupational Therapy, and ABA	Patient has a history of episodic pain in his hands, feet, legs, and ack. He has been diagnosed with amplified muscular pain syndrome, juvenile fibromyalgia. He has a positive ANA. Patient has a very thin body habitus with thin arms, very thin llimbs, and thin and narrow hands and feet. His body habitus is 4th %. He also has hyperextensible joints, arachnodactyly, very narrow pam with a square ba…		Adaptive Behavior Composite (ABC) Standard Socre - 41; Birth or Pregnancy complications	joint laxity	no					Increasing BMI, missing two adult teeth, HTN, high cholesterol, asthma, eczema			none	recurrent upper airway infections; not toilet-trained at the age of 5 y	recurrent upper airway infections; not toilet-trained at the age of 5 y	Adaptive Behavior Composite (ABC) Standard Socre - 108; Birth or Pregnancy complications			gestational week 13: sonographic detection of cystic cerebral structure gestational week 27: prenatal MRI with detection of agenesis of corpus callosum and interhemispheric cyst lingual frenulotomy		Adaptive Behavior Composite (ABC) Standard Socre - 26	Other symptoms not mentioned above

## Sheet: Table S5
Table S5. Peak annotation for CUT-Tag data
The peak of increased specific binding in the cKO group is referred to as Cond1, while the peak in the WT group is referred to as Cond2. The peak values shared by two groups are called common.
PeakID (cmd=annotatePeaks.pl Pol2_cKO_vs_WT_c3.0_cond1_UCSC.bed mm10)	Chr	Start	End	Strand	Peak Score	Focus Ratio/Region Size	Annotation	Detailed Annotation	Distance to TSS	Nearest PromoterID	Entrez ID	Nearest Unigene	Nearest Refseq	Nearest Ensembl	Gene Name	Gene Alias	Gene Description	Gene Type
Pol2_cKO_vs_WT_cond1_7873	chr7	60454484	60454824	+	3.02482	NA	Intergenic	Intergenic	-4477	NM_001349690	20646	Mm.274995	NM_013670	ENSMUSG00000102252	Snrpn	2410045I01Rik|HCERN3|Peg4|SMN|sm-D|snRNP-N	small nuclear ribonucleoprotein N	protein-coding	cond1
Pol2_cKO_vs_WT_cond1_2847	chr14	50529466	50529792	+	3.02482	NA	Intergenic	Intergenic	-3785	NM_001177508	219019	Mm.480303	NM_001177508	ENSMUSG00000094285	Olfr743	GA_x6K02T2PMLR-6243196-6244132|MOR106-14|MOR106-8P|Olfr264|Olfr264-ps1|Olfr265|Olfr265-ps1|Olfr743-ps1	olfactory receptor 743	protein-coding	cond1
Pol2_cKO_vs_WT_cond1_9269	chrX	37445703	37446245	+	3.02482	NA	Intergenic	Intergenic	-7685	NM_001099318	100039948	Mm.477362	NM_001099318	ENSMUSG00000079637	Rhox2c	Rhox2.3|Rhox2b	reproductive homeobox 2C	protein-coding	cond1
Pol2_cKO_vs_WT_cond1_2703	chr14	6264634	6264898	+	3.02482	NA	intron (NM_001270812, intron 4 of 5)	intron (NM_001270812, intron 4 of 5)	22484	NM_001270812	100861615	Mm.488431	NM_001270812	ENSMUSG00000079396	LOC100861615	-	alpha takusan-like	protein-coding	cond1
Pol2_cKO_vs_WT_cond1_2716	chr14	7449421	7449966	+	3.02482	NA	Intergenic	Intergenic	37220	NR_015568	68308	Mm.390669	NR_015568	ENSMUSG00000090585	4933406F09Rik	1700007H14Rik|4930429F21Rik|4930570O04Rik|Gm3768	RIKEN cDNA 4933406F09 gene	ncRNA	cond1
Pol2_cKO_vs_WT_cond1_4095	chr17	55901269	55901567	+	3.04267	NA	Intergenic	Lx|LINE|L1	9325	NM_001360136	224893	Mm.294853	NM_145490	ENSMUSG00000003198	Zfp959	-	zinc finger protein 959	protein-coding	cond1
Pol2_cKO_vs_WT_cond1_4105	chr17	55916212	55916454	+	3.04267	NA	Intergenic	Lx3C|LINE|L1	24240	NM_001360136	224893	Mm.294853	NM_145490	ENSMUSG00000003198	Zfp959	-	zinc finger protein 959	protein-coding	cond1
Pol2_cKO_vs_WT_cond1_2690	chr14	4330533	4331396	+	3.09668	NA	Intergenic	Lx2A1|LINE|L1	-3799	NM_001309398	554327	Mm.460196	NM_001309398	ENSMUSG00000079388	2610042L04Rik	Tksn|takusan	RIKEN cDNA 2610042L04 gene	protein-coding	cond1
Pol2_cKO_vs_WT_cond1_3740	chr17	4907130	4907414	+	3.10584	NA	Intergenic	Intergenic	-87802	NM_001085355	239985	Mm.133401	NM_001085355	ENSMUSG00000069729	Arid1b	8030481M12|9330189K18Rik|AI836955|Ardi1b|B230217J03Rik|BAF250B|mKIAA1235	AT rich interactive domain 1B (SWI-like)	protein-coding	cond1
Pol2_cKO_vs_WT_cond1_4083	chr17	55885080	55885561	+	3.10641	NA	Intergenic	Intergenic	-6367	NM_144546	104349	Mm.460659	NM_144546	ENSMUSG00000057835	Zfp119a	AL024077|Mzf13|Zfp119	zinc finger protein 119a	protein-coding	cond1
Pol2_cKO_vs_WT_cond1_5432	chr2	175640380	175640645	+	3.12472	NA	intron (NM_001256480, intron 1 of 4).3	RMER17B|LTR|ERVK	113	NM_001100416	668030	Mm.289463	NM_001100416		Gm14432	-	predicted gene 14432	protein-coding	cond1
Pol2_cKO_vs_WT_cond1_4104	chr17	55913251	55914250	+	3.14181	NA	Intergenic	L1_Mur1|LINE|L1	21657	NM_001360136	224893	Mm.294853	NM_145490	ENSMUSG00000003198	Zfp959	-	zinc finger protein 959	protein-coding	cond1
Pol2_cKO_vs_WT_cond1_4120	chr17	55938211	55938462	+	3.14915	NA	TTS (NM_001310337)	TTS (NM_001310337)	6923	NM_146249	240120	Mm.441018	NM_146249	ENSMUSG00000062101	Zfp119b	-	zinc finger protein 119b	protein-coding	cond1
Pol2_cKO_vs_WT_cond1_8289	chr8	21248502	21248915	+	3.15043	NA	Intergenic	(TA)n|Simple_repeat|Simple_repeat	-1007	NM_001177487	100041787	Mm.437206	NM_001177487	ENSMUSG00000074441	Gm15292	-	predicted gene 15292	protein-coding	cond1
Pol2_cKO_vs_WT_cond1_8288	chr8	21243895	21244139	+	3.15302	NA	Intergenic	L1_Mus1|LINE|L1	-5698	NM_001177487	100041787	Mm.437206	NM_001177487	ENSMUSG00000074441	Gm15292	-	predicted gene 15292	protein-coding	cond1
Pol2_cKO_vs_WT_cond1_5605	chr3	40886867	40887126	+	3.15898	NA	Intergenic	RLTR10B2|LTR|ERVK	-7267	NR_160689	100039027	Mm.482948	NR_038067		Gm2011	-	predicted gene 2011	pseudo	cond1
Pol2_cKO_vs_WT_cond1_8283	chr8	20406519	20406833	+	3.159	NA	intron (NR_028428, intron 2 of 5)	intron (NR_028428, intron 2 of 5)	18138	NR_028428	381598	Mm.359054	NM_001024708	ENSMUSG00000071793	2610005L07Rik	2810038F24Rik|6720476A01Rik	cadherin 11 pseudogene	pseudo	cond1
Pol2_cKO_vs_WT_cond1_2852	chr14	50551931	50552271	+	3.16479	NA	Intergenic	L1Md_F2|LINE|L1	18687	NM_001177508	219019	Mm.480303	NM_001177508	ENSMUSG00000094285	Olfr743	GA_x6K02T2PMLR-6243196-6244132|MOR106-14|MOR106-8P|Olfr264|Olfr264-ps1|Olfr265|Olfr265-ps1|Olfr743-ps1	olfactory receptor 743	protein-coding	cond1
Pol2_cKO_vs_WT_cond1_6145	chr4	49334655	49335004	+	3.17187	NA	intron (NM_178756, intron 7 of 7)	L1Md_A|LINE|L1	70929	NM_001356289	209186	Mm.35071	NM_145368	ENSMUSG00000060317	Acnat2	C730036D15Rik	acyl-coenzyme A amino acid N-acyltransferase 2	protein-coding	cond1
Pol2_cKO_vs_WT_cond1_8297	chr8	21271404	21271935	+	3.17971	NA	Intergenic	Intergenic	-15740	NM_007850	13237	Mm.436573	NM_007850	ENSMUSG00000074440	Defa3	Defa27|Defcr-3|Defcr3	defensin, alpha, 3	protein-coding	cond1
Pol2_cKO_vs_WT_cond1_5447	chr2	177183580	177183846	+	3.18281	NA	Intergenic	Intergenic	182757	NM_001362250	628147	Mm.374080	NM_001362250		Gm2004	100039000	predicted gene 2004	protein-coding	cond1
Pol2_cKO_vs_WT_cond1_4080	chr17	55882536	55883166	+	3.18537	NA	Intergenic	(TTTTG)n|Simple_repeat|Simple_repeat	-3898	NM_144546	104349	Mm.460659	NM_144546	ENSMUSG00000057835	Zfp119a	AL024077|Mzf13|Zfp119	zinc finger protein 119a	protein-coding	cond1
Pol2_cKO_vs_WT_cond1_9097	chr9	106154588	106154800	+	3.18592	NA	TTS (NR_029549)	TTS (NR_029549)	570	NR_029549	387153		NR_029549	ENSMUSG00000065407	Mir135a-1	Mir135a01|Mirn135|Mirn135a-1|mir-135a-1	microRNA 135a-1	ncRNA	cond1
Pol2_cKO_vs_WT_cond1_6493	chr4	146459249	146459499	+	3.18606	NA	intron (NM_001085522, intron 1 of 3)	Lx8|LINE|L1	10344	NM_001085522	433791	Mm.276881	NM_001085522	ENSMUSG00000070605	Zfp992	Gm13251	zinc finger protein 992	protein-coding	cond1
Pol2_cKO_vs_WT_cond1_8292	chr8	21256917	21257124	+	3.19274	NA	Intergenic	Intergenic	7305	NM_001177487	100041787	Mm.437206	NM_001177487	ENSMUSG00000074441	Gm15292	-	predicted gene 15292	protein-coding	cond1
Pol2_cKO_vs_WT_cond1_8093	chr7	123663323	123663666	+	3.1965	NA	Intergenic	Intergenic	-162868	NM_001081329	210162	Mm.135397	NM_175435	ENSMUSG00000030757	Zkscan2	9430065N20Rik|AW493225|Zfp694	zinc finger with KRAB and SCAN domains 2	protein-coding	cond1
Pol2_cKO_vs_WT_cond1_2694	chr14	4336118	4336327	+	3.1965	NA	intron (NM_001309398, intron 1 of 5)	intron (NM_001309398, intron 1 of 5)	1459	NM_001309398	554327	Mm.460196	NM_001309398	ENSMUSG00000079388	2610042L04Rik	Tksn|takusan	RIKEN cDNA 2610042L04 gene	protein-coding	cond1
Pol2_cKO_vs_WT_cond1_9381	chrX	49956131	49956465	+	3.19728	NA	Intergenic	L1Md_A|LINE|L1	53937	NM_146390	258385	Mm.377470	NM_146390	ENSMUSG00000050504	Olfr1323	MOR216-1	olfactory receptor 1323	protein-coding	cond1
Pol2_cKO_vs_WT_cond1_2715	chr14	7448021	7448323	+	3.19833	NA	Intergenic	Intergenic	35699	NR_015568	68308	Mm.390669	NR_015568	ENSMUSG00000090585	4933406F09Rik	1700007H14Rik|4930429F21Rik|4930570O04Rik|Gm3768	RIKEN cDNA 4933406F09 gene	ncRNA	cond1
Pol2_cKO_vs_WT_cond1_6143	chr4	49333673	49334001	+	3.20721	NA	intron (NM_178756, intron 7 of 7)	L1Md_A|LINE|L1	71921	NM_001356289	209186	Mm.35071	NM_145368	ENSMUSG00000060317	Acnat2	C730036D15Rik	acyl-coenzyme A amino acid N-acyltransferase 2	protein-coding	cond1
Pol2_cKO_vs_WT_cond1_2069	chr12	79191107	79191338	+	3.20921	NA	promoter-TSS (NM_001362269)	promoter-TSS (NM_001362269)	-261	NM_001362269	17252	Mm.291799	NM_021557	ENSMUSG00000066441	Rdh11	2610319N22Rik|AI428145|AU045252|Arsdr1|C85936|CGI-82|HCBP12|M42C60|Mdt1|Psdr1|SCALD|UBE-1c1|Ube-1c|ralR1	retinol dehydrogenase 11	protein-coding	cond1
Pol2_cKO_vs_WT_cond1_6169	chr4	60608450	60608720	+	3.20998	NA	intron (NM_008647, intron 7 of 7)	intron (NM_008647, intron 7 of 7)	-26430	NM_001122647	100039008	Mm.335875	NM_001122647	ENSMUSG00000078680	Mup10	2610016E04Rik|Mup8	major urinary protein 10	protein-coding	cond1
Pol2_cKO_vs_WT_cond1_2717	chr14	7450500	7450777	+	3.21508	NA	Intergenic	Intergenic	38165	NR_015568	68308	Mm.390669	NR_015568	ENSMUSG00000090585	4933406F09Rik	1700007H14Rik|4930429F21Rik|4930570O04Rik|Gm3768	RIKEN cDNA 4933406F09 gene	ncRNA	cond1
Pol2_cKO_vs_WT_cond1_2704	chr14	6273259	6273752	+	3.22101	NA	intron (NM_001270812, intron 2 of 5)	intron (NM_001270812, intron 2 of 5)	13745	NM_001270812	100861615	Mm.488431	NM_001270812	ENSMUSG00000079396	LOC100861615	-	alpha takusan-like	protein-coding	cond1
Pol2_cKO_vs_WT_cond1_5721	chr3	88785142	88785719	+	3.22207	NA	intron (NR_028359, intron 2 of 17)	B1_Mus2|SINE|Alu	8373	NR_028359	100302730	Mm.482358	NR_028359		5830417I10Rik	3632445O20Rik|AA387005	gon-4-like pseudogene	pseudo	cond1
Pol2_cKO_vs_WT_cond1_9608	chrY	90789780	90789982	+	3.22407	NA	intron (NM_133362, intron 1 of 3)	intron (NM_133362, intron 1 of 3)	4439	NR_137282	170942	Mm.76062	NM_133362	ENSMUSG00000096768	Erdr1	edr	erythroid differentiation regulator 1	protein-coding	cond1
Pol2_cKO_vs_WT_cond1_5797	chr3	96234579	96234854	+	3.23367	NA	Intergenic	RMER5|LTR|ERV1	4411	NM_054045	97114	Mm.358797	NM_054045	ENSMUSG00000081058	Hist2h3c2	H3-614|H3.2-614|Hist2h3c2-ps|Hist2h3ca1|M32461	histone cluster 2, H3c2	protein-coding	cond1
Pol2_cKO_vs_WT_cond1_1510	chr11	87086578	87086844	+	3.23553	NA	promoter-TSS (NM_024262)	promoter-TSS (NM_024262)	66	NM_024262	74133	Mm.23257	NM_024262	ENSMUSG00000020495	Smg8	1200011M11Rik	smg-8 homolog, nonsense mediated mRNA decay factor (C. elegans)	protein-coding	cond1
Pol2_cKO_vs_WT_cond1_7679	chr7	25483574	25483896	+	3.23978	NA	intron (NR_015569, intron 4 of 6)	intron (NR_015569, intron 4 of 6)	-6110	NM_001039185	26365	Mm.322502	NM_011926	ENSMUSG00000074272	Ceacam1	Bgp|Bgp1|C-CAM|CD66a|Cc1|Cea-1|Cea-7|Cea1|Cea7|Hv-2|Hv2|MHVR|MHVR1|Mhv-1|bb-1|mCEA1|mmCGM1|mmCGM1a|mmCGM2	carcinoembryonic antigen-related cell adhesion molecule 1	protein-coding	cond1
Pol2_cKO_vs_WT_cond1_2851	chr14	50550260	50550558	+	3.24189	NA	Intergenic	L1Md_F2|LINE|L1	16995	NM_001177508	219019	Mm.480303	NM_001177508	ENSMUSG00000094285	Olfr743	GA_x6K02T2PMLR-6243196-6244132|MOR106-14|MOR106-8P|Olfr264|Olfr264-ps1|Olfr265|Olfr265-ps1|Olfr743-ps1	olfactory receptor 743	protein-coding	cond1
Pol2_cKO_vs_WT_cond1_5814	chr3	96260195	96260417	+	3.24475	NA	Intergenic	RMER19A|LTR|ERVK	3011	NM_033596	97122	Mm.227295	NM_033596	ENSMUSG00000091405	Hist2h4	H4|X04652	histone cluster 2, H4	protein-coding	cond1
Pol2_cKO_vs_WT_cond1_4086	chr17	55888165	55888458	+	3.24691	NA	Intergenic	MYSERV6-int|LTR|ERVK	-3782	NM_145490	224893	Mm.294853	NM_145490	ENSMUSG00000003198	Zfp959	-	zinc finger protein 959	protein-coding	cond1
Pol2_cKO_vs_WT_cond1_5798	chr3	96236356	96236568	+	3.24878	NA	Intergenic	URR1B|DNA|hAT-Charlie	2665	NM_054045	97114	Mm.358797	NM_054045	ENSMUSG00000081058	Hist2h3c2	H3-614|H3.2-614|Hist2h3c2-ps|Hist2h3ca1|M32461	histone cluster 2, H3c2	protein-coding	cond1
Pol2_cKO_vs_WT_cond1_2107	chr12	82046055	82046318	+	3.25665	NA	Intergenic	(CA)n|Simple_repeat|Simple_repeat	-123830	NM_001167983	217692	Mm.261333	NM_172579	ENSMUSG00000042700	Sipa1l1	4931426N11Rik|AW213287|Spar|mKIAA0440	signal-induced proliferation-associated 1 like 1	protein-coding	cond1
Pol2_cKO_vs_WT_cond1_4017	chr17	40161961	40162240	+	3.2575	NA	Intergenic	L1Md_A|LINE|L1	46509	NM_031190	18663	Mm.717	NM_031190	ENSMUSG00000031233	Pgk2	Pgk-2|Tcp-2	phosphoglycerate kinase 2	protein-coding	cond1
Pol2_cKO_vs_WT_cond1_7312	chr6	83121015	83121229	+	3.25908	NA	TTS (NM_023547)	TTS (NM_023547)	339	NM_001083922	22377	Mm.1109	NM_016757	ENSMUSG00000030035	Wbp1	AI255152	WW domain binding protein 1	protein-coding	cond1
Pol2_cKO_vs_WT_cond1_4103	chr17	55911359	55911603	+	3.26489	NA	Intergenic	L1_Mur1|LINE|L1	19388	NM_001360136	224893	Mm.294853	NM_145490	ENSMUSG00000003198	Zfp959	-	zinc finger protein 959	protein-coding	cond1
Pol2_cKO_vs_WT_cond1_6413	chr4	134251102	134251362	+	3.26541	NA	3' UTR (NM_001099296, exon 2 of 2)	3' UTR (NM_001099296, exon 2 of 2)	2874	NM_001099296	72690	Mm.100168	NM_001099296	ENSMUSG00000050105	Grrp1	2810043G13Rik|Fam110d	glycine/arginine rich protein 1	protein-coding	cond1
Pol2_cKO_vs_WT_cond1_5855	chr3	103968096	103968318	+	3.26647	NA	promoter-TSS (NM_013629)	promoter-TSS (NM_013629)	-51	NM_013629	18685	Mm.385178	NM_013629	ENSMUSG00000058388	Phtf1	AU041898|AW049785|Phft|Phtf	putative homeodomain transcription factor 1	protein-coding	cond1
Pol2_cKO_vs_WT_cond1_2853	chr14	50554255	50554497	+	3.26979	NA	Intergenic	Lx5|LINE|L1	20962	NM_001177508	219019	Mm.480303	NM_001177508	ENSMUSG00000094285	Olfr743	GA_x6K02T2PMLR-6243196-6244132|MOR106-14|MOR106-8P|Olfr264|Olfr264-ps1|Olfr265|Olfr265-ps1|Olfr743-ps1	olfactory receptor 743	protein-coding	cond1
Pol2_cKO_vs_WT_cond1_6673	chr5	35583079	35583283	+	3.27062	NA	non-coding (NR_045807, exon 4 of 4)	non-coding (NR_045807, exon 4 of 4)	147	NM_001357020	80911	Mm.291503	NM_030721	ENSMUSG00000029098	Acox3	BI685180|EST-s59|PCOX	acyl-Coenzyme A oxidase 3, pristanoyl	protein-coding	cond1
Pol2_cKO_vs_WT_cond1_5475	chr2	177229953	177230235	+	3.27564	NA	Intergenic	Intergenic	229138	NM_001362250	628147	Mm.374080	NM_001362250		Gm2004	100039000	predicted gene 2004	protein-coding	cond1
Pol2_cKO_vs_WT_cond1_6142	chr4	49332875	49333489	+	3.27618	NA	intron (NM_178756, intron 7 of 7)	L1Md_A|LINE|L1	72576	NM_001356289	209186	Mm.35071	NM_145368	ENSMUSG00000060317	Acnat2	C730036D15Rik	acyl-coenzyme A amino acid N-acyltransferase 2	protein-coding	cond1
Pol2_cKO_vs_WT_cond1_5794	chr3	96229835	96230239	+	3.27779	NA	Intergenic	RSINE1|SINE|B4	8965	NM_178214	319190	Mm.439791	NM_178214	ENSMUSG00000068854	Hist2h2be	AV127319|H2b-613|T25626	histone cluster 2, H2be	protein-coding	cond1
Pol2_cKO_vs_WT_cond1_899	chr10	81921596	81921835	+	3.28232	NA	intron (NM_199062, intron 1 of 3).2	AT_rich|Low_complexity|Low_complexity	8797	NM_001346707	100040944		NM_001346707		Gm3055	-	predicted gene 3055	protein-coding	cond1
Pol2_cKO_vs_WT_cond1_2870	chr14	52316711	52316928	+	3.28441	NA	promoter-TSS (NM_001244916)	promoter-TSS (NM_001244916)	-496	NM_001244916	50524	Mm.39487	NM_015772	ENSMUSG00000049532	Sall2	AI225809|AW559097|Msal-2|Sal-2|mKIAA0360|p150(Sal2)	spalt like transcription factor 2	protein-coding	cond1
Pol2_cKO_vs_WT_cond1_5720	chr3	88778235	88778552	+	3.28877	NA	intron (NR_028359, intron 1 of 17)	intron (NR_028359, intron 1 of 17)	1336	NR_028359	100302730	Mm.482358	NR_028359		5830417I10Rik	3632445O20Rik|AA387005	gon-4-like pseudogene	pseudo	cond1
Pol2_cKO_vs_WT_cond1_6484	chr4	146450297	146450764	+	3.289	NA	intron (NM_001085522, intron 1 of 3)	intron (NM_001085522, intron 1 of 3)	1500	NM_001085522	433791	Mm.276881	NM_001085522	ENSMUSG00000070605	Zfp992	Gm13251	zinc finger protein 992	protein-coding	cond1
Pol2_cKO_vs_WT_cond1_2451	chr13	62690188	62690610	+	3.28936	NA	Intergenic	Intergenic	-66217	NM_173381	211378	Mm.247448	NM_173381	ENSMUSG00000072066	6720489N17Rik	9330128I06	RIKEN cDNA 6720489N17 gene	protein-coding	cond1
Pol2_cKO_vs_WT_cond1_2450	chr13	62688486	62688730	+	3.28936	NA	Intergenic	RLTR1B|LTR|ERV1	-64426	NM_173381	211378	Mm.247448	NM_173381	ENSMUSG00000072066	6720489N17Rik	9330128I06	RIKEN cDNA 6720489N17 gene	protein-coding	cond1
Pol2_cKO_vs_WT_cond1_2693	chr14	4335479	4335678	+	3.29112	NA	intron (NM_001309398, intron 1 of 5)	intron (NM_001309398, intron 1 of 5)	815	NM_001309398	554327	Mm.460196	NM_001309398	ENSMUSG00000079388	2610042L04Rik	Tksn|takusan	RIKEN cDNA 2610042L04 gene	protein-coding	cond1
Pol2_cKO_vs_WT_cond1_737	chr10	59947422	59947636	+	3.29236	NA	Intergenic	MIRb|SINE|MIR	4241	NM_029083	74747	Mm.21697	NM_029083	ENSMUSG00000020108	Ddit4	5830413E08Rik|AA415483|REDD1|Rtp801|dig2	DNA-damage-inducible transcript 4	protein-coding	cond1
Pol2_cKO_vs_WT_cond1_6722	chr5	42988337	42988549	+	3.29331	NA	Intergenic	Intergenic	-244810	NM_175937	231207	Mm.7233	NM_175937	ENSMUSG00000039782	Cpeb2	A630055H10Rik|Cpe-bp2	cytoplasmic polyadenylation element binding protein 2	protein-coding	cond1
Pol2_cKO_vs_WT_cond1_2443	chr13	60175651	60175969	+	3.29526	NA	exon (NM_008086, exon 1 of 1)	exon (NM_008086, exon 1 of 1)	1725	NM_008086	14451	Mm.22701	NM_008086	ENSMUSG00000052957	Gas1	AW554192|Gas-1	growth arrest specific 1	protein-coding	cond1
Pol2_cKO_vs_WT_cond1_8285	chr8	20410698	20410916	+	3.2997	NA	intron (NR_028428, intron 1 of 5)	MIRb|SINE|MIR	14007	NR_028428	381598	Mm.359054	NM_001024708	ENSMUSG00000071793	2610005L07Rik	2810038F24Rik|6720476A01Rik	cadherin 11 pseudogene	pseudo	cond1
Pol2_cKO_vs_WT_cond1_5822	chr3	96468973	96469292	+	3.30024	NA	Intergenic	Intergenic	-16826	NM_001256180	329716	Mm.275223	NM_183223	ENSMUSG00000046317	BC107364	D730018G16	cDNA sequence BC107364	protein-coding	cond1
Pol2_cKO_vs_WT_cond1_640	chr10	38797267	38797595	+	3.30066	NA	Intergenic	L1M2|LINE|L1	24348	NM_001177783	215919	Mm.294313	NM_001177783	ENSMUSG00000094311	Rfpl4b	100040915|Gm3037|Gm62	ret finger protein-like 4B	protein-coding	cond1
Pol2_cKO_vs_WT_cond1_1883	chr12	14936521	14936774	+	3.30066	NA	Intergenic	Lx4B|LINE|L1	113742	NR_045960	73972	Mm.107680	NR_045960	ENSMUSG00000113644	4930448C13Rik	-	RIKEN cDNA 4930448C13 gene	ncRNA	cond1
Pol2_cKO_vs_WT_cond1_9603	chrY	49124421	49126784	+	3.30066	NA	Intergenic	MURVY-LTR|LTR|ERV1	194668	NM_001160142	100041256	Mm.462976	NM_001160142	ENSMUSG00000096898	Gm20867	-	predicted gene, 20867	protein-coding	cond1
Pol2_cKO_vs_WT_cond1_9602	chrY	49122345	49123984	+	3.30066	NA	Intergenic	L1VL2|LINE|L1	197106	NM_001160142	100041256	Mm.462976	NM_001160142	ENSMUSG00000096898	Gm20867	-	predicted gene, 20867	protein-coding	cond1
Pol2_cKO_vs_WT_cond1_9604	chrY	49127555	49128251	+	3.30066	NA	Intergenic	L1Md_F2|LINE|L1	192367	NM_001160142	100041256	Mm.462976	NM_001160142	ENSMUSG00000096898	Gm20867	-	predicted gene, 20867	protein-coding	cond1
Pol2_cKO_vs_WT_cond1_6191	chr4	73613182	73613435	+	3.30066	NA	Intergenic	L1Md_F2|LINE|L1	-7340	NM_001277531	100862015		NM_001277531	ENSMUSG00000096700	Gm11236	-	predicted gene 11236	protein-coding	cond1
Pol2_cKO_vs_WT_cond1_9523	chrX	136031463	136031729	+	3.30066	NA	Intergenic	Intergenic	-1771	NM_029541	76219	Mm.482965	NM_029541	ENSMUSG00000048355	Arxes1	6530401D17Rik|Spc22/23|Spcs3	adipocyte-related X-chromosome expressed sequence 1	protein-coding	cond1
Pol2_cKO_vs_WT_cond1_7769	chr7	33990286	33990662	+	3.30066	NA	Intergenic	L1Md_F2|LINE|L1	23468	NM_001276475	233099	Mm.110829	NM_001100464	ENSMUSG00000066584	Scgb2b27	Abpbg27|Abpbg5|Scgb2b5	secretoglobin, family 2B, member 27	protein-coding	cond1
Pol2_cKO_vs_WT_cond1_9524	chrX	136032201	136032522	+	3.30066	NA	Intergenic	Intergenic	-1006	NM_029541	76219	Mm.482965	NM_029541	ENSMUSG00000048355	Arxes1	6530401D17Rik|Spc22/23|Spcs3	adipocyte-related X-chromosome expressed sequence 1	protein-coding	cond1
Pol2_cKO_vs_WT_cond1_9540	chrX	136970218	136970702	+	3.30066	NA	intron (NM_207267, intron 2 of 3)	L1Md_F2|LINE|L1	6414	NM_001081983	666244	Mm.381904	NM_001081983	ENSMUSG00000089768	Tmsb15b1	Tm15b	thymosin beta 15b1	protein-coding	cond1
Pol2_cKO_vs_WT_cond1_9605	chrY	49133292	49144409	+	3.30066	NA	Intergenic	RLTR13D5|LTR|ERVK	181420	NM_001160142	100041256	Mm.462976	NM_001160142	ENSMUSG00000096898	Gm20867	-	predicted gene, 20867	protein-coding	cond1
Pol2_cKO_vs_WT_cond1_9522	chrX	136023761	136024059	+	3.30066	NA	Intergenic	Intergenic	-9457	NM_029541	76219	Mm.482965	NM_029541	ENSMUSG00000048355	Arxes1	6530401D17Rik|Spc22/23|Spcs3	adipocyte-related X-chromosome expressed sequence 1	protein-coding	cond1
Pol2_cKO_vs_WT_cond1_9521	chrX	136023310	136023666	+	3.30066	NA	Intergenic	Intergenic	-9879	NM_029541	76219	Mm.482965	NM_029541	ENSMUSG00000048355	Arxes1	6530401D17Rik|Spc22/23|Spcs3	adipocyte-related X-chromosome expressed sequence 1	protein-coding	cond1
Pol2_cKO_vs_WT_cond1_8745	chr9	19040467	19041096	+	3.30294	NA	Intergenic	L1_Rod|LINE|L1	5656	NM_001012266	257872	Mm.377280	NM_001012266	ENSMUSG00000045204	Olfr835	MOR150-3	olfactory receptor 835	protein-coding	cond1
Pol2_cKO_vs_WT_cond1_6716	chr5	42981872	42982132	+	3.30534	NA	Intergenic	Intergenic	-251251	NM_175937	231207	Mm.7233	NM_175937	ENSMUSG00000039782	Cpeb2	A630055H10Rik|Cpe-bp2	cytoplasmic polyadenylation element binding protein 2	protein-coding	cond1
Pol2_cKO_vs_WT_cond1_6705	chr5	42965212	42965702	+	3.3091	NA	Intergenic	Intergenic	-267796	NM_175937	231207	Mm.7233	NM_175937	ENSMUSG00000039782	Cpeb2	A630055H10Rik|Cpe-bp2	cytoplasmic polyadenylation element binding protein 2	protein-coding	cond1
Pol2_cKO_vs_WT_cond1_5454	chr2	177194090	177194455	+	3.30962	NA	Intergenic	Intergenic	193316	NM_001362250	628147	Mm.374080	NM_001362250		Gm2004	100039000	predicted gene 2004	protein-coding	cond1
Pol2_cKO_vs_WT_cond1_4096	chr17	55902683	55903108	+	3.31207	NA	Intergenic	Intergenic	10802	NM_001360136	224893	Mm.294853	NM_145490	ENSMUSG00000003198	Zfp959	-	zinc finger protein 959	protein-coding	cond1
Pol2_cKO_vs_WT_cond1_6706	chr5	42965829	42966270	+	3.31311	NA	Intergenic	RMER15|LTR|ERVL	-267204	NM_175937	231207	Mm.7233	NM_175937	ENSMUSG00000039782	Cpeb2	A630055H10Rik|Cpe-bp2	cytoplasmic polyadenylation element binding protein 2	protein-coding	cond1
Pol2_cKO_vs_WT_cond1_2821	chr14	43891591	43892082	+	3.31437	NA	Intergenic	L1_Mus3|LINE|L1	31760	NM_053112	93725		NM_053112	ENSMUSG00000090166	Ear10	Raf2	eosinophil-associated, ribonuclease A family, member 10	protein-coding	cond1
Pol2_cKO_vs_WT_cond1_9221	chrX	10216206	10216409	+	3.3149	NA	5' UTR (NM_001177952, exon 1 of 17)	5' UTR (NM_001177952, exon 1 of 17)	146	NM_001177952	19893	Mm.247556	NM_011285	ENSMUSG00000031174	Rpgr	Rd9|Rp3h	retinitis pigmentosa GTPase regulator	protein-coding	cond1
Pol2_cKO_vs_WT_cond1_3684	chr16	77238417	77238617	+	3.31578	NA	Intergenic	Intergenic	-90811	NR_015543	77994	Mm.394688	NR_015543	ENSMUSG00000090386	Mir99ahg	2810055G20Rik|D730043B02Rik	Mir99a and Mirlet7c-1 host gene (non-protein coding)	ncRNA	cond1
Pol2_cKO_vs_WT_cond1_6196	chr4	81884140	81884341	+	3.31811	NA	Intergenic	L1VL2|LINE|L1	-181140	NR_040659	545641	Mm.216028	NR_040659	ENSMUSG00000085022	Gm5860	EG545641	predicted gene 5860	ncRNA	cond1
Pol2_cKO_vs_WT_cond1_9272	chrX	37451749	37451965	+	3.31815	NA	Intergenic	Lx8|LINE|L1	-1802	NM_001099318	100039948	Mm.477362	NM_001099318	ENSMUSG00000079637	Rhox2c	Rhox2.3|Rhox2b	reproductive homeobox 2C	protein-coding	cond1
Pol2_cKO_vs_WT_cond1_7678	chr7	25477888	25478107	+	3.31818	NA	promoter-TSS (NM_011926)	promoter-TSS (NM_011926)	-372	NM_001039185	26365	Mm.322502	NM_011926	ENSMUSG00000074272	Ceacam1	Bgp|Bgp1|C-CAM|CD66a|Cc1|Cea-1|Cea-7|Cea1|Cea7|Hv-2|Hv2|MHVR|MHVR1|Mhv-1|bb-1|mCEA1|mmCGM1|mmCGM1a|mmCGM2	carcinoembryonic antigen-related cell adhesion molecule 1	protein-coding	cond1
Pol2_cKO_vs_WT_cond1_4100	chr17	55908131	55909025	+	3.31858	NA	Intergenic	MurERV4_19-int|LTR|ERVK	16485	NM_001360136	224893	Mm.294853	NM_145490	ENSMUSG00000003198	Zfp959	-	zinc finger protein 959	protein-coding	cond1
Pol2_cKO_vs_WT_cond1_6724	chr5	42991080	42991279	+	3.31973	NA	Intergenic	Intergenic	-242074	NM_175937	231207	Mm.7233	NM_175937	ENSMUSG00000039782	Cpeb2	A630055H10Rik|Cpe-bp2	cytoplasmic polyadenylation element binding protein 2	protein-coding	cond1
Pol2_cKO_vs_WT_cond1_9250	chrX	20688182	20688453	+	3.32218	NA	promoter-TSS (NM_011049)	promoter-TSS (NM_011049)	-109	NM_011049	18555	Mm.102574	NM_011049	ENSMUSG00000031065	Cdk16	Crk5|Pctaire1|Pctk1	cyclin-dependent kinase 16	protein-coding	cond1
Pol2_cKO_vs_WT_cond1_2456	chr13	62695970	62696394	+	3.32345	NA	Intergenic	Intergenic	-64557	NR_030493	751548		NR_030493	ENSMUSG00000096098	Mir713	Mirn713|mir-713|mmu-mir-713	microRNA 713	ncRNA	cond1
Pol2_cKO_vs_WT_cond1_6704	chr5	42964558	42964815	+	3.32556	NA	Intergenic	Intergenic	-268567	NM_175937	231207	Mm.7233	NM_175937	ENSMUSG00000039782	Cpeb2	A630055H10Rik|Cpe-bp2	cytoplasmic polyadenylation element binding protein 2	protein-coding	cond1
Pol2_cKO_vs_WT_cond1_5813	chr3	96259733	96259978	+	3.32971	NA	Intergenic	Intergenic	3462	NM_033596	97122	Mm.227295	NM_033596	ENSMUSG00000091405	Hist2h4	H4|X04652	histone cluster 2, H4	protein-coding	cond1
Pol2_cKO_vs_WT_cond1_9601	chrY	49116419	49116749	+	3.33039	NA	Intergenic	IAPEY3-int|LTR|ERVK	203686	NM_001160142	100041256	Mm.462976	NM_001160142	ENSMUSG00000096898	Gm20867	-	predicted gene, 20867	protein-coding	cond1
Pol2_cKO_vs_WT_cond1_6726	chr5	42991870	42992382	+	3.33362	NA	Intergenic	Intergenic	-241127	NM_175937	231207	Mm.7233	NM_175937	ENSMUSG00000039782	Cpeb2	A630055H10Rik|Cpe-bp2	cytoplasmic polyadenylation element binding protein 2	protein-coding	cond1
Pol2_cKO_vs_WT_cond1_6490	chr4	146456766	146456970	+	3.3337	NA	intron (NM_001085522, intron 1 of 3)	RMER17C-int|LTR|ERVK	7838	NM_001085522	433791	Mm.276881	NM_001085522	ENSMUSG00000070605	Zfp992	Gm13251	zinc finger protein 992	protein-coding	cond1
Pol2_cKO_vs_WT_cond1_1870	chr12	14781506	14781795	+	3.33523	NA	Intergenic	Intergenic	268739	NR_045960	73972	Mm.107680	NR_045960	ENSMUSG00000113644	4930448C13Rik	-	RIKEN cDNA 4930448C13 gene	ncRNA	cond1
Pol2_cKO_vs_WT_cond1_7462	chr6	124856720	124856946	+	3.33577	NA	intron (NR_163806, intron 1 of 14)	(TCTG)n|Simple_repeat|Simple_repeat	884	NR_163806	14789	Mm.35708	NM_013534	ENSMUSG00000023191	P3h3	BC016431|Grcb|Leprel2	prolyl 3-hydroxylase 3	protein-coding	cond1
Pol2_cKO_vs_WT_cond1_1407	chr11	70019119	70019438	+	3.33768	NA	intron (NM_001109752, intron 1 of 19)	intron (NM_001109752, intron 1 of 19)	673	NM_007864	13385	Mm.27256	NM_007864	ENSMUSG00000020886	Dlg4	Dlgh4|PSD-95|PSD95|SAP90|SAP90A	discs large MAGUK scaffold protein 4	protein-coding	cond1
Pol2_cKO_vs_WT_cond1_2680	chr14	4021861	4022427	+	3.34452	NA	Intergenic	Intergenic	-1797	NM_001029930	545007	Mm.449725	NM_001029930	ENSMUSG00000096775	Gm5796	-	predicted gene 5796	protein-coding	cond1
Pol2_cKO_vs_WT_cond1_7968	chr7	84779378	84779662	+	3.34468	NA	Intergenic	L1MD2|LINE|L1	-74051	NM_146415	258410	Mm.484702	NM_146415	ENSMUSG00000070460	Olfr291	MOR254-2	olfactory receptor 291	protein-coding	cond1
Pol2_cKO_vs_WT_cond1_2691	chr14	4333524	4333725	+	3.34573	NA	Intergenic	Intergenic	-1139	NM_001309398	554327	Mm.460196	NM_001309398	ENSMUSG00000079388	2610042L04Rik	Tksn|takusan	RIKEN cDNA 2610042L04 gene	protein-coding	cond1
Pol2_cKO_vs_WT_cond1_1557	chr11	96875519	96875727	+	3.34733	NA	Intergenic	Intergenic	25230	NR_029562	387170		NR_029562	ENSMUSG00000065515	Mir152	Mirn152|mir-152|mmu-mir-152	microRNA 152	ncRNA	cond1
Pol2_cKO_vs_WT_cond1_2141	chr12	86947821	86948147	+	3.34768	NA	intron (NR_157110, intron 1 of 3)	CpG	641	NR_157110	217732	Mm.22337	NM_173735	ENSMUSG00000034157	Cipc	2310044G17Rik|AI842544|AI853744	CLOCK interacting protein, circadian	protein-coding	cond1
Pol2_cKO_vs_WT_cond1_5452	chr2	177192138	177192364	+	3.34774	NA	Intergenic	Intergenic	191295	NM_001362250	628147	Mm.374080	NM_001362250		Gm2004	100039000	predicted gene 2004	protein-coding	cond1
Pol2_cKO_vs_WT_cond1_4085	chr17	55886856	55887855	+	3.34956	NA	Intergenic	RMER6BA|LTR|ERVK	-4738	NM_145490	224893	Mm.294853	NM_145490	ENSMUSG00000003198	Zfp959	-	zinc finger protein 959	protein-coding	cond1
Pol2_cKO_vs_WT_cond1_6486	chr4	146453556	146453905	+	3.35168	NA	intron (NM_001085522, intron 1 of 3)	intron (NM_001085522, intron 1 of 3)	4700	NM_001085522	433791	Mm.276881	NM_001085522	ENSMUSG00000070605	Zfp992	Gm13251	zinc finger protein 992	protein-coding	cond1
Pol2_cKO_vs_WT_cond1_6492	chr4	146458165	146458408	+	3.35191	NA	intron (NM_001085522, intron 1 of 3)	intron (NM_001085522, intron 1 of 3)	9256	NM_001085522	433791	Mm.276881	NM_001085522	ENSMUSG00000070605	Zfp992	Gm13251	zinc finger protein 992	protein-coding	cond1
Pol2_cKO_vs_WT_cond1_9606	chrY	90742713	90743091	+	3.35223	NA	Intergenic	CpG	12148	NR_137283	654820	Mm.34441	NM_001039559	ENSMUSG00000072844	G530011O06Rik	-	RIKEN cDNA G530011O06 gene	ncRNA	cond1
Pol2_cKO_vs_WT_cond1_2438	chr13	60134053	60134253	+	3.35253	NA	Intergenic	Intergenic	43382	NM_008086	14451	Mm.22701	NM_008086	ENSMUSG00000052957	Gas1	AW554192|Gas-1	growth arrest specific 1	protein-coding	cond1
Pol2_cKO_vs_WT_cond1_8301	chr8	21609202	21609452	+	3.35253	NA	Intergenic	L1_Mus1|LINE|L1	-8841	NM_001079933	626708	Mm.305275	NM_001079933	ENSMUSG00000060070	Defa26	Defcr26	defensin, alpha, 26	protein-coding	cond1
Pol2_cKO_vs_WT_cond1_4110	chr17	55924776	55925377	+	3.35389	NA	Intergenic	L1Md_F|LINE|L1	20183	NM_146249	240120	Mm.441018	NM_146249	ENSMUSG00000062101	Zfp119b	-	zinc finger protein 119b	protein-coding	cond1
Pol2_cKO_vs_WT_cond1_6707	chr5	42968146	42968763	+	3.35398	NA	Intergenic	Intergenic	-264799	NM_175937	231207	Mm.7233	NM_175937	ENSMUSG00000039782	Cpeb2	A630055H10Rik|Cpe-bp2	cytoplasmic polyadenylation element binding protein 2	protein-coding	cond1
Pol2_cKO_vs_WT_cond1_6715	chr5	42980832	42981071	+	3.35398	NA	Intergenic	Intergenic	-252302	NM_175937	231207	Mm.7233	NM_175937	ENSMUSG00000039782	Cpeb2	A630055H10Rik|Cpe-bp2	cytoplasmic polyadenylation element binding protein 2	protein-coding	cond1
Pol2_cKO_vs_WT_cond1_6708	chr5	42968878	42969080	+	3.35398	NA	Intergenic	Intergenic	-264274	NM_175937	231207	Mm.7233	NM_175937	ENSMUSG00000039782	Cpeb2	A630055H10Rik|Cpe-bp2	cytoplasmic polyadenylation element binding protein 2	protein-coding	cond1
Pol2_cKO_vs_WT_cond1_6712	chr5	42974832	42975051	+	3.35398	NA	Intergenic	Intergenic	-258312	NM_175937	231207	Mm.7233	NM_175937	ENSMUSG00000039782	Cpeb2	A630055H10Rik|Cpe-bp2	cytoplasmic polyadenylation element binding protein 2	protein-coding	cond1
Pol2_cKO_vs_WT_cond1_316	chr1	126830104	126830303	+	3.3557	NA	intron (NM_001081756, intron 1 of 16)	intron (NM_001081756, intron 1 of 16)	429	NM_176957	210356	Mm.377234	NM_172484	ENSMUSG00000049690	Nckap5	8430408F21|D130011D22Rik|E030049G20Rik|Erih1|Erih2|Gm1548|Nap5	NCK-associated protein 5	protein-coding	cond1
Pol2_cKO_vs_WT_cond1_2461	chr13	62707303	62707605	+	3.35588	NA	Intergenic	B1_Mm|SINE|Alu	-53285	NR_030493	751548		NR_030493	ENSMUSG00000096098	Mir713	Mirn713|mir-713|mmu-mir-713	microRNA 713	ncRNA	cond1
Pol2_cKO_vs_WT_cond1_586	chr10	18235037	18235245	+	3.35649	NA	promoter-TSS (NM_001346751)	promoter-TSS (NM_001346751)	-160	NM_001346751	215814	Mm.296565	NM_144820	ENSMUSG00000059554	Ccdc28a	1700009P13Rik|AI480677	coiled-coil domain containing 28A	protein-coding	cond1
Pol2_cKO_vs_WT_cond1_6421	chr4	134469918	134470161	+	3.36228	NA	intron (NM_019641, intron 1 of 4)	intron (NM_019641, intron 1 of 4)	1719	NM_019641	16765	Mm.378957	NM_019641	ENSMUSG00000028832	Stmn1	19k|Lag|Lap18|Op18|P18|P19|Pig|Pp17|Pp18|Pp19|Pr22|Smn	stathmin 1	protein-coding	cond1
Pol2_cKO_vs_WT_cond1_5526	chr3	11696804	11697027	+	3.36698	NA	Intergenic	L1Md_F2|LINE|L1	147444	NR_040751	100038545	Mm.388494	NR_040751	ENSMUSG00000104015	Gm10745	-	predicted gene 10745	ncRNA	cond1
Pol2_cKO_vs_WT_cond1_5482	chr2	179442977	179443240	+	3.3721	NA	intron (NM_001316723, intron 1 of 5)	CpG	677	NM_009867	12561	Mm.184711	NM_009867	ENSMUSG00000000305	Cdh4	AW120700|R-CAD|R-Cadh|Rcad	cadherin 4	protein-coding	cond1
Pol2_cKO_vs_WT_cond1_6195	chr4	81881678	81882445	+	3.37242	NA	Intergenic	L1VL2|LINE|L1	-183319	NR_040659	545641	Mm.216028	NR_040659	ENSMUSG00000085022	Gm5860	EG545641	predicted gene 5860	ncRNA	cond1
Pol2_cKO_vs_WT_cond1_9409	chrX	66390457	66390668	+	3.37274	NA	Intergenic	Intergenic	-258756	NM_001161431	245450	Mm.336081	NM_198863	ENSMUSG00000036790	Slitrk2	A930040J07	SLIT and NTRK-like family, member 2	protein-coding	cond1
Pol2_cKO_vs_WT_cond1_7874	chr7	60471074	60471312	+	3.37274	NA	Intergenic	L1_Mus1|LINE|L1	-21016	NM_001349690	20646	Mm.274995	NM_013670	ENSMUSG00000102252	Snrpn	2410045I01Rik|HCERN3|Peg4|SMN|sm-D|snRNP-N	small nuclear ribonucleoprotein N	protein-coding	cond1
Pol2_cKO_vs_WT_cond1_9407	chrX	66379464	66379821	+	3.37274	NA	Intergenic	L1VL1|LINE|L1	-269676	NM_001161431	245450	Mm.336081	NM_198863	ENSMUSG00000036790	Slitrk2	A930040J07	SLIT and NTRK-like family, member 2	protein-coding	cond1
Pol2_cKO_vs_WT_cond1_4069	chr17	55544899	55545156	+	3.37274	NA	Intergenic	Intergenic	79645	NM_001104582	383258	Mm.461682	NM_001104582	ENSMUSG00000091504	Vmn2r118	EG383258|EG668547|Vmn2r119	vomeronasal 2, receptor 118	protein-coding	cond1
Pol2_cKO_vs_WT_cond1_9258	chrX	24593520	24593773	+	3.37274	NA	Intergenic	Lx8b|LINE|L1	-20341	NM_001100446	100043216		NM_001100446	ENSMUSG00000081218	Gm4297	-	predicted gene 4297	protein-coding	cond1
Pol2_cKO_vs_WT_cond1_8290	chr8	21253298	21253590	+	3.37274	NA	Intergenic	Intergenic	3729	NM_001177487	100041787	Mm.437206	NM_001177487	ENSMUSG00000074441	Gm15292	-	predicted gene 15292	protein-coding	cond1
Pol2_cKO_vs_WT_cond1_8299	chr8	21273323	21273527	+	3.37274	NA	Intergenic	L1Md_F2|LINE|L1	-13984	NM_007850	13237	Mm.436573	NM_007850	ENSMUSG00000074440	Defa3	Defa27|Defcr-3|Defcr3	defensin, alpha, 3	protein-coding	cond1
Pol2_cKO_vs_WT_cond1_8748	chr9	19044438	19044807	+	3.37274	NA	Intergenic	L1_Mur1|LINE|L1	9497	NM_001012266	257872	Mm.377280	NM_001012266	ENSMUSG00000045204	Olfr835	MOR150-3	olfactory receptor 835	protein-coding	cond1
Pol2_cKO_vs_WT_cond1_9408	chrX	66390155	66390391	+	3.37274	NA	Intergenic	Intergenic	-259045	NM_001161431	245450	Mm.336081	NM_198863	ENSMUSG00000036790	Slitrk2	A930040J07	SLIT and NTRK-like family, member 2	protein-coding	cond1
Pol2_cKO_vs_WT_cond1_8291	chr8	21254491	21255316	+	3.37274	NA	Intergenic	MLT1A0|LTR|ERVL-MaLR	5188	NM_001177487	100041787	Mm.437206	NM_001177487	ENSMUSG00000074441	Gm15292	-	predicted gene 15292	protein-coding	cond1
Pol2_cKO_vs_WT_cond1_8732	chr9	19020942	19021302	+	3.37274	NA	Intergenic	MMERVK9E_I-int|LTR|ERVK	-14003	NM_001012266	257872	Mm.377280	NM_001012266	ENSMUSG00000045204	Olfr835	MOR150-3	olfactory receptor 835	protein-coding	cond1
Pol2_cKO_vs_WT_cond1_9257	chrX	24592719	24593271	+	3.37274	NA	Intergenic	Lx5c|LINE|L1	-19690	NM_001100446	100043216		NM_001100446	ENSMUSG00000081218	Gm4297	-	predicted gene 4297	protein-coding	cond1
Pol2_cKO_vs_WT_cond1_5528	chr3	11697840	11698120	+	3.37274	NA	Intergenic	L1_Mm|LINE|L1	146379	NR_040751	100038545	Mm.388494	NR_040751	ENSMUSG00000104015	Gm10745	-	predicted gene 10745	ncRNA	cond1
Pol2_cKO_vs_WT_cond1_632	chr10	38781231	38781461	+	3.37299	NA	Intergenic	MusHAL1|LINE|L1	40433	NM_001177783	215919	Mm.294313	NM_001177783	ENSMUSG00000094311	Rfpl4b	100040915|Gm3037|Gm62	ret finger protein-like 4B	protein-coding	cond1
Pol2_cKO_vs_WT_cond1_3975	chr17	34959098	34959367	+	3.37415	NA	promoter-TSS (NM_010478)	promoter-TSS (NM_010478)	6	NM_010478	15511	Mm.372314	NM_010478	ENSMUSG00000090877	Hspa1b	HSP70B1|Hsp70|Hsp70-1|Hsp70.1|hsp68	heat shock protein 1B	protein-coding	cond1
Pol2_cKO_vs_WT_cond1_4111	chr17	55926958	55928259	+	3.37519	NA	Intergenic	L1Md_F2|LINE|L1	17651	NM_146249	240120	Mm.441018	NM_146249	ENSMUSG00000062101	Zfp119b	-	zinc finger protein 119b	protein-coding	cond1
Pol2_cKO_vs_WT_cond1_8284	chr8	20409566	20409923	+	3.37578	NA	intron (NR_028428, intron 2 of 5)	intron (NR_028428, intron 2 of 5)	15070	NR_028428	381598	Mm.359054	NM_001024708	ENSMUSG00000071793	2610005L07Rik	2810038F24Rik|6720476A01Rik	cadherin 11 pseudogene	pseudo	cond1
Pol2_cKO_vs_WT_cond1_5488	chr2	180702173	180702411	+	3.38011	NA	promoter-TSS (NM_001291433)	promoter-TSS (NM_001291433)	-190	NM_001291433	23856	Mm.253836	NM_011805	ENSMUSG00000038914	Dido1	6720461J16Rik|D130048F08Rik|DATF-1|DIO-1|Datf1|dido	death inducer-obliterator 1	protein-coding	cond1
Pol2_cKO_vs_WT_cond1_1561	chr11	97029883	97030086	+	3.38287	NA	promoter-TSS (NM_146027)	promoter-TSS (NM_146027)	32	NM_146027	217140	Mm.46189	NM_146027	ENSMUSG00000020877	Scrn2	AV001119|D11Moh48|SES2	secernin 2	protein-coding	cond1
Pol2_cKO_vs_WT_cond1_7276	chr6	71271970	71272191	+	3.38309	NA	promoter-TSS (NM_145568)	promoter-TSS (NM_145568)	61	NM_145568	57896	Mm.250569	NM_145568	ENSMUSG00000053012	Krcc1	AA792894	lysine-rich coiled-coil 1	protein-coding	cond1
Pol2_cKO_vs_WT_cond1_5791	chr3	96226581	96226875	+	3.38344	NA	Intergenic	RLTR11D|LTR|ERVK	5656	NM_178214	319190	Mm.439791	NM_178214	ENSMUSG00000068854	Hist2h2be	AV127319|H2b-613|T25626	histone cluster 2, H2be	protein-coding	cond1
Pol2_cKO_vs_WT_cond1_885	chr10	81868884	81869502	+	3.38659	NA	intron (NM_001243067, intron 1 of 3)	RLTR19-int|LTR|ERVK	5259	NM_001243067	73610	Mm.490466	NM_001243067	ENSMUSG00000096795	Zfp433	1700123A16Rik	zinc finger protein 433	protein-coding	cond1
Pol2_cKO_vs_WT_cond1_7146	chr6	28215218	28215465	+	3.38699	NA	Intergenic	CpG	46583	NM_001364595	627049	Mm.84441	NM_001081678	ENSMUSG00000039841	Zfp800	AA407452|Znf800	zinc finger protein 800	protein-coding	cond1
Pol2_cKO_vs_WT_cond1_3833	chr17	23677191	23677469	+	3.38834	NA	exon (NM_001161746, exon 1 of 3)	exon (NM_001161746, exon 1 of 3)	119	NM_013749	27279	Mm.28518	NM_013749	ENSMUSG00000023905	Tnfrsf12a	AI255180|C87282|Fn14|HPIP|TWEAK-R|TweakR	tumor necrosis factor receptor superfamily, member 12a	protein-coding	cond1
Pol2_cKO_vs_WT_cond1_2709	chr14	7110991	7112170	+	3.38857	NA	Intergenic	Intergenic	-6077	NM_001368229	100042149	Mm.396155	NM_001024712	ENSMUSG00000092167	Gm3696	544988|Gm10014|Gm5794	predicted gene 3696	protein-coding	cond1
Pol2_cKO_vs_WT_cond1_5812	chr3	96259180	96259487	+	3.38909	NA	Intergenic	RMER6A|LTR|ERVK	3984	NM_033596	97122	Mm.227295	NM_033596	ENSMUSG00000091405	Hist2h4	H4|X04652	histone cluster 2, H4	protein-coding	cond1
Pol2_cKO_vs_WT_cond1_1871	chr12	14784791	14785355	+	3.39143	NA	Intergenic	IAPLTR2a2_Mm|LTR|ERVK	265316	NR_045960	73972	Mm.107680	NR_045960	ENSMUSG00000113644	4930448C13Rik	-	RIKEN cDNA 4930448C13 gene	ncRNA	cond1
Pol2_cKO_vs_WT_cond1_8696	chr9	3011796	3012239	+	3.39154	NA	Intergenic	GSAT_MM|Satellite|Satellite	26726	NR_039546	100628572		NR_039546	ENSMUSG00000106183	Mir101c	mir-101c|mmu-mir-101c	microRNA 101c	ncRNA	cond1
Pol2_cKO_vs_WT_cond1_9609	chrY	90819810	90820878	+	3.39382	NA	Intergenic	IMPB_01|Satellite|Satellite	19062	NR_137283	654820	Mm.34441	NM_001039559	ENSMUSG00000072844	G530011O06Rik	-	RIKEN cDNA G530011O06 gene	ncRNA	cond1
Pol2_cKO_vs_WT_cond1_629	chr10	38778679	38778966	+	3.39512	NA	Intergenic	(CAA)n|Simple_repeat|Simple_repeat	42957	NM_001177783	215919	Mm.294313	NM_001177783	ENSMUSG00000094311	Rfpl4b	100040915|Gm3037|Gm62	ret finger protein-like 4B	protein-coding	cond1
Pol2_cKO_vs_WT_cond1_9518	chrX	136006237	136006480	+	3.39707	NA	Intergenic	PB1D7|SINE|Alu	12538	NM_029823	76976	Mm.328305	NM_029823	ENSMUSG00000048040	Arxes2	2900062L11Rik|Spc22/23|Spcs3	adipocyte-related X-chromosome expressed sequence 2	protein-coding	cond1
Pol2_cKO_vs_WT_cond1_230	chr1	82290657	82290952	+	3.39786	NA	5' UTR (NM_010570, exon 1 of 2)	5' UTR (NM_010570, exon 1 of 2)	635	NM_010570	16367	Mm.4952	NM_010570	ENSMUSG00000055980	Irs1	G972R|IRS-1	insulin receptor substrate 1	protein-coding	cond1
Pol2_cKO_vs_WT_cond1_4109	chr17	55922655	55924227	+	3.39918	NA	Intergenic	B2_Mm2|SINE|B2	21818	NM_146249	240120	Mm.441018	NM_146249	ENSMUSG00000062101	Zfp119b	-	zinc finger protein 119b	protein-coding	cond1
Pol2_cKO_vs_WT_cond1_6719	chr5	42984046	42984721	+	3.40016	NA	Intergenic	MLT2B1|LTR|ERVL	-248870	NM_175937	231207	Mm.7233	NM_175937	ENSMUSG00000039782	Cpeb2	A630055H10Rik|Cpe-bp2	cytoplasmic polyadenylation element binding protein 2	protein-coding	cond1
Pol2_cKO_vs_WT_cond1_8066	chr7	118712426	118712653	+	3.40017	NA	promoter-TSS (NM_001360794)	promoter-TSS (NM_001360794)	-4	NM_182995	101565	Mm.23279	NM_182995	ENSMUSG00000033904	Ccp110	6330503K22Rik|AA415922|AI427129|AW557948|CP110|cep110	centriolar coiled coil protein 110	protein-coding	cond1
Pol2_cKO_vs_WT_cond1_8746	chr9	19042556	19043086	+	3.40101	NA	Intergenic	Lx3A|LINE|L1	7696	NM_001012266	257872	Mm.377280	NM_001012266	ENSMUSG00000045204	Olfr835	MOR150-3	olfactory receptor 835	protein-coding	cond1
Pol2_cKO_vs_WT_cond1_2899	chr14	55093985	55094256	+	3.40176	NA	promoter-TSS (NM_153083)	promoter-TSS (NM_153083)	-664	NM_153083	105663	Mm.319204	NM_153083	ENSMUSG00000045691	Thtpa	AW122966	thiamine triphosphatase	protein-coding	cond1
Pol2_cKO_vs_WT_cond1_4362	chr18	37805929	37806246	+	3.40218	NA	promoter-TSS (NM_033581)	promoter-TSS (NM_033581)	-323	NM_033581	93706	Mm.247203	NM_033581	ENSMUSG00000102918	Pcdhgc3	PC43|Pcdh2	protocadherin gamma subfamily C, 3	protein-coding	cond1
Pol2_cKO_vs_WT_cond1_1453	chr11	76244137	76244339	+	3.40307	NA	promoter-TSS (NM_026029)	promoter-TSS (NM_026029)	502	NM_183263	67390	Mm.24886	NM_183263	ENSMUSG00000038046	Mrm3	4833420N02Rik|AI255153|HC90|Rnmtl1	mitochondrial rRNA methyltransferase 3	protein-coding	cond1
Pol2_cKO_vs_WT_cond1_2682	chr14	4024335	4025107	+	3.40427	NA	intron (NM_001029930, intron 1 of 5)	MER5A|DNA|hAT-Charlie	780	NM_001029930	545007	Mm.449725	NM_001029930	ENSMUSG00000096775	Gm5796	-	predicted gene 5796	protein-coding	cond1
Pol2_cKO_vs_WT_cond1_895	chr10	81908504	81908888	+	3.40537	NA	intron (NM_199062, intron 2 of 3).2	RMER17C-int|LTR|ERVK	21816	NM_001346707	100040944		NM_001346707		Gm3055	-	predicted gene 3055	protein-coding	cond1
Pol2_cKO_vs_WT_cond1_6144	chr4	49334233	49334485	+	3.40549	NA	intron (NM_178756, intron 7 of 7)	L1Md_A|LINE|L1	71399	NM_001356289	209186	Mm.35071	NM_145368	ENSMUSG00000060317	Acnat2	C730036D15Rik	acyl-coenzyme A amino acid N-acyltransferase 2	protein-coding	cond1
Pol2_cKO_vs_WT_cond1_3785	chr17	15035060	15035660	+	3.40653	NA	intron (NM_001123368, intron 1 of 3).3	intron (NM_001123368, intron 1 of 3).3	-6191	NM_001360400	381062	Mm.393767	NM_183133	ENSMUSG00000036552	Ermard	2210404J11Rik|2410011O22Rik|AI448938	ER membrane associated RNA degradation	protein-coding	cond1
Pol2_cKO_vs_WT_cond1_5603	chr3	40884302	40885235	+	3.4094	NA	Intergenic	MMERVK10C-int|LTR|ERVK	-9495	NR_160689	100039027	Mm.482948	NR_038067		Gm2011	-	predicted gene 2011	pseudo	cond1
Pol2_cKO_vs_WT_cond1_6696	chr5	42950207	42950556	+	3.40977	NA	Intergenic	L1Md_F3|LINE|L1	-282872	NM_175937	231207	Mm.7233	NM_175937	ENSMUSG00000039782	Cpeb2	A630055H10Rik|Cpe-bp2	cytoplasmic polyadenylation element binding protein 2	protein-coding	cond1
Pol2_cKO_vs_WT_cond1_5497	chr2	181365995	181366349	+	3.41092	NA	promoter-TSS (NM_001165992)	promoter-TSS (NM_001165992)	749	NM_001048148	229007	Mm.87720	NM_144894	ENSMUSG00000027582	Zgpat	1500006I01Rik|BC021513	zinc finger, CCCH-type with G patch domain	protein-coding	cond1
Pol2_cKO_vs_WT_cond1_4082	chr17	55884490	55884909	+	3.41209	NA	Intergenic	Intergenic	-5746	NM_144546	104349	Mm.460659	NM_144546	ENSMUSG00000057835	Zfp119a	AL024077|Mzf13|Zfp119	zinc finger protein 119a	protein-coding	cond1
Pol2_cKO_vs_WT_cond1_7493	chr6	128431627	128431839	+	3.41299	NA	intron (NM_010219, intron 9 of 9)	intron (NM_010219, intron 9 of 9)	-6823	NM_133927	101142	Mm.31345	NM_133927	ENSMUSG00000001518	Itfg2	2700050P07Rik|AI646725	integrin alpha FG-GAP repeat containing 2	protein-coding	cond1
Pol2_cKO_vs_WT_cond1_2689	chr14	4330075	4330298	+	3.41408	NA	Intergenic	L1_Mus3|LINE|L1	-4577	NM_001309398	554327	Mm.460196	NM_001309398	ENSMUSG00000079388	2610042L04Rik	Tksn|takusan	RIKEN cDNA 2610042L04 gene	protein-coding	cond1
Pol2_cKO_vs_WT_cond1_9600	chrY	49115134	49115475	+	3.41725	NA	Intergenic	L1_Mur1|LINE|L1	204966	NM_001160142	100041256	Mm.462976	NM_001160142	ENSMUSG00000096898	Gm20867	-	predicted gene, 20867	protein-coding	cond1
Pol2_cKO_vs_WT_cond1_7089	chr5	145807121	145807410	+	3.41896	NA	Intergenic	Intergenic	-1391	NM_177380	337924	Mm.425301	NM_177380	ENSMUSG00000054417	Cyp3a44	-	cytochrome P450, family 3, subfamily a, polypeptide 44	protein-coding	cond1
Pol2_cKO_vs_WT_cond1_9491	chrX	112311424	112311625	+	3.4201	NA	intron (NM_001313734, intron 1 of 6)	intron (NM_001313734, intron 1 of 6)	172	NM_026565	68117	Mm.161014	NM_026565	ENSMUSG00000025525	Apool	6720473G16Rik|9430083G14Rik|E130106L15Rik|Micos27	apolipoprotein O-like	protein-coding	cond1
Pol2_cKO_vs_WT_cond1_8296	chr8	21268669	21268994	+	3.42085	NA	Intergenic	RMER3D-int|LTR|ERVK	-18578	NM_007850	13237	Mm.436573	NM_007850	ENSMUSG00000074440	Defa3	Defa27|Defcr-3|Defcr3	defensin, alpha, 3	protein-coding	cond1
Pol2_cKO_vs_WT_cond1_633	chr10	38781768	38782091	+	3.42098	NA	Intergenic	L1_Mm|LINE|L1	39850	NM_001177783	215919	Mm.294313	NM_001177783	ENSMUSG00000094311	Rfpl4b	100040915|Gm3037|Gm62	ret finger protein-like 4B	protein-coding	cond1
Pol2_cKO_vs_WT_cond1_6495	chr4	147460547	147460990	+	3.42466	NA	intron (NM_001371348, intron 2 of 4)	intron (NM_001371348, intron 2 of 4)	17654	NM_001371348									cond1
Pol2_cKO_vs_WT_cond1_5553	chr3	24954604	24954940	+	3.42503	NA	Intergenic	Lx7|LINE|L1	-170766	NM_001326288	635702	Mm.448351	NM_001326288	ENSMUSG00000102758	Naaladl2	2810043G22Rik|EG635702|Gm1021	N-acetylated alpha-linked acidic dipeptidase-like 2	protein-coding	cond1
Pol2_cKO_vs_WT_cond1_5596	chr3	40869485	40869980	+	3.42722	NA	Intergenic	IAPEY5_LTR|LTR|ERVK	-14447	NR_045392	100039043	Mm.460823	NM_001129886		Gm10731	-	FUN14 domain containing 2 pseudogene	pseudo	cond1
Pol2_cKO_vs_WT_cond1_9516	chrX	135994673	135995026	+	3.4275	NA	3' UTR (NM_029823, exon 1 of 1)	3' UTR (NM_029823, exon 1 of 1)	1029	NM_029823	76976	Mm.328305	NM_029823	ENSMUSG00000048040	Arxes2	2900062L11Rik|Spc22/23|Spcs3	adipocyte-related X-chromosome expressed sequence 2	protein-coding	cond1
Pol2_cKO_vs_WT_cond1_5445	chr2	177180767	177181189	+	3.4276	NA	Intergenic	L1_Mus3|LINE|L1	180022	NM_001362250	628147	Mm.374080	NM_001362250		Gm2004	100039000	predicted gene 2004	protein-coding	cond1
Pol2_cKO_vs_WT_cond1_2462	chr13	62708219	62708766	+	3.42795	NA	Intergenic	Intergenic	-52247	NR_030493	751548		NR_030493	ENSMUSG00000096098	Mir713	Mirn713|mir-713|mmu-mir-713	microRNA 713	ncRNA	cond1
Pol2_cKO_vs_WT_cond1_7816	chr7	44930214	44930432	+	3.42901	NA	promoter-TSS (NM_007458)	promoter-TSS (NM_007458)	-833	NM_001077264	11771	Mm.6877	NM_007458	ENSMUSG00000060279	Ap2a1	Adtaa	adaptor-related protein complex 2, alpha 1 subunit	protein-coding	cond1
Pol2_cKO_vs_WT_cond1_1739	chr11	120624240	120624472	+	3.43218	NA	TTS (NR_105901)	TTS (NR_105901)	520	NR_105901	102465565		NR_105901	ENSMUSG00000098282	Mir6936	Gm27574|mmu-mir-6936	microRNA 6936	ncRNA	cond1
Pol2_cKO_vs_WT_cond1_5585	chr3	36151073	36151444	+	3.43318	NA	intron (NM_001101478, intron 1 of 3)	CpG	178	NM_001101478	241944	Mm.260056	NM_001101478	ENSMUSG00000033883	Zfp267	D3Ertd254e	zinc finger protein 267	protein-coding	cond1
Pol2_cKO_vs_WT_cond1_1743	chr11	120783827	120784047	+	3.43329	NA	promoter-TSS (NM_001177874)	promoter-TSS (NM_001177874)	267	NM_009053	19719	Mm.871	NM_009053	ENSMUSG00000025158	Rfng	-	RFNG O-fucosylpeptide 3-beta-N-acetylglucosaminyltransferase	protein-coding	cond1
Pol2_cKO_vs_WT_cond1_6494	chr4	147451052	147451369	+	3.43484	NA	intron (NM_001371349, intron 1 of 3)	intron (NM_001371349, intron 1 of 3)	8096	NM_001371348									cond1
Pol2_cKO_vs_WT_cond1_4084	chr17	55885791	55886719	+	3.43788	NA	Intergenic	Intergenic	-5838	NM_145490	224893	Mm.294853	NM_145490	ENSMUSG00000003198	Zfp959	-	zinc finger protein 959	protein-coding	cond1
Pol2_cKO_vs_WT_cond1_5529	chr3	11702273	11702764	+	3.43794	NA	Intergenic	Intergenic	141841	NR_040751	100038545	Mm.388494	NR_040751	ENSMUSG00000104015	Gm10745	-	predicted gene 10745	ncRNA	cond1
Pol2_cKO_vs_WT_cond1_8527	chr8	85492946	85493178	+	3.44032	NA	exon (NM_173866, exon 2 of 12)	exon (NM_173866, exon 2 of 12)	486	NM_173866	108682	Mm.127905	NM_173866	ENSMUSG00000031700	Gpt2	4631422C05Rik|ALT2|AU014768|AU041193|C87201	glutamic pyruvate transaminase (alanine aminotransferase) 2	protein-coding	cond1
Pol2_cKO_vs_WT_cond1_4357	chr18	37027878	37028228	+	3.44139	NA	intron (NM_138663, intron 1 of 3)	Lx5c|LINE|L1	7823	NM_138663	192164	Mm.308500	NM_138663	ENSMUSG00000103310	Pcdha12	Cnr5|Crnr5|Pcdha13	protocadherin alpha 12	protein-coding	cond1
Pol2_cKO_vs_WT_cond1_1834	chr12	14733617	14734050	+	3.44205	NA	Intergenic	Intergenic	316556	NR_045960	73972	Mm.107680	NR_045960	ENSMUSG00000113644	4930448C13Rik	-	RIKEN cDNA 4930448C13 gene	ncRNA	cond1
Pol2_cKO_vs_WT_cond1_1857	chr12	14758315	14758621	+	3.44355	NA	Intergenic	Intergenic	291921	NR_045960	73972	Mm.107680	NR_045960	ENSMUSG00000113644	4930448C13Rik	-	RIKEN cDNA 4930448C13 gene	ncRNA	cond1
Pol2_cKO_vs_WT_cond1_661	chr10	38832800	38833065	+	3.44594	NA	Intergenic	Lx4A|LINE|L1	-11153	NM_001177783	215919	Mm.294313	NM_001177783	ENSMUSG00000094311	Rfpl4b	100040915|Gm3037|Gm62	ret finger protein-like 4B	protein-coding	cond1
Pol2_cKO_vs_WT_cond1_2824	chr14	43894795	43895006	+	3.44657	NA	Intergenic	Intergenic	28696	NM_053112	93725		NM_053112	ENSMUSG00000090166	Ear10	Raf2	eosinophil-associated, ribonuclease A family, member 10	protein-coding	cond1
Pol2_cKO_vs_WT_cond1_4099	chr17	55907752	55908002	+	3.44822	NA	Intergenic	MurERV4_19-int|LTR|ERVK	15784	NM_001360136	224893	Mm.294853	NM_145490	ENSMUSG00000003198	Zfp959	-	zinc finger protein 959	protein-coding	cond1
Pol2_cKO_vs_WT_cond1_7331	chr6	85333192	85333444	+	3.44869	NA	exon (NM_178639, exon 1 of 14)	exon (NM_178639, exon 1 of 14)	104	NM_178639	94282	Mm.121485	NM_178639	ENSMUSG00000033720	Sfxn5	C230001H08Rik	sideroflexin 5	protein-coding	cond1
Pol2_cKO_vs_WT_cond1_4097	chr17	55905824	55906312	+	3.44893	NA	Intergenic	ORR1A2|LTR|ERVL-MaLR	13975	NM_001360136	224893	Mm.294853	NM_145490	ENSMUSG00000003198	Zfp959	-	zinc finger protein 959	protein-coding	cond1
Pol2_cKO_vs_WT_cond1_5805	chr3	96252015	96252649	+	3.45027	NA	Intergenic	Intergenic	5632	NM_054045	97114	Mm.358797	NM_054045	ENSMUSG00000081058	Hist2h3c2	H3-614|H3.2-614|Hist2h3c2-ps|Hist2h3ca1|M32461	histone cluster 2, H3c2	protein-coding	cond1
Pol2_cKO_vs_WT_cond1_6766	chr5	65764930	65765130	+	3.45058	NA	intron (NM_001024917, intron 1 of 19)	intron (NM_001024917, intron 1 of 19)	1509	NM_001024917	333789	Mm.332398	NM_001024917	ENSMUSG00000037795	N4bp2	B3bp|E430014I16|Gm1791|Gm868	NEDD4 binding protein 2	protein-coding	cond1
Pol2_cKO_vs_WT_cond1_9270	chrX	37447984	37449306	+	3.45145	NA	Intergenic	Intergenic	-5014	NM_001099318	100039948	Mm.477362	NM_001099318	ENSMUSG00000079637	Rhox2c	Rhox2.3|Rhox2b	reproductive homeobox 2C	protein-coding	cond1
Pol2_cKO_vs_WT_cond1_7758	chr7	30589831	30590061	+	3.45151	NA	TTS (NR_106134)	TTS (NR_106134)	566	NR_106134	102465774		NR_106134	ENSMUSG00000098553	Mir3569	Gm27279|mmu-mir-3569	microRNA 3569	ncRNA	cond1
Pol2_cKO_vs_WT_cond1_8695	chr9	3002698	3002965	+	3.45275	NA	Intergenic	GSAT_MM|Satellite|Satellite	35912	NR_039546	100628572		NR_039546	ENSMUSG00000106183	Mir101c	mir-101c|mmu-mir-101c	microRNA 101c	ncRNA	cond1
Pol2_cKO_vs_WT_cond1_7337	chr6	86029149	86029452	+	3.45315	NA	intron (NM_001271858, intron 1 of 15)	intron (NM_001271858, intron 1 of 15)	619	NM_001271860	11519	Mm.104155	NM_013458	ENSMUSG00000030000	Add2	2900072M03Rik|add97	adducin 2 (beta)	protein-coding	cond1
Pol2_cKO_vs_WT_cond1_7732	chr7	29815667	29815963	+	3.45578	NA	promoter-TSS (NM_001145880)	promoter-TSS (NM_001145880)	-257	NM_001145880	233056	Mm.224766	NM_146185	ENSMUSG00000011427	Zfp790	6330581L23Rik	zinc finger protein 790	protein-coding	cond1
Pol2_cKO_vs_WT_cond1_2681	chr14	4022796	4023059	+	3.45652	NA	Intergenic	Intergenic	-1014	NM_001029930	545007	Mm.449725	NM_001029930	ENSMUSG00000096775	Gm5796	-	predicted gene 5796	protein-coding	cond1
Pol2_cKO_vs_WT_cond1_8810	chr9	36822039	36822262	+	3.45695	NA	5' UTR (NM_001357610, exon 1 of 10)	5' UTR (NM_001357610, exon 1 of 10)	259	NM_001357610	235180	Mm.5264	NM_183171	ENSMUSG00000032118	Fez1	UNC-76|UNC76	fasciculation and elongation protein zeta 1 (zygin I)	protein-coding	cond1
Pol2_cKO_vs_WT_cond1_4108	chr17	55920448	55921117	+	3.45699	NA	Intergenic	MYSERV16_I-int|LTR|ERVK	24477	NM_146249	240120	Mm.441018	NM_146249	ENSMUSG00000062101	Zfp119b	-	zinc finger protein 119b	protein-coding	cond1
Pol2_cKO_vs_WT_cond1_3154	chr15	51864867	51865109	+	3.45751	NA	intron (NM_080635, intron 1 of 7)	intron (NM_080635, intron 1 of 7)	473	NM_080635	68135	Mm.289800	NM_080635	ENSMUSG00000022312	Eif3h	1110008A16Rik|40kD|9430017H16Rik|EIF3-P40|EIF3-gamma|Eif3s3	eukaryotic translation initiation factor 3, subunit H	protein-coding	cond1
Pol2_cKO_vs_WT_cond1_5477	chr2	177233129	177233536	+	3.45785	NA	Intergenic	Intergenic	-231410	NM_001177568	628308	Mm.460436	NM_001177568	ENSMUSG00000078866	Zfp970	Gm14420	zinc finger protein 970	protein-coding	cond1
Pol2_cKO_vs_WT_cond1_39	chr1	30949232	30949432	+	3.45999	NA	intron (NM_011200, intron 1 of 5)	CpG	378	NR_002688	433406	Mm.389003	NR_002688		Gm13363	-	predicted gene 13363	pseudo	cond1
Pol2_cKO_vs_WT_cond1_6488	chr4	146454795	146455026	+	3.46084	NA	intron (NM_001085522, intron 1 of 3)	intron (NM_001085522, intron 1 of 3)	5880	NM_001085522	433791	Mm.276881	NM_001085522	ENSMUSG00000070605	Zfp992	Gm13251	zinc finger protein 992	protein-coding	cond1
Pol2_cKO_vs_WT_cond1_4549	chr19	5924119	5924442	+	3.46113	NA	intron (NM_026772, intron 1 of 1)	intron (NM_026772, intron 1 of 1)	536	NM_026772	104252	Mm.491103	NM_026772	ENSMUSG00000045664	Cdc42ep2	1110008C05Rik|Borg1|Cep2|D19Bwg1013e	CDC42 effector protein (Rho GTPase binding) 2	protein-coding	cond1
Pol2_cKO_vs_WT_cond1_6710	chr5	42970979	42973132	+	3.4619	NA	Intergenic	Lx7|LINE|L1	-261198	NM_175937	231207	Mm.7233	NM_175937	ENSMUSG00000039782	Cpeb2	A630055H10Rik|Cpe-bp2	cytoplasmic polyadenylation element binding protein 2	protein-coding	cond1
Pol2_cKO_vs_WT_cond1_4118	chr17	55936388	55936750	+	3.46199	NA	Intergenic	B2_Mm2|SINE|B2	8690	NM_146249	240120	Mm.441018	NM_146249	ENSMUSG00000062101	Zfp119b	-	zinc finger protein 119b	protein-coding	cond1
Pol2_cKO_vs_WT_cond1_2435	chr13	60039171	60039524	+	3.46237	NA	intron (NR_046142, intron 1 of 2)	ORR1F|LTR|ERVL-MaLR	9636	NR_046142	328263	Mm.123405	NR_046142	ENSMUSG00000114531	A530065N20Rik	A530065N20	RIKEN cDNA A530046M15 gene	ncRNA	cond1
Pol2_cKO_vs_WT_cond1_4987	chr2	68471531	68471778	+	3.46286	NA	exon (NM_016866, exon 1 of 18)	exon (NM_016866, exon 1 of 18)	327	NM_016866	53416	Mm.198414	NM_016866	ENSMUSG00000027030	Stk39	AW227544|AW556857|DCHT|RF005|Rnl5|SPAK	serine/threonine kinase 39	protein-coding	cond1
Pol2_cKO_vs_WT_cond1_4748	chr19	47918935	47919154	+	3.46384	NA	intron (NM_001362459, intron 1 of 2)	CpG	279	NM_001001738	414801	Mm.29457	NM_001001738	ENSMUSG00000117975	Itprip	4833424O12Rik|DANGER	inositol 1,4,5-triphosphate receptor interacting protein	protein-coding	cond1
Pol2_cKO_vs_WT_cond1_4179	chr17	71616032	71616255	+	3.46624	NA	promoter-TSS (NM_175639)	promoter-TSS (NM_175639)	-72	NM_175639	72515	Mm.257762	NM_175639	ENSMUSG00000041057	Wdr43	2610318G08Rik|AU020887|AV024208|Wrd43|mKIAA0007	WD repeat domain 43	protein-coding	cond1
Pol2_cKO_vs_WT_cond1_903	chr10	81941135	81941573	+	3.46649	NA	Intergenic	L1_Mur2|LINE|L1	-10842	NM_199062	331188	Mm.351497	NM_199062	ENSMUSG00000096718	Zfp781	A130081B01	zinc finger protein 781	protein-coding	cond1
Pol2_cKO_vs_WT_cond1_7490	chr6	128356117	128356357	+	3.46661	NA	promoter-TSS (NM_011657)	promoter-TSS (NM_011657)	-386	NM_011657	22158	Mm.291783	NM_011657	ENSMUSG00000001521	Tulp3	2310022L06Rik|AI316887	tubby-like protein 3	protein-coding	cond1
Pol2_cKO_vs_WT_cond1_896	chr10	81909079	81909328	+	3.46768	NA	intron (NM_199062, intron 2 of 3).2	RMER17C|LTR|ERVK	21309	NM_001346707	100040944		NM_001346707		Gm3055	-	predicted gene 3055	protein-coding	cond1
Pol2_cKO_vs_WT_cond1_145	chr1	58423763	58424117	+	3.46777	NA	non-coding (NR_027854, exon 1 of 11)	non-coding (NR_027854, exon 1 of 11)	148	NR_027853	12747	Mm.1761	NM_009905	ENSMUSG00000026034	Clk1	STY	CDC-like kinase 1	protein-coding	cond1
Pol2_cKO_vs_WT_cond1_2848	chr14	50538799	50539242	+	3.46856	NA	Intergenic	L1Md_T|LINE|L1	5606	NM_001177508	219019	Mm.480303	NM_001177508	ENSMUSG00000094285	Olfr743	GA_x6K02T2PMLR-6243196-6244132|MOR106-14|MOR106-8P|Olfr264|Olfr264-ps1|Olfr265|Olfr265-ps1|Olfr743-ps1	olfactory receptor 743	protein-coding	cond1
Pol2_cKO_vs_WT_cond1_7677	chr7	25474871	25475190	+	3.46998	NA	intron (NM_001039185, intron 2 of 8)	intron (NM_001039185, intron 2 of 8)	2595	NM_011926	26365	Mm.322502	NM_011926	ENSMUSG00000074272	Ceacam1	Bgp|Bgp1|C-CAM|CD66a|Cc1|Cea-1|Cea-7|Cea1|Cea7|Hv-2|Hv2|MHVR|MHVR1|Mhv-1|bb-1|mCEA1|mmCGM1|mmCGM1a|mmCGM2	carcinoembryonic antigen-related cell adhesion molecule 1	protein-coding	cond1
Pol2_cKO_vs_WT_cond1_6398	chr4	132842884	132843170	+	3.47019	NA	5' UTR (NM_001355199, exon 1 of 7)	5' UTR (NM_001355199, exon 1 of 7)	107	NM_001355199	100336	Mm.105230	NM_146154	ENSMUSG00000028882	Ppp1r8	6330548N22Rik|AU044684|NIPP1	protein phosphatase 1, regulatory subunit 8	protein-coding	cond1
Pol2_cKO_vs_WT_cond1_7138	chr6	22355827	22356144	+	3.47137	NA	promoter-TSS (NM_138587)	promoter-TSS (NM_138587)	96	NM_138587	27999	Mm.490307	NM_138587	ENSMUSG00000029672	Fam3c	D6Wsu176e|Ilei	family with sequence similarity 3, member C	protein-coding	cond1
Pol2_cKO_vs_WT_cond1_9517	chrX	136002293	136002500	+	3.47245	NA	Intergenic	Intergenic	8576	NM_029823	76976	Mm.328305	NM_029823	ENSMUSG00000048040	Arxes2	2900062L11Rik|Spc22/23|Spcs3	adipocyte-related X-chromosome expressed sequence 2	protein-coding	cond1
Pol2_cKO_vs_WT_cond1_2436	chr13	60085432	60085830	+	3.47584	NA	intron (NR_046142, intron 1 of 2)	intron (NR_046142, intron 1 of 2)	55920	NR_046142	328263	Mm.123405	NR_046142	ENSMUSG00000114531	A530065N20Rik	A530065N20	RIKEN cDNA A530046M15 gene	ncRNA	cond1
Pol2_cKO_vs_WT_cond1_5919	chr3	122730240	122730446	+	3.47673	NA	intron (NM_153422, intron 1 of 20)	CpG	1185	NM_153422	242202	Mm.134911	NM_153422	ENSMUSG00000053965	Pde5a	Cgbpde|Cn5n|PDE5a2|Pde5|Pde5a1	phosphodiesterase 5A, cGMP-specific	protein-coding	cond1
Pol2_cKO_vs_WT_cond1_1237	chr11	37236147	37236373	+	3.47786	NA	Intergenic	Intergenic	-292019	NM_001290702	23964	Mm.439889	NM_011856	ENSMUSG00000049336	Tenm2	Odz2|Odz3|Ten-2|Ten-m2	teneurin transmembrane protein 2	protein-coding	cond1
Pol2_cKO_vs_WT_cond1_4353	chr18	36793902	36794139	+	3.4779	NA	promoter-TSS (NM_025594)	promoter-TSS (NM_025594)	97	NM_025594	66492	Mm.251155	NM_025594	ENSMUSG00000001383	Zmat2	2610510D14Rik|2900082I05Rik	zinc finger, matrin type 2	protein-coding	cond1
Pol2_cKO_vs_WT_cond1_5524	chr3	11693049	11693299	+	3.47816	NA	Intergenic	L1_Mus3|LINE|L1	151185	NR_040751	100038545	Mm.388494	NR_040751	ENSMUSG00000104015	Gm10745	-	predicted gene 10745	ncRNA	cond1
Pol2_cKO_vs_WT_cond1_2826	chr14	43896309	43896815	+	3.47837	NA	Intergenic	RLTR12A|LTR|ERVK	27034	NM_053112	93725		NM_053112	ENSMUSG00000090166	Ear10	Raf2	eosinophil-associated, ribonuclease A family, member 10	protein-coding	cond1
Pol2_cKO_vs_WT_cond1_4383	chr18	43686599	43686868	+	3.47977	NA	intron (NM_001163637, intron 1 of 21)	intron (NM_001163637, intron 1 of 21)	1040	NM_001163637	76217	Mm.134602	NM_001163637	ENSMUSG00000024502	Jakmip2	6430702L21Rik|AI850334|D930046L20Rik	janus kinase and microtubule interacting protein 2	protein-coding	cond1
Pol2_cKO_vs_WT_cond1_6228	chr4	91594788	91595024	+	3.47983	NA	Intergenic	Intergenic	-194922	NM_207685	15569	Mm.318042	NM_010486	ENSMUSG00000008489	Elavl2	Hub|mel-N1	ELAV like RNA binding protein 1	protein-coding	cond1
Pol2_cKO_vs_WT_cond1_8738	chr9	19029141	19029528	+	3.4802	NA	Intergenic	Intergenic	-5791	NM_001012266	257872	Mm.377280	NM_001012266	ENSMUSG00000045204	Olfr835	MOR150-3	olfactory receptor 835	protein-coding	cond1
Pol2_cKO_vs_WT_cond1_4106	chr17	55917406	55918960	+	3.48039	NA	Intergenic	MYSERV16_I-int|LTR|ERVK	26090	NM_001360136	224893	Mm.294853	NM_145490	ENSMUSG00000003198	Zfp959	-	zinc finger protein 959	protein-coding	cond1
Pol2_cKO_vs_WT_cond1_6723	chr5	42989366	42989603	+	3.48081	NA	Intergenic	Intergenic	-243769	NM_175937	231207	Mm.7233	NM_175937	ENSMUSG00000039782	Cpeb2	A630055H10Rik|Cpe-bp2	cytoplasmic polyadenylation element binding protein 2	protein-coding	cond1
Pol2_cKO_vs_WT_cond1_2131	chr12	86824488	86824748	+	3.48082	NA	Intergenic	MIRb|SINE|MIR	60196	NM_145836	238330	Mm.248358	NM_145836	ENSMUSG00000034168	Irf2bpl	6430527G18Rik|Eap1	interferon regulatory factor 2 binding protein-like	protein-coding	cond1
Pol2_cKO_vs_WT_cond1_2493	chr13	63431578	63431855	+	3.48114	NA	promoter-TSS (NM_001282942)	promoter-TSS (NM_001282942)	29	NM_001347515	14088	Mm.126106	NM_007985	ENSMUSG00000021461	Fancc	Facc	Fanconi anemia, complementation group C	protein-coding	cond1
Pol2_cKO_vs_WT_cond1_2073	chr12	79965992	79966258	+	3.48164	NA	Intergenic	Intergenic	-29861	NR_131074	77290	Mm.395042	NR_131073	ENSMUSG00000112765	9430078K24Rik	-	RIKEN cDNA 9430078K24 gene	ncRNA	cond1
Pol2_cKO_vs_WT_cond1_1882	chr12	14934903	14935196	+	3.48202	NA	Intergenic	Intergenic	115340	NR_045960	73972	Mm.107680	NR_045960	ENSMUSG00000113644	4930448C13Rik	-	RIKEN cDNA 4930448C13 gene	ncRNA	cond1
Pol2_cKO_vs_WT_cond1_4112	chr17	55928954	55929488	+	3.48286	NA	Intergenic	RMER19B2|LTR|ERVK	16038	NM_146249	240120	Mm.441018	NM_146249	ENSMUSG00000062101	Zfp119b	-	zinc finger protein 119b	protein-coding	cond1
Pol2_cKO_vs_WT_cond1_8733	chr9	19021670	19022212	+	3.48314	NA	Intergenic	RLTR9F|LTR|ERVK	-13184	NM_001012266	257872	Mm.377280	NM_001012266	ENSMUSG00000045204	Olfr835	MOR150-3	olfactory receptor 835	protein-coding	cond1
Pol2_cKO_vs_WT_cond1_7140	chr6	22875383	22875598	+	3.48436	NA	promoter-TSS (NM_001311064)	promoter-TSS (NM_001311064)	-12	NM_001081306	19283	Mm.41639	NM_011219	ENSMUSG00000068748	Ptprz1	AI850339|DSD-1-PG|PTPbeta|PTPzeta|Ptprz|Ptpz|R-PTP-zeta|RPTPz|Rptpbeta	protein tyrosine phosphatase, receptor type Z, polypeptide 1	protein-coding	cond1
Pol2_cKO_vs_WT_cond1_7675	chr7	25473172	25473630	+	3.48481	NA	intron (NM_001039187, intron 2 of 5)	intron (NM_001039187, intron 2 of 5)	4224	NM_011926	26365	Mm.322502	NM_011926	ENSMUSG00000074272	Ceacam1	Bgp|Bgp1|C-CAM|CD66a|Cc1|Cea-1|Cea-7|Cea1|Cea7|Hv-2|Hv2|MHVR|MHVR1|Mhv-1|bb-1|mCEA1|mmCGM1|mmCGM1a|mmCGM2	carcinoembryonic antigen-related cell adhesion molecule 1	protein-coding	cond1
Pol2_cKO_vs_WT_cond1_5466	chr2	177210444	177210644	+	3.48504	NA	Intergenic	RLTR41A2|LTR|ERV1	209588	NM_001362250	628147	Mm.374080	NM_001362250		Gm2004	100039000	predicted gene 2004	protein-coding	cond1
Pol2_cKO_vs_WT_cond1_6729	chr5	42994985	42995873	+	3.4851	NA	Intergenic	Intergenic	-237824	NM_175937	231207	Mm.7233	NM_175937	ENSMUSG00000039782	Cpeb2	A630055H10Rik|Cpe-bp2	cytoplasmic polyadenylation element binding protein 2	protein-coding	cond1
Pol2_cKO_vs_WT_cond1_4071	chr17	55546376	55546627	+	3.48548	NA	Intergenic	Intergenic	78171	NM_001104582	383258	Mm.461682	NM_001104582	ENSMUSG00000091504	Vmn2r118	EG383258|EG668547|Vmn2r119	vomeronasal 2, receptor 118	protein-coding	cond1
Pol2_cKO_vs_WT_cond1_2839	chr14	47472712	47473025	+	3.48633	NA	intron (NM_030236, intron 1 of 1)	CpG	307	NM_030236	78938	Mm.11935	NM_030236	ENSMUSG00000037536	Fbxo34	2900057B08Rik|5830426G16Rik	F-box protein 34	protein-coding	cond1
Pol2_cKO_vs_WT_cond1_6711	chr5	42973257	42974472	+	3.48683	NA	Intergenic	Intergenic	-259389	NM_175937	231207	Mm.7233	NM_175937	ENSMUSG00000039782	Cpeb2	A630055H10Rik|Cpe-bp2	cytoplasmic polyadenylation element binding protein 2	protein-coding	cond1
Pol2_cKO_vs_WT_cond1_2651	chr13	107021384	107021600	+	3.48689	NA	intron (NM_008442, intron 1 of 21)	intron (NM_008442, intron 1 of 21)	622	NM_001145779	16563	Mm.355686	NM_008442	ENSMUSG00000021693	Kif2a	C530030B14Rik|Kif2|Kns2|M-kinesin	kinesin family member 2A	protein-coding	cond1
Pol2_cKO_vs_WT_cond1_6702	chr5	42961334	42963127	+	3.48851	NA	Intergenic	Intergenic	-271023	NM_175937	231207	Mm.7233	NM_175937	ENSMUSG00000039782	Cpeb2	A630055H10Rik|Cpe-bp2	cytoplasmic polyadenylation element binding protein 2	protein-coding	cond1
Pol2_cKO_vs_WT_cond1_2101	chr12	82032646	82033108	+	3.48873	NA	Intergenic	Intergenic	-137139	NM_001167983	217692	Mm.261333	NM_172579	ENSMUSG00000042700	Sipa1l1	4931426N11Rik|AW213287|Spar|mKIAA0440	signal-induced proliferation-associated 1 like 1	protein-coding	cond1
Pol2_cKO_vs_WT_cond1_6970	chr5	125179448	125179666	+	3.48966	NA	promoter-TSS (NM_011424)	promoter-TSS (NM_011424)	-343	NM_011424	20602	Mm.278646	NM_011424	ENSMUSG00000029478	Ncor2	N-CoR|SMRT|SMRTe	nuclear receptor co-repressor 2	protein-coding	cond1
Pol2_cKO_vs_WT_cond1_7086	chr5	145191334	145191565	+	3.49211	NA	intron (NM_020582, intron 1 of 3)	intron (NM_020582, intron 1 of 3)	143	NM_020582	57423	Mm.133551	NM_020582	ENSMUSG00000038690	Atp5j2	1110019H14Rik|Atp5mf	ATP synthase, H+ transporting, mitochondrial F0 complex, subunit F2	protein-coding	cond1
Pol2_cKO_vs_WT_cond1_5076	chr2	93228301	93228501	+	3.49398	NA	intron (NM_183180, intron 2 of 9)	intron (NM_183180, intron 2 of 9)	40853	NR_151503	277414	Mm.41033	NM_001025246	ENSMUSG00000068735	Trp53i11	Tp53i11	transformation related protein 53 inducible protein 11	protein-coding	cond1
Pol2_cKO_vs_WT_cond1_2441	chr13	60172922	60173246	+	3.4948	NA	Intergenic	Intergenic	4451	NM_008086	14451	Mm.22701	NM_008086	ENSMUSG00000052957	Gas1	AW554192|Gas-1	growth arrest specific 1	protein-coding	cond1
Pol2_cKO_vs_WT_cond1_4725	chr19	45075158	45075357	+	3.49598	NA	promoter-TSS (NM_178929)	promoter-TSS (NM_178929)	16	NM_001362398	107250	Mm.24417	NM_178929	ENSMUSG00000025213	Kazald1	AI842353|Bono1|IGFBP-rP10	Kazal-type serine peptidase inhibitor domain 1	protein-coding	cond1
Pol2_cKO_vs_WT_cond1_889	chr10	81897514	81897834	+	3.49604	NA	Intergenic	MYSERV16_I-int|LTR|ERVK	32838	NM_001346707	100040944		NM_001346707		Gm3055	-	predicted gene 3055	protein-coding	cond1
Pol2_cKO_vs_WT_cond1_6613	chr5	24986112	24986358	+	3.49662	NA	intron (NM_145401, intron 3 of 15)	ID_B1|SINE|B4	9518	NM_001310480	108099	Mm.33649	NM_145401	ENSMUSG00000028944	Prkag2	2410051C13Rik|AAKG|AAKG2|AI854673|H91620p|WPWS	protein kinase, AMP-activated, gamma 2 non-catalytic subunit	protein-coding	cond1
Pol2_cKO_vs_WT_cond1_1876	chr12	14792042	14792670	+	3.49744	NA	Intergenic	L1Md_A|LINE|L1	258033	NR_045960	73972	Mm.107680	NR_045960	ENSMUSG00000113644	4930448C13Rik	-	RIKEN cDNA 4930448C13 gene	ncRNA	cond1
Pol2_cKO_vs_WT_cond1_9456	chrX	94212954	94213168	+	3.49896	NA	promoter-TSS (NM_012010)	promoter-TSS (NM_012010)	-410	NM_012010	26905	Mm.218851	NM_012010	ENSMUSG00000035150	Eif2s3x	AA409828|AA547477|AI314668|Eif-2gx|eIF-2-gamma X	eukaryotic translation initiation factor 2, subunit 3, structural gene X-linked	protein-coding	cond1
Pol2_cKO_vs_WT_cond1_1312	chr11	58317084	58317296	+	3.49927	NA	exon (NM_001256517, exon 4 of 4)	exon (NM_001256517, exon 4 of 4)	5923	NM_001256518	319475	Mm.72124	NM_178761	ENSMUSG00000049755	Zfp672	4930488P06Rik|4930511N19Rik|Znf672	zinc finger protein 672	protein-coding	cond1
Pol2_cKO_vs_WT_cond1_6698	chr5	42951722	42953822	+	3.49934	NA	Intergenic	L1Md_F|LINE|L1	-280481	NM_175937	231207	Mm.7233	NM_175937	ENSMUSG00000039782	Cpeb2	A630055H10Rik|Cpe-bp2	cytoplasmic polyadenylation element binding protein 2	protein-coding	cond1
Pol2_cKO_vs_WT_cond1_3900	chr17	28313542	28313797	+	3.50031	NA	non-coding (NR_028297, exon 1 of 10)	non-coding (NR_028297, exon 1 of 10)	139	NM_001163819	72775	Mm.201859	NM_028348	ENSMUSG00000007570	Fance	2810451D06Rik|AI415634|AW209126	Fanconi anemia, complementation group E	protein-coding	cond1
Pol2_cKO_vs_WT_cond1_6419	chr4	134466048	134466263	+	3.50192	NA	Intergenic	Intergenic	-2165	NM_019641	16765	Mm.378957	NM_019641	ENSMUSG00000028832	Stmn1	19k|Lag|Lap18|Op18|P18|P19|Pig|Pp17|Pp18|Pp19|Pr22|Smn	stathmin 1	protein-coding	cond1
Pol2_cKO_vs_WT_cond1_7446	chr6	122491378	122491597	+	3.50245	NA	Intergenic	Intergenic	-5182	NM_027664	108653	Mm.277939	NM_027664	ENSMUSG00000040649	Rimklb	4931417E21Rik|4933426K21Rik|AA097693|AI325948|AU015629|Naags	ribosomal modification protein rimK-like family member B	protein-coding	cond1
Pol2_cKO_vs_WT_cond1_1234	chr11	33513176	33513401	+	3.50356	NA	intron (NM_023146, intron 1 of 27)	CpG	465	NM_023146	66011	Mm.383775	NM_023146	ENSMUSG00000040594	Ranbp17	-	RAN binding protein 17	protein-coding	cond1
Pol2_cKO_vs_WT_cond1_5457	chr2	177197878	177198238	+	3.50378	NA	Intergenic	Intergenic	197102	NM_001362250	628147	Mm.374080	NM_001362250		Gm2004	100039000	predicted gene 2004	protein-coding	cond1
Pol2_cKO_vs_WT_cond1_7084	chr5	145140121	145140376	+	3.50559	NA	promoter-TSS (NM_001310771)	promoter-TSS (NM_001310771)	-128	NM_001310771	231889	Mm.277413	NM_001008705	ENSMUSG00000038722	Bud31	C77604|EDG-2|EDG2|G10	BUD31 homolog	protein-coding	cond1
Pol2_cKO_vs_WT_cond1_6703	chr5	42963208	42963960	+	3.50662	NA	Intergenic	Intergenic	-269669	NM_175937	231207	Mm.7233	NM_175937	ENSMUSG00000039782	Cpeb2	A630055H10Rik|Cpe-bp2	cytoplasmic polyadenylation element binding protein 2	protein-coding	cond1
Pol2_cKO_vs_WT_cond1_2402	chr13	54686384	54686627	+	3.5078	NA	intron (NR_027395, intron 1 of 10)	intron (NR_027395, intron 1 of 10)	1303	NM_001146025	105239	Mm.25366	NM_134064	ENSMUSG00000034928	Rnf44	AI854545|mKIAA1100	ring finger protein 44	protein-coding	cond1
Pol2_cKO_vs_WT_cond1_4502	chr19	4001579	4001820	+	3.50832	NA	exon (NM_025529, exon 3 of 4)	exon (NM_025529, exon 3 of 4)	1119	NM_025529	66387	Mm.259222	NM_025529	ENSMUSG00000110949	Nudt8	2310039H17Rik	nudix (nucleoside diphosphate linked moiety X)-type motif 8	protein-coding	cond1
Pol2_cKO_vs_WT_cond1_4478	chr18	80200474	80200873	+	3.50896	NA	promoter-TSS (NM_199197)	promoter-TSS (NM_199197)	-54	NM_199197	68731	Mm.186936	NM_199197	ENSMUSG00000024570	Rbfa	1110032A13Rik|AI595940	ribosome binding factor A	protein-coding	cond1
Pol2_cKO_vs_WT_cond1_8889	chr9	53705739	53706004	+	3.5099	NA	intron (NM_175562, intron 1 of 1)	CpG	361	NM_175562	270160	Mm.290285	NM_175562	ENSMUSG00000055069	Rab39	C230094F14Rik|Rab39a	RAB39, member RAS oncogene family	protein-coding	cond1
Pol2_cKO_vs_WT_cond1_6485	chr4	146452861	146453213	+	3.50996	NA	intron (NM_001085522, intron 1 of 3)	intron (NM_001085522, intron 1 of 3)	4007	NM_001085522	433791	Mm.276881	NM_001085522	ENSMUSG00000070605	Zfp992	Gm13251	zinc finger protein 992	protein-coding	cond1
Pol2_cKO_vs_WT_cond1_4116	chr17	55934896	55935178	+	3.50997	NA	Intergenic	RLTR48A|LTR|ERV1	10222	NM_146249	240120	Mm.441018	NM_146249	ENSMUSG00000062101	Zfp119b	-	zinc finger protein 119b	protein-coding	cond1
Pol2_cKO_vs_WT_cond1_3290	chr15	83122340	83122539	+	3.51518	NA	intron (NM_001358061, intron 1 of 3)	CpG	362	NM_029101	74778	Mm.30056	NM_029101	ENSMUSG00000018040	Rrp7a	1110014J01Rik|AA408146|Kheg1	ribosomal RNA processing 7 homolog A (S. cerevisiae)	protein-coding	cond1
Pol2_cKO_vs_WT_cond1_2149	chr12	88722530	88722735	+	3.51698	NA	Intergenic	Intergenic	-71872	NM_001198587	18191	Mm.425766	NM_172544	ENSMUSG00000066392	Nrxn3	-	neurexin III	protein-coding	cond1
Pol2_cKO_vs_WT_cond1_9611	chrY	90832188	90832411	+	3.51753	NA	Intergenic	B1_Mus1|SINE|Alu	7107	NR_137283	654820	Mm.34441	NM_001039559	ENSMUSG00000072844	G530011O06Rik	-	RIKEN cDNA G530011O06 gene	ncRNA	cond1
Pol2_cKO_vs_WT_cond1_302	chr1	118310945	118311273	+	3.51756	NA	promoter-TSS (NR_153836)	promoter-TSS (NR_153836)	237	NM_011650	22099	Mm.426637	NM_011650	ENSMUSG00000026374	Tsn	2610034C24Rik|AU040286|C3PO|TB-RBP	translin	protein-coding	cond1
Pol2_cKO_vs_WT_cond1_6728	chr5	42993386	42994555	+	3.51966	NA	Intergenic	Intergenic	-239283	NM_175937	231207	Mm.7233	NM_175937	ENSMUSG00000039782	Cpeb2	A630055H10Rik|Cpe-bp2	cytoplasmic polyadenylation element binding protein 2	protein-coding	cond1
Pol2_cKO_vs_WT_cond1_9451	chrX	93296589	93296788	+	3.51987	NA	intron (NM_001305940, intron 5 of 5)	intron (NM_001305940, intron 5 of 5)	10181	NM_007492	11878	Mm.275547	NM_007492	ENSMUSG00000035277	Arx	Arx1	aristaless related homeobox	protein-coding	cond1
Pol2_cKO_vs_WT_cond1_2705	chr14	6756057	6756293	+	3.52285	NA	intron (NM_001309401, intron 1 of 4)	intron (NM_001309401, intron 1 of 4)	882	NM_001309401	100041151	Mm.396155	NM_001309401	ENSMUSG00000091754	Gm3636	100042043	predicted gene 3636	protein-coding	cond1
Pol2_cKO_vs_WT_cond1_7190	chr6	39206319	39206524	+	3.52348	NA	intron (NM_001033430, intron 1 of 19)	CpG	352	NM_001033430	338523	Mm.293175	NM_001033430	ENSMUSG00000042599	Kdm7a	A630082K20Rik|BB041802|Jhdm1d|mKIAA1718	lysine (K)-specific demethylase 7A	protein-coding	cond1
Pol2_cKO_vs_WT_cond1_1139	chr11	5521052	5521257	+	3.52431	NA	exon (NM_001271730, exon 1 of 6)	exon (NM_001271730, exon 1 of 6)	513	NM_013842	22433	Mm.469937	NM_013842	ENSMUSG00000020484	Xbp1	D11Ertd39e|TREB-5|TREB5|XBP-1	X-box binding protein 1	protein-coding	cond1
Pol2_cKO_vs_WT_cond1_13	chr1	10039782	10040082	+	3.52451	NA	intron (NM_026493, intron 1 of 29)	CpG	1714	NM_026493	211660	Mm.244046	NM_026493	ENSMUSG00000056763	Cspp1	2310020J12Rik|4930413O22Rik|AA387550|BC055915|Cspp2|Cspp3	centrosome and spindle pole associated protein 1	protein-coding	cond1
Pol2_cKO_vs_WT_cond1_4892	chr2	30416044	30416267	+	3.52455	NA	promoter-TSS (NM_007760)	promoter-TSS (NM_007760)	105	NM_138748	110854	Mm.275393	NM_138748	ENSMUSG00000039515	Ptpa	2610042B21Rik|C77440|N28142|PR53|Ppp2r4	protein phosphatase 2 protein activator	protein-coding	cond1
Pol2_cKO_vs_WT_cond1_4018	chr17	40163884	40164717	+	3.52533	NA	Intergenic	L1Md_A|LINE|L1	44309	NM_031190	18663	Mm.717	NM_031190	ENSMUSG00000031233	Pgk2	Pgk-2|Tcp-2	phosphoglycerate kinase 2	protein-coding	cond1
Pol2_cKO_vs_WT_cond1_4102	chr17	55910043	55910370	+	3.52598	NA	Intergenic	RLTR20B5_MM|LTR|ERVK	18113	NM_001360136	224893	Mm.294853	NM_145490	ENSMUSG00000003198	Zfp959	-	zinc finger protein 959	protein-coding	cond1
Pol2_cKO_vs_WT_cond1_772	chr10	68278777	68279186	+	3.52617	NA	promoter-TSS (NM_023598)	promoter-TSS (NM_023598)	-255	NM_023598	71371	Mm.440357	NM_023598	ENSMUSG00000019947	Arid5b	4930580B11|5430435G07Rik|AI467247|Desrt|Mrf2|Mrf2alpha|Mrf2beta	AT rich interactive domain 5B (MRF1-like)	protein-coding	cond1
Pol2_cKO_vs_WT_cond1_900	chr10	81921914	81922696	+	3.52649	NA	intron (NM_199062, intron 1 of 3).2	intron (NM_199062, intron 1 of 3).2	8207	NM_001346707	100040944		NM_001346707		Gm3055	-	predicted gene 3055	protein-coding	cond1
Pol2_cKO_vs_WT_cond1_6725	chr5	42991432	42991676	+	3.52945	NA	Intergenic	Intergenic	-241699	NM_175937	231207	Mm.7233	NM_175937	ENSMUSG00000039782	Cpeb2	A630055H10Rik|Cpe-bp2	cytoplasmic polyadenylation element binding protein 2	protein-coding	cond1
Pol2_cKO_vs_WT_cond1_4769	chr19	60889894	60890113	+	3.53032	NA	5' UTR (NM_018869, exon 1 of 16)	5' UTR (NM_018869, exon 1 of 16)	254	NM_018869	14773	Mm.279400	NM_018869	ENSMUSG00000003228	Grk5	Gprk5	G protein-coupled receptor kinase 5	protein-coding	cond1
Pol2_cKO_vs_WT_cond1_4261	chr18	10181818	10182147	+	3.53063	NA	promoter-TSS (NM_009071)	promoter-TSS (NM_009071)	-190	NM_009071	19877	Mm.6710	NM_009071	ENSMUSG00000024290	Rock1	1110055K06Rik|Rock-I	Rho-associated coiled-coil containing protein kinase 1	protein-coding	cond1
Pol2_cKO_vs_WT_cond1_6922	chr5	117115950	117116178	+	3.5336	NA	promoter-TSS (NM_001122666)	promoter-TSS (NM_001122666)	-71	NM_178622	71954	Mm.34456	NM_178622	ENSMUSG00000066900	Suds3	2400003N08Rik|2410008L21Rik|AU067672|mSds3	suppressor of defective silencing 3 homolog (S. cerevisiae)	protein-coding	cond1
Pol2_cKO_vs_WT_cond1_9519	chrX	136008859	136009063	+	3.5344	NA	Intergenic	Intergenic	15141	NM_029823	76976	Mm.328305	NM_029823	ENSMUSG00000048040	Arxes2	2900062L11Rik|Spc22/23|Spcs3	adipocyte-related X-chromosome expressed sequence 2	protein-coding	cond1
Pol2_cKO_vs_WT_cond1_5443	chr2	177177918	177179163	+	3.53702	NA	Intergenic	L1_Mus3|LINE|L1	177584	NM_001362250	628147	Mm.374080	NM_001362250		Gm2004	100039000	predicted gene 2004	protein-coding	cond1
Pol2_cKO_vs_WT_cond1_6088	chr4	41722941	41723158	+	3.53797	NA	TTS (NM_001252622)	TTS (NM_001252622)	114	NM_016890	53598	Mm.29025	NM_016890	ENSMUSG00000028447	Dctn3	p24	dynactin 3	protein-coding	cond1
Pol2_cKO_vs_WT_cond1_8294	chr8	21265279	21265602	+	3.53831	NA	Intergenic	L1M3|LINE|L1	15725	NM_001177487	100041787	Mm.437206	NM_001177487	ENSMUSG00000074441	Gm15292	-	predicted gene 15292	protein-coding	cond1
Pol2_cKO_vs_WT_cond1_8944	chr9	62828619	62828843	+	3.53921	NA	Intergenic	Intergenic	-10054	NM_001033175	76524	Mm.283636	NM_001033175	ENSMUSG00000032245	Cln6	1810065L06Rik|AW743417|D9Bwg1455e|nclf	ceroid-lipofuscinosis, neuronal 6	protein-coding	cond1
Pol2_cKO_vs_WT_cond1_3311	chr15	85613759	85614107	+	3.53991	NA	Intergenic	Intergenic	-32112	NM_009528	22422	Mm.306946	NM_009528	ENSMUSG00000022382	Wnt7b	Wnt-7b	wingless-type MMTV integration site family, member 7B	protein-coding	cond1
Pol2_cKO_vs_WT_cond1_6727	chr5	42992673	42993076	+	3.54117	NA	Intergenic	Intergenic	-240379	NM_175937	231207	Mm.7233	NM_175937	ENSMUSG00000039782	Cpeb2	A630055H10Rik|Cpe-bp2	cytoplasmic polyadenylation element binding protein 2	protein-coding	cond1
Pol2_cKO_vs_WT_cond1_5316	chr2	152686967	152687239	+	3.54241	NA	promoter-TSS (NM_025543)	promoter-TSS (NM_025543)	-45	NM_025543	66405	Mm.440291	NM_025543	ENSMUSG00000042814	Mcts2	2400002F11Rik|MCT-2	malignant T cell amplified sequence 2	protein-coding	cond1
Pol2_cKO_vs_WT_cond1_6487	chr4	146454036	146454631	+	3.54282	NA	intron (NM_001085522, intron 1 of 3)	intron (NM_001085522, intron 1 of 3)	5303	NM_001085522	433791	Mm.276881	NM_001085522	ENSMUSG00000070605	Zfp992	Gm13251	zinc finger protein 992	protein-coding	cond1
Pol2_cKO_vs_WT_cond1_1012	chr10	93594175	93594572	+	3.54297	NA	intron (NR_045810, intron 1 of 3)	intron (NR_045810, intron 1 of 3)	-4715	NM_027246	69878	Mm.259642	NM_027246	ENSMUSG00000020018	Snrpf	2010013O18Rik|SMF|sm-F|snRNP-F	small nuclear ribonucleoprotein polypeptide F	protein-coding	cond1
Pol2_cKO_vs_WT_cond1_6178	chr4	60624926	60625223	+	3.5438	NA	intron (NM_008647, intron 7 of 7)	intron (NM_008647, intron 7 of 7)	37291	NM_001134644	100048885	Mm.422695	NM_001134644		Gm2083	-	major urinary protein LOC100048885	protein-coding	cond1
Pol2_cKO_vs_WT_cond1_5533	chr3	14611026	14611266	+	3.54381	NA	promoter-TSS (NM_001347206)	promoter-TSS (NM_001347206)	75	NM_001347206	69126	Mm.389020	NM_001099674	ENSMUSG00000078784	Rbis	1810022K09Rik|AI746582|AL023036	ribosomal biogenesis factor	protein-coding	cond1
Pol2_cKO_vs_WT_cond1_3822	chr17	22423635	22423870	+	3.5441	NA	promoter-TSS (NM_001331198)	promoter-TSS (NM_001331198)	-450	NM_001331195	74149	Mm.30767	NM_198003	ENSMUSG00000071266	Zfp946	1300003B13Rik	zinc finger protein 946	protein-coding	cond1
Pol2_cKO_vs_WT_cond1_8551	chr8	94995726	94995965	+	3.54708	NA	intron (NM_018882, intron 1 of 13)	intron (NM_018882, intron 1 of 13)	11446	NM_018882	14766	Mm.290834	NM_018882	ENSMUSG00000031785	Adgrg1	Cyt28|Gpr56|TM7LN4|TM7XN1	adhesion G protein-coupled receptor G1	protein-coding	cond1
Pol2_cKO_vs_WT_cond1_5974	chr3	146450397	146450596	+	3.54781	NA	promoter-TSS (NM_028836)	promoter-TSS (NM_028836)	29	NM_001293672	74245	Mm.45396	NM_028836	ENSMUSG00000028189	Ctbs	2210401K11Rik|CTB	chitobiase	protein-coding	cond1
Pol2_cKO_vs_WT_cond1_1938	chr12	28751256	28751518	+	3.54813	NA	promoter-TSS (NM_001161411)	promoter-TSS (NM_001161411)	-441	NM_201357	380752	Mm.273724	NM_201357	ENSMUSG00000036613	Eipr1	D12Ertd604e|Tssc1	EARP complex and GARP complex interacting protein 1	protein-coding	cond1
Pol2_cKO_vs_WT_cond1_8734	chr9	19023145	19024937	+	3.54841	NA	Intergenic	L1VL1|LINE|L1	-11084	NM_001012266	257872	Mm.377280	NM_001012266	ENSMUSG00000045204	Olfr835	MOR150-3	olfactory receptor 835	protein-coding	cond1
Pol2_cKO_vs_WT_cond1_1594	chr11	101008995	101009214	+	3.54877	NA	promoter-TSS (NM_001362641)	promoter-TSS (NM_001362641)	-337	NM_001243049	11975	Mm.340818	NM_016920	ENSMUSG00000019302	Atp6v0a1	AA959968|ATP6a1|Atp6n1|Atp6n1a|Atpv0a1|Vpp-1|Vpp1	ATPase, H+ transporting, lysosomal V0 subunit A1	protein-coding	cond1
Pol2_cKO_vs_WT_cond1_5993	chr3	158031752	158032053	+	3.55045	NA	promoter-TSS (NM_001093753)	promoter-TSS (NM_001093753)	-130	NM_001356997	69207	Mm.223946	NM_026989	ENSMUSG00000055436	Srsf11	0610009J05Rik|2610019N13Rik|BF642805|Sfrs11	serine/arginine-rich splicing factor 11	protein-coding	cond1
Pol2_cKO_vs_WT_cond1_5678	chr3	84302812	84303108	+	3.55127	NA	intron (NM_001271726, intron 1 of 11)	intron (NM_001271726, intron 1 of 11)	1815	NM_001271726	80890	Mm.44876	NM_030706	ENSMUSG00000027993	Trim2	mKIAA0517|narf	tripartite motif-containing 2	protein-coding	cond1
Pol2_cKO_vs_WT_cond1_4732	chr19	46056738	46056972	+	3.55191	NA	intron (NM_001081214, intron 1 of 13)	CpG	316	NM_001346801	226169	Mm.2415	NM_145504	ENSMUSG00000055491	Pprc1	A930018M19|BC013720|PRC|mKIAA0595	peroxisome proliferative activated receptor, gamma, coactivator-related 1	protein-coding	cond1
Pol2_cKO_vs_WT_cond1_3481	chr16	13754520	13754822	+	3.55206	NA	exon (NM_001357954, exon 1 of 1)	exon (NM_001357954, exon 1 of 1)	107	NM_001357954	432999	Mm.60430	NM_001357954		A930007A09Rik	-	RIKEN cDNA A930007A09 gene	protein-coding	cond1
Pol2_cKO_vs_WT_cond1_892	chr10	81900679	81901014	+	3.55263	NA	Intergenic	RLTR13D3A|LTR|ERVK	29666	NM_001346707	100040944		NM_001346707		Gm3055	-	predicted gene 3055	protein-coding	cond1
Pol2_cKO_vs_WT_cond1_2718	chr14	7487677	7487932	+	3.5552	NA	Intergenic	Intergenic	75331	NR_015568	68308	Mm.390669	NR_015568	ENSMUSG00000090585	4933406F09Rik	1700007H14Rik|4930429F21Rik|4930570O04Rik|Gm3768	RIKEN cDNA 4933406F09 gene	ncRNA	cond1
Pol2_cKO_vs_WT_cond1_4994	chr2	69885852	69886078	+	3.55558	NA	promoter-TSS (NR_110977)	promoter-TSS (NR_110977)	-350	NR_110977	75422	Mm.10508	NM_029280	ENSMUSG00000051730	Mettl5	2810410A08Rik	methyltransferase like 5	protein-coding	cond1
Pol2_cKO_vs_WT_cond1_4355	chr18	37026313	37026715	+	3.55607	NA	intron (NM_138663, intron 1 of 3)	Lx5c|LINE|L1	6284	NM_138663	192164	Mm.308500	NM_138663	ENSMUSG00000103310	Pcdha12	Cnr5|Crnr5|Pcdha13	protocadherin alpha 12	protein-coding	cond1
Pol2_cKO_vs_WT_cond1_2702	chr14	6256844	6257079	+	3.55695	NA	Intergenic	RLTR45-int|LTR|ERVK	30289	NM_001270812	100861615	Mm.488431	NM_001270812	ENSMUSG00000079396	LOC100861615	-	alpha takusan-like	protein-coding	cond1
Pol2_cKO_vs_WT_cond1_6531	chr4	154856125	154856361	+	3.55745	NA	exon (NM_172878, exon 3 of 9)	exon (NM_172878, exon 3 of 9)	-13342	NM_013783	27390	Mm.116944	NM_013783	ENSMUSG00000058183	Mmel1	Mell1|NEP2|NEP2(m)|NEPII|NL-1|NL2|Nl1|SEP	membrane metallo-endopeptidase-like 1	protein-coding	cond1
Pol2_cKO_vs_WT_cond1_4908	chr2	30981934	30982239	+	3.55751	NA	promoter-TSS (NM_028846)	promoter-TSS (NM_028846)	-145	NM_144885	227707	Mm.235238	NM_144885	ENSMUSG00000026851	BC005624	-	cDNA sequence BC005624	protein-coding	cond1
Pol2_cKO_vs_WT_cond1_8697	chr9	3012327	3012915	+	3.55778	NA	Intergenic	GSAT_MM|Satellite|Satellite	26122	NR_039546	100628572		NR_039546	ENSMUSG00000106183	Mir101c	mir-101c|mmu-mir-101c	microRNA 101c	ncRNA	cond1
Pol2_cKO_vs_WT_cond1_8569	chr8	105565474	105565736	+	3.55816	NA	intron (NM_013477, intron 1 of 7)	CpG	459	NM_013477	11972	Mm.17708	NM_013477	ENSMUSG00000013160	Atp6v0d1	AI267038|Ac39|Atp6d|P39|VATX|Vma6	ATPase, H+ transporting, lysosomal V0 subunit D1	protein-coding	cond1
Pol2_cKO_vs_WT_cond1_1877	chr12	14828037	14828359	+	3.55835	NA	Intergenic	Intergenic	222191	NR_045960	73972	Mm.107680	NR_045960	ENSMUSG00000113644	4930448C13Rik	-	RIKEN cDNA 4930448C13 gene	ncRNA	cond1
Pol2_cKO_vs_WT_cond1_7726	chr7	29301318	29301519	+	3.5585	NA	Intergenic	Intergenic	-2587	NM_013874	29861	Mm.101885	NM_013874	ENSMUSG00000030584	Dpf1	Neud4	D4, zinc and double PHD fingers family 1	protein-coding	cond1
Pol2_cKO_vs_WT_cond1_6068	chr4	40268106	40268404	+	3.55972	NA	intron (NM_134097, intron 2 of 2)	intron (NM_134097, intron 2 of 2)	-1324	NM_001349093	100504309	Mm.392019	NM_001349093		Smim27	2010003O02Rik|Toporsos	small integral membrane protein 27	protein-coding	cond1
Pol2_cKO_vs_WT_cond1_4115	chr17	55933800	55934039	+	3.56043	NA	Intergenic	RMER13B|LTR|ERVK	11340	NM_146249	240120	Mm.441018	NM_146249	ENSMUSG00000062101	Zfp119b	-	zinc finger protein 119b	protein-coding	cond1
Pol2_cKO_vs_WT_cond1_1524	chr11	88047321	88047557	+	3.5618	NA	promoter-TSS (NM_173374)	promoter-TSS (NM_173374)	66	NM_173374	110809	Mm.391719	NM_173374	ENSMUSG00000018379	Srsf1	1110054N12Rik|5730507C05Rik|6330415C05Rik|AI482334|AW491331|Asf|Sf2|Sfrs1	serine/arginine-rich splicing factor 1	protein-coding	cond1
Pol2_cKO_vs_WT_cond1_2910	chr14	55681806	55682047	+	3.56296	NA	promoter-TSS (NM_145705)	promoter-TSS (NM_145705)	-109	NM_145705	28113	Mm.29346	NM_145705	ENSMUSG00000007589	Tinf2	AW552114|D14Wsu146e|Tin2	Terf1 (TRF1)-interacting nuclear factor 2	protein-coding	cond1
Pol2_cKO_vs_WT_cond1_5459	chr2	177199621	177200115	+	3.56296	NA	Intergenic	MTA_Mm|LTR|ERVL-MaLR	198912	NM_001362250	628147	Mm.374080	NM_001362250		Gm2004	100039000	predicted gene 2004	protein-coding	cond1
Pol2_cKO_vs_WT_cond1_6700	chr5	42957474	42957961	+	3.56341	NA	Intergenic	L1Md_F2|LINE|L1	-275536	NM_175937	231207	Mm.7233	NM_175937	ENSMUSG00000039782	Cpeb2	A630055H10Rik|Cpe-bp2	cytoplasmic polyadenylation element binding protein 2	protein-coding	cond1
Pol2_cKO_vs_WT_cond1_660	chr10	38832068	38832338	+	3.56414	NA	Intergenic	Lx4A|LINE|L1	-10424	NM_001177783	215919	Mm.294313	NM_001177783	ENSMUSG00000094311	Rfpl4b	100040915|Gm3037|Gm62	ret finger protein-like 4B	protein-coding	cond1
Pol2_cKO_vs_WT_cond1_6280	chr4	108300874	108301119	+	3.56615	NA	promoter-TSS (NM_001033634)	promoter-TSS (NM_001033634)	94	NM_001033634	414872	Mm.426241	NM_001033634	ENSMUSG00000034636	Zyg11b	1110046I03Rik|2810482G21Rik|D4Mgi23|Gm431|mKIAA1730	zyg-ll family member B, cell cycle regulator	protein-coding	cond1
Pol2_cKO_vs_WT_cond1_4806	chr2	18048673	18048943	+	3.56817	NA	promoter-TSS (NM_028317)	promoter-TSS (NM_028317)	-359	NM_028317	72668	Mm.102183	NM_028317	ENSMUSG00000054074	Skida1	2810030E01Rik|5730507N06Rik|BB088113|DLN-1	SKI/DACH domain containing 1	protein-coding	cond1
Pol2_cKO_vs_WT_cond1_183	chr1	72231140	72231346	+	3.56829	NA	Intergenic	Intergenic	-12750	NR_155355	320933	Mm.440953	NR_155355		D230017M19Rik	B930094L07Rik	RIKEN cDNA D230017M19 gene	ncRNA	cond1
Pol2_cKO_vs_WT_cond1_2935	chr14	61046398	61046810	+	3.56834	NA	5' UTR (NM_013869, exon 1 of 10)	5' UTR (NM_013869, exon 1 of 10)	251	NM_013869	29820	Mm.281356	NM_013869	ENSMUSG00000060548	Tnfrsf19	AL023044|AW123854|TAJ|TAJ-ALPHA|TRADE|Troy	tumor necrosis factor receptor superfamily, member 19	protein-coding	cond1
Pol2_cKO_vs_WT_cond1_2686	chr14	4325417	4326313	+	3.56907	NA	Intergenic	Intergenic	-8898	NM_001309398	554327	Mm.460196	NM_001309398	ENSMUSG00000079388	2610042L04Rik	Tksn|takusan	RIKEN cDNA 2610042L04 gene	protein-coding	cond1
Pol2_cKO_vs_WT_cond1_5722	chr3	88786578	88787143	+	3.57061	NA	intron (NR_028359, intron 2 of 17)	intron (NR_028359, intron 2 of 17)	9803	NR_028359	100302730	Mm.482358	NR_028359		5830417I10Rik	3632445O20Rik|AA387005	gon-4-like pseudogene	pseudo	cond1
Pol2_cKO_vs_WT_cond1_8102	chr7	123713698	123714308	+	3.57076	NA	Intergenic	Intergenic	-213377	NM_001081329	210162	Mm.135397	NM_175435	ENSMUSG00000030757	Zkscan2	9430065N20Rik|AW493225|Zfp694	zinc finger with KRAB and SCAN domains 2	protein-coding	cond1
Pol2_cKO_vs_WT_cond1_4107	chr17	55919029	55919660	+	3.57116	NA	Intergenic	L1Md_F2|LINE|L1	25915	NM_146249	240120	Mm.441018	NM_146249	ENSMUSG00000062101	Zfp119b	-	zinc finger protein 119b	protein-coding	cond1
Pol2_cKO_vs_WT_cond1_5433	chr2	177160918	177161354	+	3.57189	NA	Intergenic	IAPEz-int|LTR|ERVK	160180	NM_001362250	628147	Mm.374080	NM_001362250		Gm2004	100039000	predicted gene 2004	protein-coding	cond1
Pol2_cKO_vs_WT_cond1_3932	chr17	31855362	31855733	+	3.57219	NA	intron (NM_010831, intron 1 of 13)	CpG-6228	257	NM_010831	17691	Mm.290941	NM_010831	ENSMUSG00000024042	Sik1	Hrt-20|Msk|Sik|Sik-1|Snf1lk	salt inducible kinase 1	protein-coding	cond1
Pol2_cKO_vs_WT_cond1_9248	chrX	20675979	20676197	+	3.57268	NA	intron (NM_001276317, intron 16 of 25)	intron (NM_001276317, intron 16 of 25)	-11866	NM_001310456	18555	Mm.102574	NM_011049	ENSMUSG00000031065	Cdk16	Crk5|Pctaire1|Pctk1	cyclin-dependent kinase 16	protein-coding	cond1
Pol2_cKO_vs_WT_cond1_2375	chr13	48968066	48968289	+	3.57407	NA	promoter-TSS (NR_015601)	promoter-TSS (NR_015601)	65	NR_015601	68128	Mm.426304	NR_015601		Fam120aos	C030044B11Rik	family with sequence similarity 120A, opposite strand	ncRNA	cond1
Pol2_cKO_vs_WT_cond1_7514	chr6	138420821	138421200	+	3.57506	NA	intron (NM_207222, intron 2 of 4)	intron (NM_207222, intron 2 of 4)	504	NM_001356307	109593	Mm.490545	NM_207222	ENSMUSG00000030226	Lmo3	AI854781|BB106490|Lmo-3|Rbtn-3|Rbtn3	LIM domain only 3	protein-coding	cond1
Pol2_cKO_vs_WT_cond1_4158	chr17	57248258	57248548	+	3.57515	NA	promoter-TSS (NM_001308072)	promoter-TSS (NM_001308072)	-714	NM_001308072	78308	Mm.28468	NM_030084	ENSMUSG00000005823	Gpr108	1810015L19Rik|AA589464|C79132|Lustr2	G protein-coupled receptor 108	protein-coding	cond1
Pol2_cKO_vs_WT_cond1_312	chr1	125560245	125560505	+	3.57675	NA	promoter-TSS (NM_028787)	promoter-TSS (NM_028787)	-220	NM_001356294	74150	Mm.28654	NM_028787	ENSMUSG00000026342	Slc35f5	1300003P13Rik|AI646727	solute carrier family 35, member F5	protein-coding	cond1
Pol2_cKO_vs_WT_cond1_4659	chr19	32763647	32763918	+	3.57722	NA	intron (NM_008960, intron 1 of 8)	MIRb|SINE|MIR	6205	NM_008960	19211	Mm.245395	NM_008960	ENSMUSG00000013663	Pten	2310035O07Rik|A130070J02Rik|AI463227|B430203M17Rik|MMAC1|PTENbeta|TEP1	phosphatase and tensin homolog	protein-coding	cond1
Pol2_cKO_vs_WT_cond1_8300	chr8	21275990	21276578	+	3.57755	NA	Intergenic	L1Md_F2|LINE|L1	-11125	NM_007850	13237	Mm.436573	NM_007850	ENSMUSG00000074440	Defa3	Defa27|Defcr-3|Defcr3	defensin, alpha, 3	protein-coding	cond1
Pol2_cKO_vs_WT_cond1_890	chr10	81897996	81898761	+	3.57755	NA	Intergenic	MusHAL1|LINE|L1	32134	NM_001346707	100040944		NM_001346707		Gm3055	-	predicted gene 3055	protein-coding	cond1
Pol2_cKO_vs_WT_cond1_5810	chr3	96257072	96257921	+	3.57874	NA	Intergenic	Intergenic	5821	NM_033596	97122	Mm.227295	NM_033596	ENSMUSG00000091405	Hist2h4	H4|X04652	histone cluster 2, H4	protein-coding	cond1
Pol2_cKO_vs_WT_cond1_2463	chr13	62708842	62709136	+	3.58199	NA	Intergenic	Intergenic	-51750	NR_030493	751548		NR_030493	ENSMUSG00000096098	Mir713	Mirn713|mir-713|mmu-mir-713	microRNA 713	ncRNA	cond1
Pol2_cKO_vs_WT_cond1_118	chr1	51915940	51916155	+	3.58266	NA	promoter-TSS (NM_010863)	promoter-TSS (NM_010863)	-69	NM_001161817	17912	Mm.3390	NM_010863	ENSMUSG00000018417	Myo1b	AA406997|MIH-L|MMIa	myosin IB	protein-coding	cond1
Pol2_cKO_vs_WT_cond1_9114	chr9	107568984	107569343	+	3.58307	NA	promoter-TSS (NM_010489)	promoter-TSS (NM_010489)	0	NM_010489	15587	Mm.4834	NM_010489	ENSMUSG00000010047	Hyal2	AI256841|AU020858|AW555733	hyaluronoglucosaminidase 2	protein-coding	cond1
Pol2_cKO_vs_WT_cond1_5738	chr3	89520591	89520791	+	3.58342	NA	exon (NM_080466, exon 1 of 8)	exon (NM_080466, exon 1 of 8)	527	NM_080466	140493	Mm.120250	NM_080466	ENSMUSG00000000794	Kcnn3	KCa2.3|SK3|SKCA3	potassium intermediate/small conductance calcium-activated channel, subfamily N, member 3	protein-coding	cond1
Pol2_cKO_vs_WT_cond1_2464	chr13	62709212	62709454	+	3.58529	NA	Intergenic	B2_Mm2|SINE|B2	-51406	NR_030493	751548		NR_030493	ENSMUSG00000096098	Mir713	Mirn713|mir-713|mmu-mir-713	microRNA 713	ncRNA	cond1
Pol2_cKO_vs_WT_cond1_4574	chr19	7267728	7267935	+	3.58689	NA	promoter-TSS (NM_001320554)	promoter-TSS (NM_001320554)	437	NM_054048	104383	Mm.283859	NM_054048	ENSMUSG00000024968	Rcor2	1A13|AW122124|CoREST|Rcor|Rcor1	REST corepressor 2	protein-coding	cond1
Pol2_cKO_vs_WT_cond1_342	chr1	132202791	132203076	+	3.58779	NA	intron (NM_001033250, intron 1 of 3)	intron (NM_001033250, intron 1 of 3)	4845	NR_029777	723818		NR_029777	ENSMUSG00000065435	Mir135b	Mirn135b|mir-135b	microRNA 135b	ncRNA	cond1
Pol2_cKO_vs_WT_cond1_2846	chr14	50515732	50516212	+	3.58799	NA	exon (NM_146430, exon 1 of 1)	exon (NM_146430, exon 1 of 1)	851	NM_146430	258422	Mm.377491	NM_146430	ENSMUSG00000068431	Olfr742	MOR106-6	olfactory receptor 742	protein-coding	cond1
Pol2_cKO_vs_WT_cond1_4804	chr2	18046988	18047197	+	3.58835	NA	exon (NM_028317, exon 1 of 1)	exon (NM_028317, exon 1 of 1)	1357	NM_028317	72668	Mm.102183	NM_028317	ENSMUSG00000054074	Skida1	2810030E01Rik|5730507N06Rik|BB088113|DLN-1	SKI/DACH domain containing 1	protein-coding	cond1
Pol2_cKO_vs_WT_cond1_4081	chr17	55883952	55884214	+	3.59143	NA	Intergenic	RMER19B|LTR|ERVK	-5130	NM_144546	104349	Mm.460659	NM_144546	ENSMUSG00000057835	Zfp119a	AL024077|Mzf13|Zfp119	zinc finger protein 119a	protein-coding	cond1
Pol2_cKO_vs_WT_cond1_3917	chr17	29356770	29356993	+	3.59196	NA	Intergenic	Intergenic	-4033	NM_013710	26382	Mm.279187	NM_013710	ENSMUSG00000024013	Fgd2	Tcd-2|Tcd2|ZFYVE4|tcs-2|tcs2	FYVE, RhoGEF and PH domain containing 2	protein-coding	cond1
Pol2_cKO_vs_WT_cond1_6714	chr5	42977974	42979089	+	3.59262	NA	Intergenic	Intergenic	-254722	NM_175937	231207	Mm.7233	NM_175937	ENSMUSG00000039782	Cpeb2	A630055H10Rik|Cpe-bp2	cytoplasmic polyadenylation element binding protein 2	protein-coding	cond1
Pol2_cKO_vs_WT_cond1_7246	chr6	54594858	54595152	+	3.59318	NA	promoter-TSS (NM_001164361)	promoter-TSS (NM_001164361)	-106	NM_001164361	231999	Mm.35416	NM_001001335	ENSMUSG00000005225	Plekha8	6330400G01|AA517676|BC052360|Fapp-2|Fapp2	pleckstrin homology domain containing, family A (phosphoinositide binding specific) member 8	protein-coding	cond1
Pol2_cKO_vs_WT_cond1_2477	chr13	62736495	62737375	+	3.59502	NA	Intergenic	RMER17A2|LTR|ERVK	-23804	NR_030493	751548		NR_030493	ENSMUSG00000096098	Mir713	Mirn713|mir-713|mmu-mir-713	microRNA 713	ncRNA	cond1
Pol2_cKO_vs_WT_cond1_37	chr1	30872887	30873197	+	3.59622	NA	Intergenic	Intergenic	-9786	NM_001081080	213109	Mm.194486	NM_025871	ENSMUSG00000048874	Phf3	2310061N19Rik	PHD finger protein 3	protein-coding	cond1
Pol2_cKO_vs_WT_cond1_4940	chr2	35979579	35979871	+	3.59635	NA	promoter-TSS (NM_029774)	promoter-TSS (NM_029774)	95	NM_029774	74410	Mm.21591	NM_028921	ENSMUSG00000026885	Ttll11	4932702F08Rik|4933424A20Rik|AU043211|D2Ertd624e	tubulin tyrosine ligase-like family, member 11	protein-coding	cond1
Pol2_cKO_vs_WT_cond1_4076	chr17	55712342	55712556	+	3.59642	NA	intron (NR_151542, intron 1 of 16)	CpG	187	NR_151542	72836	Mm.177073	NM_028370	ENSMUSG00000024174	Pot1b	2810458H16Rik	protection of telomeres 1B	protein-coding	cond1
Pol2_cKO_vs_WT_cond1_8003	chr7	99468554	99468858	+	3.59701	NA	exon (NM_028145, exon 2 of 7)	exon (NM_028145, exon 2 of 7)	2702	NM_028145	72184	Mm.153585	NM_028145	ENSMUSG00000035298	Klhl35	2810406K13Rik	kelch-like 35	protein-coding	cond1
Pol2_cKO_vs_WT_cond1_9102	chr9	106281039	106281374	+	3.59709	NA	5' UTR (NM_027354, exon 1 of 11)	5' UTR (NM_027354, exon 1 of 11)	145	NM_027354	70235	Mm.23054	NM_027354	ENSMUSG00000023345	Poc1a	2510040D07Rik|Wdr51a|cha	POC1 centriolar protein A	protein-coding	cond1
Pol2_cKO_vs_WT_cond1_5298	chr2	151970296	151970500	+	3.5974	NA	exon (NM_001289151, exon 2 of 2)	exon (NM_001289151, exon 2 of 2)	-2781	NR_035478	100316704		NR_035478	ENSMUSG00000088491	Mir1953	mir-1953|mmu-mir-1953	microRNA 1953	ncRNA	cond1
Pol2_cKO_vs_WT_cond1_517	chr1	180813325	180813545	+	3.5977	NA	intron (NM_008210, intron 1 of 3)	CpG	170	NM_008210	15078	Mm.138832	NM_008210	ENSMUSG00000060743	H3f3a	EyeLinc14|H3.3A	H3 histone, family 3A	protein-coding	cond1
Pol2_cKO_vs_WT_cond1_4092	chr17	55896794	55897052	+	3.59816	NA	intron (NM_145490, intron 3 of 3)	MurSatRep1|Unknown|Unknown	4830	NM_001360136	224893	Mm.294853	NM_145490	ENSMUSG00000003198	Zfp959	-	zinc finger protein 959	protein-coding	cond1
Pol2_cKO_vs_WT_cond1_7948	chr7	81492977	81493271	+	3.59847	NA	intron (NM_021492, intron 1 of 25)	intron (NM_021492, intron 1 of 25)	801	NM_021492	11775	Mm.322894	NM_021492	ENSMUSG00000062444	Ap3b2	AI549966|AU042881|Naptb|[b]-NAP|beta-NAP|beta3B	adaptor-related protein complex 3, beta 2 subunit	protein-coding	cond1
Pol2_cKO_vs_WT_cond1_6718	chr5	42983759	42983980	+	3.59849	NA	Intergenic	B4|SINE|B4	-249384	NM_175937	231207	Mm.7233	NM_175937	ENSMUSG00000039782	Cpeb2	A630055H10Rik|Cpe-bp2	cytoplasmic polyadenylation element binding protein 2	protein-coding	cond1
Pol2_cKO_vs_WT_cond1_188	chr1	72234085	72234851	+	3.59987	NA	Intergenic	B1_Mus2|SINE|Alu	-9525	NR_155355	320933	Mm.440953	NR_155355		D230017M19Rik	B930094L07Rik	RIKEN cDNA D230017M19 gene	ncRNA	cond1
Pol2_cKO_vs_WT_cond1_8616	chr8	111643422	111643803	+	3.60137	NA	non-coding (NR_156445, exon 1 of 5)	non-coding (NR_156445, exon 1 of 5)	169	NM_001358993	22640	Mm.4184	NM_011742	ENSMUSG00000055835	Zfp1	Fnp-1|Zfp-1|mkr-1	zinc finger protein 1	protein-coding	cond1
Pol2_cKO_vs_WT_cond1_6694	chr5	42946407	42946668	+	3.60138	NA	Intergenic	L1Md_A|LINE|L1	-286716	NM_175937	231207	Mm.7233	NM_175937	ENSMUSG00000039782	Cpeb2	A630055H10Rik|Cpe-bp2	cytoplasmic polyadenylation element binding protein 2	protein-coding	cond1
Pol2_cKO_vs_WT_cond1_2712	chr14	7113973	7114916	+	3.60243	NA	Intergenic	Intergenic	-8941	NM_001368229	100042149	Mm.396155	NM_001024712	ENSMUSG00000092167	Gm3696	544988|Gm10014|Gm5794	predicted gene 3696	protein-coding	cond1
Pol2_cKO_vs_WT_cond1_6721	chr5	42986409	42987843	+	3.60319	NA	Intergenic	RSINE1|SINE|B4	-246127	NM_175937	231207	Mm.7233	NM_175937	ENSMUSG00000039782	Cpeb2	A630055H10Rik|Cpe-bp2	cytoplasmic polyadenylation element binding protein 2	protein-coding	cond1
Pol2_cKO_vs_WT_cond1_2440	chr13	60147628	60147848	+	3.6034	NA	Intergenic	Intergenic	29797	NM_008086	14451	Mm.22701	NM_008086	ENSMUSG00000052957	Gas1	AW554192|Gas-1	growth arrest specific 1	protein-coding	cond1
Pol2_cKO_vs_WT_cond1_7580	chr7	5080170	5080423	+	3.60342	NA	promoter-TSS (NM_010147)	promoter-TSS (NM_010147)	61	NM_001252454	13854	Mm.3091	NM_010147	ENSMUSG00000035203	Epn1	AA269831|Ibp1	epsin 1	protein-coding	cond1
Pol2_cKO_vs_WT_cond1_5507	chr2	181864586	181864832	+	3.60365	NA	intron (NM_025901, intron 1 of 2)	CpG	349	NM_025901	67005	Mm.271986	NM_025901	ENSMUSG00000038628	Polr3k	12.3kDa|1500004O14Rik|AI196849|AU014893|C11|RPC10|RPC11	polymerase (RNA) III (DNA directed) polypeptide K	protein-coding	cond1
Pol2_cKO_vs_WT_cond1_8841	chr9	41949900	41950112	+	3.60496	NA	Intergenic	Intergenic	127207	NM_001357261	20660	Mm.121920	NM_011436	ENSMUSG00000049313	Sorl1	2900010L19Rik|AI596264|AW261561|LR11|SorLA|gp250|mSorLA	sortilin-related receptor, LDLR class A repeats-containing	protein-coding	cond1
Pol2_cKO_vs_WT_cond1_4933	chr2	33543780	33544089	+	3.60548	NA	Intergenic	Intergenic	-75402	NM_001025594	71834	Mm.44186	NM_027947	ENSMUSG00000026788	Zbtb43	1700010E06Rik|Zfp297b|mKIAA0414	zinc finger and BTB domain containing 43	protein-coding	cond1
Pol2_cKO_vs_WT_cond1_6476	chr4	144129253	144129596	+	3.60561	NA	Intergenic	RLTR6-int|LTR|ERV1	29544	NM_001085419	100041077	Mm.482724	NM_001085419	ENSMUSG00000073723	Gm13102	-	predicted gene 13102	protein-coding	cond1
Pol2_cKO_vs_WT_cond1_1427	chr11	71750313	71750717	+	3.6059	NA	promoter-TSS (NM_001357960)	promoter-TSS (NM_001357960)	-170	NM_001357960	216881	Mm.48648	NM_177618	ENSMUSG00000020811	Wscd1	mKIAA0523	WSC domain containing 1	protein-coding	cond1
Pol2_cKO_vs_WT_cond1_2249	chr13	9093097	9093542	+	3.60654	NA	promoter-TSS (NM_172585)	promoter-TSS (NM_172585)	-562	NM_001311117	217980	Mm.234944	NM_172585	ENSMUSG00000033499	Larp4b	A630096F19|AI256361|D13Wsu64e|Larp5	La ribonucleoprotein domain family, member 4B	protein-coding	cond1
Pol2_cKO_vs_WT_cond1_3534	chr16	20512537	20512739	+	3.6067	NA	Intergenic	MYSERV6-int|LTR|ERVK	-4348	NM_001347176	13544	Mm.247259	NM_007889	ENSMUSG00000003233	Dvl3	b2b2866Clo	dishevelled segment polarity protein 3	protein-coding	cond1
Pol2_cKO_vs_WT_cond1_841	chr10	80179417	80179617	+	3.60672	NA	promoter-TSS (NM_007909)	promoter-TSS (NM_007909)	35	NM_007909	13637	Mm.1478	NM_007909	ENSMUSG00000003070	Efna2	CEK7L|Elf1|Epl6|Eplg6|Lerk6	ephrin A2	protein-coding	cond1
Pol2_cKO_vs_WT_cond1_3938	chr17	32321183	32321622	+	3.60694	NA	promoter-TSS (NM_001357760)	promoter-TSS (NM_001357760)	-164	NR_131218	56399	Mm.328945	NM_019774	ENSMUSG00000024045	Akap8	1200016A02Rik|AA673585|AKAP-8|AKAP95|AU015639	A kinase (PRKA) anchor protein 8	protein-coding	cond1
Pol2_cKO_vs_WT_cond1_3786	chr17	15036185	15036681	+	3.60807	NA	intron (NM_001123368, intron 1 of 3).3	URR1A|DNA|hAT-Charlie	-5118	NM_001360400	381062	Mm.393767	NM_183133	ENSMUSG00000036552	Ermard	2210404J11Rik|2410011O22Rik|AI448938	ER membrane associated RNA degradation	protein-coding	cond1
Pol2_cKO_vs_WT_cond1_9427	chrX	73792201	73792409	+	3.60932	NA	Intergenic	Intergenic	5282	NM_001358213	20832	Mm.831	NM_009279	ENSMUSG00000002014	Ssr4	AW743063|C78062|SSR-delta|TRAP-delta|Trap	signal sequence receptor, delta	protein-coding	cond1
Pol2_cKO_vs_WT_cond1_8578	chr8	105860875	105861079	+	3.60937	NA	5' UTR (NM_001357230, exon 1 of 5)	5' UTR (NM_001357230, exon 1 of 5)	102	NM_001357230	68051	Mm.455474	NM_026532	ENSMUSG00000008450	Nutf2	2700067I02Rik|AI115459|AI413596|AW546000|Ntf2|Ntf3|PP15	nuclear transport factor 2	protein-coding	cond1
Pol2_cKO_vs_WT_cond1_646	chr10	38812552	38812932	+	3.61026	NA	Intergenic	L1_Mur2|LINE|L1	9037	NM_001177783	215919	Mm.294313	NM_001177783	ENSMUSG00000094311	Rfpl4b	100040915|Gm3037|Gm62	ret finger protein-like 4B	protein-coding	cond1
Pol2_cKO_vs_WT_cond1_4762	chr19	59344898	59345243	+	3.61056	NA	exon (NM_001033222, exon 1 of 5)	exon (NM_001033222, exon 1 of 5)	710	NM_001033222	107368	Mm.27250	NM_001033222	ENSMUSG00000074746	Pdzd8	A630041P07Rik|AV329468|AW228944|Pdzk8	PDZ domain containing 8	protein-coding	cond1
Pol2_cKO_vs_WT_cond1_4088	chr17	55889822	55890804	+	3.61072	NA	Intergenic	RLTR21|LTR|ERVK	-1780	NM_145490	224893	Mm.294853	NM_145490	ENSMUSG00000003198	Zfp959	-	zinc finger protein 959	protein-coding	cond1
Pol2_cKO_vs_WT_cond1_5439	chr2	177171642	177171973	+	3.61072	NA	Intergenic	ID_B1|SINE|B4	170851	NM_001362250	628147	Mm.374080	NM_001362250		Gm2004	100039000	predicted gene 2004	protein-coding	cond1
Pol2_cKO_vs_WT_cond1_6932	chr5	121220578	121220795	+	3.61126	NA	intron (NM_181421, intron 1 of 75)	CpG	467	NM_181421	269700	Mm.184589	NM_181421	ENSMUSG00000042744	Hectd4	A130010L24|AU042671|BC019639|EG545802|Gm15800|mKIAA0614	HECT domain E3 ubiquitin protein ligase 4	protein-coding	cond1
Pol2_cKO_vs_WT_cond1_3737	chr16	98082096	98082452	+	3.61138	NA	intron (NR_015491, intron 1 of 4)	intron (NR_015491, intron 1 of 4)	165	NR_015491	320586	Mm.442230	NR_015491	ENSMUSG00000116673	A630089N07Rik	-	RIKEN cDNA A630089N07 gene	ncRNA	cond1
Pol2_cKO_vs_WT_cond1_5579	chr3	34661810	34662180	+	3.61147	NA	intron (NR_015580, intron 4 of 4)	intron (NR_015580, intron 4 of 4)	12000	NM_011443	20674	Mm.65396	NM_011443	ENSMUSG00000074637	Sox2	Sox-2|lcc|ysb	SRY (sex determining region Y)-box 2	protein-coding	cond1
Pol2_cKO_vs_WT_cond1_4472	chr18	77046481	77046831	+	3.61235	NA	intron (NM_001368657, intron 1 of 16)	intron (NM_001368657, intron 1 of 16)	640	NM_027721	71206	Mm.35803	NM_027721	ENSMUSG00000025420	Katnal2	3110023G01Rik|4933439B08Rik	katanin p60 subunit A-like 2	protein-coding	cond1
Pol2_cKO_vs_WT_cond1_1078	chr10	122883900	122884362	+	3.6128	NA	intron (NM_176919, intron 6 of 8)	intron (NM_176919, intron 6 of 8)	101593	NR_029527	387251		NR_029527	ENSMUSG00000065406	Mirlet7i	Mirnlet7i|let-7i|mmu-let-7i	microRNA let7i	ncRNA	cond1
Pol2_cKO_vs_WT_cond1_6597	chr5	24351835	24352172	+	3.61416	NA	promoter-TSS (NM_013569)	promoter-TSS (NM_013569)	-399	NM_013569	16511	Mm.6539	NM_013569	ENSMUSG00000038319	Kcnh2	AI326795|ERG1|LQT|Lqt2|M-erg|Merg1|merg1a|merg1b	potassium voltage-gated channel, subfamily H (eag-related), member 2	protein-coding	cond1
Pol2_cKO_vs_WT_cond1_634	chr10	38782586	38782954	+	3.61491	NA	Intergenic	MusHAL1|LINE|L1	39009	NM_001177783	215919	Mm.294313	NM_001177783	ENSMUSG00000094311	Rfpl4b	100040915|Gm3037|Gm62	ret finger protein-like 4B	protein-coding	cond1
Pol2_cKO_vs_WT_cond1_6078	chr4	41134871	41135093	+	3.6159	NA	Intergenic	Intergenic	-1039	NM_026275	67615	Mm.389540	NM_026275	ENSMUSG00000036241	Ube2r2	1200003M11Rik|Cdc34b|Ubc3b	ubiquitin-conjugating enzyme E2R 2	protein-coding	cond1
Pol2_cKO_vs_WT_cond1_8747	chr9	19043263	19043630	+	3.61714	NA	Intergenic	Lx3A|LINE|L1	8321	NM_001012266	257872	Mm.377280	NM_001012266	ENSMUSG00000045204	Olfr835	MOR150-3	olfactory receptor 835	protein-coding	cond1
Pol2_cKO_vs_WT_cond1_6575	chr5	18360145	18360425	+	3.61739	NA	5' UTR (NM_010305, exon 1 of 8)	5' UTR (NM_010305, exon 1 of 8)	128	NM_010305	14677	Mm.254629	NM_010305	ENSMUSG00000057614	Gnai1	AU046200|Gialpha1|Gnai-1	guanine nucleotide binding protein (G protein), alpha inhibiting 1	protein-coding	cond1
Pol2_cKO_vs_WT_cond1_5407	chr2	167492742	167493311	+	3.61786	NA	promoter-TSS (NM_170756)	promoter-TSS (NM_170756)	-152	NM_170756	263876	Mm.34342	NM_170756	ENSMUSG00000047030	Spata2	AI504642|mKIAA0757	spermatogenesis associated 2	protein-coding	cond1
Pol2_cKO_vs_WT_cond1_7766	chr7	31149218	31149562	+	3.61948	NA	intron (NR_153431, intron 1 of 18)	intron (NR_153431, intron 1 of 18)	1781	NR_153431	52857	Mm.27366	NM_027898	ENSMUSG00000001248	Gramd1a	1300003M23Rik|AI415002|AW547240|D7Bwg0611e	GRAM domain containing 1A	protein-coding	cond1
Pol2_cKO_vs_WT_cond1_2710	chr14	7112619	7112884	+	3.62035	NA	Intergenic	Intergenic	-7248	NM_001368229	100042149	Mm.396155	NM_001024712	ENSMUSG00000092167	Gm3696	544988|Gm10014|Gm5794	predicted gene 3696	protein-coding	cond1
Pol2_cKO_vs_WT_cond1_5455	chr2	177195182	177195743	+	3.62076	NA	Intergenic	MurSatRep1|Unknown|Unknown	194506	NM_001362250	628147	Mm.374080	NM_001362250		Gm2004	100039000	predicted gene 2004	protein-coding	cond1
Pol2_cKO_vs_WT_cond1_3675	chr16	62846428	62846665	+	3.62089	NA	intron (NM_026577, intron 1 of 9)	intron (NM_026577, intron 1 of 9)	494	NM_026577	68146	Mm.96833	NM_026577	ENSMUSG00000022911	Arl13b	A530097K21Rik|A930014M17Rik|Arl2l1|C530009C10Rik|hnn	ADP-ribosylation factor-like 13B	protein-coding	cond1
Pol2_cKO_vs_WT_cond1_4518	chr19	5039071	5039341	+	3.62097	NA	exon (NM_175383, exon 1 of 2)	exon (NM_175383, exon 1 of 2)	380	NM_175383	108902	Mm.29628	NM_175383	ENSMUSG00000047379	B4gat1	1500032M01Rik|B3gnt1|B3gnt6|BETA3GNT1|iGAT|iGNT	beta-1,4-glucuronyltransferase 1	protein-coding	cond1
Pol2_cKO_vs_WT_cond1_6768	chr5	66675312	66675591	+	3.62119	NA	promoter-TSS (NM_011670)	promoter-TSS (NM_011670)	-670	NM_011670	22223	Mm.29807	NM_011670	ENSMUSG00000029223	Uchl1	AW822034|C88048|PGP 9.5|PGP9.5|R75593|UCH-L1|UCHL-1|gad	ubiquitin carboxy-terminal hydrolase L1	protein-coding	cond1
Pol2_cKO_vs_WT_cond1_3353	chr15	95527607	95527869	+	3.62133	NA	intron (NM_001289653, intron 2 of 20)	intron (NM_001289653, intron 2 of 20)	276	NM_001356951	54003	Mm.3959	NM_016743	ENSMUSG00000022454	Nell2	A330108N19Rik|R75516|mel91	NEL-like 2	protein-coding	cond1
Pol2_cKO_vs_WT_cond1_8640	chr8	121591021	121591249	+	3.62136	NA	intron (NM_001364358, intron 1 of 3)	intron (NM_001364358, intron 1 of 3)	697	NM_001364358	67443	Mm.28357	NM_026160	ENSMUSG00000031812	Map1lc3b	1010001C15Rik|Atg8|LC3b|MAP1A/MAP1B|Map1lc3	microtubule-associated protein 1 light chain 3 beta	protein-coding	cond1
Pol2_cKO_vs_WT_cond1_6112	chr4	45107871	45108142	+	3.62242	NA	exon (NM_001099675, exon 1 of 2)	exon (NM_001099675, exon 1 of 2)	107	NM_001134646	68512	Mm.282081	NM_001099675	ENSMUSG00000078713	Tomm5	1110019J04Rik|Tom5	translocase of outer mitochondrial membrane 5	protein-coding	cond1
Pol2_cKO_vs_WT_cond1_7723	chr7	29155712	29156059	+	3.62265	NA	exon (NM_001146023, exon 2 of 8)	exon (NM_001146023, exon 2 of 8)	325	NM_001146023	73833	Mm.260890	NM_028661	ENSMUSG00000030590	Fam98c	1110006G06Rik|AI836081|AV026483|B230110F21Rik	family with sequence similarity 98, member C	protein-coding	cond1
Pol2_cKO_vs_WT_cond1_5808	chr3	96255385	96255867	+	3.62428	NA	Intergenic	Intergenic	7691	NM_033596	97122	Mm.227295	NM_033596	ENSMUSG00000091405	Hist2h4	H4|X04652	histone cluster 2, H4	protein-coding	cond1
Pol2_cKO_vs_WT_cond1_8997	chr9	75610288	75610538	+	3.62461	NA	intron (NM_016711, intron 1 of 9)	intron (NM_016711, intron 1 of 9)	912	NM_016711	50876	Mm.291880	NM_016711	ENSMUSG00000032186	Tmod2	N-Tmod|NTMOD	tropomodulin 2	protein-coding	cond1
Pol2_cKO_vs_WT_cond1_2818	chr14	43887803	43888008	+	3.62503	NA	Intergenic	Intergenic	35691	NM_053112	93725		NM_053112	ENSMUSG00000090166	Ear10	Raf2	eosinophil-associated, ribonuclease A family, member 10	protein-coding	cond1
Pol2_cKO_vs_WT_cond1_6709	chr5	42969164	42970644	+	3.62516	NA	Intergenic	Intergenic	-263349	NM_175937	231207	Mm.7233	NM_175937	ENSMUSG00000039782	Cpeb2	A630055H10Rik|Cpe-bp2	cytoplasmic polyadenylation element binding protein 2	protein-coding	cond1
Pol2_cKO_vs_WT_cond1_2608	chr13	95324434	95324679	+	3.62539	NA	promoter-TSS (NM_028106)	promoter-TSS (NM_028106)	-269	NM_028106	72114	Mm.3774	NM_028106	ENSMUSG00000041995	Zbed3	0610037K01Rik|2610005H11Rik|AU018975|AU024588	zinc finger, BED type containing 3	protein-coding	cond1
Pol2_cKO_vs_WT_cond1_3536	chr16	20516798	20517050	+	3.62586	NA	promoter-TSS (NM_007889)	promoter-TSS (NM_007889)	-62	NM_001347176	13544	Mm.247259	NM_007889	ENSMUSG00000003233	Dvl3	b2b2866Clo	dishevelled segment polarity protein 3	protein-coding	cond1
Pol2_cKO_vs_WT_cond1_7159	chr6	30048884	30049107	+	3.62691	NA	intron (NM_001164230, intron 1 of 11)	intron (NM_001164230, intron 1 of 11)	1007	NM_001164230	18181	Mm.259258	NM_010938	ENSMUSG00000058440	Nrf1	C87038|D6Ertd415e	nuclear respiratory factor 1	protein-coding	cond1
Pol2_cKO_vs_WT_cond1_1689	chr11	116030750	116030994	+	3.62987	NA	intron (NM_172569, intron 1 of 15)	intron (NM_172569, intron 1 of 15)	556	NM_001286006	217331	Mm.297706	NM_172569	ENSMUSG00000020770	Unk	B230379M23Rik|Unkh|Zc3h5|Zc3hdc5|mKIAA1753	unkempt family zinc finger	protein-coding	cond1
Pol2_cKO_vs_WT_cond1_8298	chr8	21272596	21272934	+	3.63	NA	Intergenic	L1Md_F2|LINE|L1	-14644	NM_007850	13237	Mm.436573	NM_007850	ENSMUSG00000074440	Defa3	Defa27|Defcr-3|Defcr3	defensin, alpha, 3	protein-coding	cond1
Pol2_cKO_vs_WT_cond1_6244	chr4	98322040	98322254	+	3.63075	NA	Intergenic	Intergenic	61118	NM_053157	94043	Mm.331719	NM_053157	ENSMUSG00000028563	Tm2d1	2310026L18Rik|AA990549|Bbp	TM2 domain containing 1	protein-coding	cond1
Pol2_cKO_vs_WT_cond1_6713	chr5	42975133	42975907	+	3.63191	NA	Intergenic	Intergenic	-257733	NM_175937	231207	Mm.7233	NM_175937	ENSMUSG00000039782	Cpeb2	A630055H10Rik|Cpe-bp2	cytoplasmic polyadenylation element binding protein 2	protein-coding	cond1
Pol2_cKO_vs_WT_cond1_5558	chr3	24960348	24964303	+	3.63243	NA	Intergenic	Intergenic	-178319	NM_001326288	635702	Mm.448351	NM_001326288	ENSMUSG00000102758	Naaladl2	2810043G22Rik|EG635702|Gm1021	N-acetylated alpha-linked acidic dipeptidase-like 2	protein-coding	cond1
Pol2_cKO_vs_WT_cond1_6489	chr4	146455700	146456041	+	3.63258	NA	intron (NM_001085522, intron 1 of 3)	RMER17B|LTR|ERVK	6840	NM_001085522	433791	Mm.276881	NM_001085522	ENSMUSG00000070605	Zfp992	Gm13251	zinc finger protein 992	protein-coding	cond1
Pol2_cKO_vs_WT_cond1_1502	chr11	85140276	85140631	+	3.63339	NA	promoter-TSS (NM_001029934)	promoter-TSS (NM_001029934)	-498	NM_001029934	237898	Mm.178524	NM_001029934	ENSMUSG00000000804	Usp32	2900074J03Rik|6430526O11Rik|AW045245	ubiquitin specific peptidase 32	protein-coding	cond1
Pol2_cKO_vs_WT_cond1_6103	chr4	43587095	43587403	+	3.63394	NA	3' UTR (NM_172866, exon 9 of 9)	3' UTR (NM_172866, exon 9 of 9)	-2755	NM_001099314	100039672	Mm.415110	NM_001099314	ENSMUSG00000078719	Msmp	Psmp	microseminoprotein, prostate associated	protein-coding	cond1
Pol2_cKO_vs_WT_cond1_186	chr1	72232804	72233208	+	3.63504	NA	Intergenic	Intergenic	-10987	NR_155355	320933	Mm.440953	NR_155355		D230017M19Rik	B930094L07Rik	RIKEN cDNA D230017M19 gene	ncRNA	cond1
Pol2_cKO_vs_WT_cond1_6168	chr4	59805835	59806040	+	3.63594	NA	5' UTR (NM_172468, exon 1 of 9)	5' UTR (NM_172468, exon 1 of 9)	287	NM_172468	209131	Mm.259705	NM_172468	ENSMUSG00000028385	Snx30	4732481H14Rik|C030041J06Rik	sorting nexin family member 30	protein-coding	cond1
Pol2_cKO_vs_WT_cond1_2392	chr13	52978764	52979148	+	3.63807	NA	intron (NM_017373, intron 1 of 1)	intron (NM_017373, intron 1 of 1)	2083	NM_017373	18030	Mm.136604	NM_017373	ENSMUSG00000056749	Nfil3	AV225605|E4BP4	nuclear factor, interleukin 3, regulated	protein-coding	cond1
Pol2_cKO_vs_WT_cond1_5653	chr3	63929206	63929518	+	3.63825	NA	promoter-TSS (NM_001357824)	promoter-TSS (NM_001357824)	110	NM_177856	329659	Mm.39342	NM_177856	ENSMUSG00000048581	E130311K13Rik	-	RIKEN cDNA E130311K13 gene	protein-coding	cond1
Pol2_cKO_vs_WT_cond1_4969	chr2	52742574	52742906	+	3.63854	NA	promoter-TSS (NM_019667)	promoter-TSS (NM_019667)	-591	NM_019667	56324	Mm.263639	NM_019667	ENSMUSG00000055371	Stam2	1200004O12Rik|5730456G07Rik|BB145015|Hbp	signal transducing adaptor molecule (SH3 domain and ITAM motif) 2	protein-coding	cond1
Pol2_cKO_vs_WT_cond1_1339	chr11	60830666	60830879	+	3.63963	NA	intron (NM_001172112, intron 1 of 6)	intron (NM_001172112, intron 1 of 6)	141	NM_001172112	216820	Mm.21475	NM_145428	ENSMUSG00000042569	Dhrs7b	BC003479|C79874|C80074|PexRAP	dehydrogenase/reductase (SDR family) member 7B	protein-coding	cond1
Pol2_cKO_vs_WT_cond1_3577	chr16	30512072	30512271	+	3.64072	NA	3' UTR (NM_001361297, exon 10 of 10)	3' UTR (NM_001361297, exon 10 of 10)	38407	NM_172614	224090	Mm.241459	NM_172614	ENSMUSG00000022537	Tmem44	1700007N03Rik|9330161C17Rik|B230220N21	transmembrane protein 44	protein-coding	cond1
Pol2_cKO_vs_WT_cond1_636	chr10	38787083	38787321	+	3.64085	NA	Intergenic	MTC-int|LTR|ERVL-MaLR	34577	NM_001177783	215919	Mm.294313	NM_001177783	ENSMUSG00000094311	Rfpl4b	100040915|Gm3037|Gm62	ret finger protein-like 4B	protein-coding	cond1
Pol2_cKO_vs_WT_cond1_627	chr10	38776161	38776495	+	3.64183	NA	Intergenic	Intergenic	45451	NM_001177783	215919	Mm.294313	NM_001177783	ENSMUSG00000094311	Rfpl4b	100040915|Gm3037|Gm62	ret finger protein-like 4B	protein-coding	cond1
Pol2_cKO_vs_WT_cond1_966	chr10	92164592	92164860	+	3.64273	NA	non-coding (NR_028262, exon 2 of 13)	non-coding (NR_028262, exon 2 of 13)	452	NR_028262	110333	Mm.429764	NR_028262	ENSMUSG00000112117	Rmst	100041799|AI853140|C230053E11Rik|D930049J19Rik|Dmt2|Gm3515|M2|Ncrms	rhabdomyosarcoma 2 associated transcript (non-coding RNA)	ncRNA	cond1
Pol2_cKO_vs_WT_cond1_3414	chr15	100761745	100762014	+	3.64276	NA	5' UTR (NM_021530, exon 1 of 25)	5' UTR (NM_021530, exon 1 of 25)	132	NM_021530	59033	Mm.209856	NM_021530	ENSMUSG00000023032	Slc4a8	AW493845|C230026C11|NDCBE|kNBC-3	solute carrier family 4 (anion exchanger), member 8	protein-coding	cond1
Pol2_cKO_vs_WT_cond1_4430	chr18	65583420	65583661	+	3.64291	NA	intron (NM_001361051, intron 1 of 8)	intron (NM_001361051, intron 1 of 8)	339	NM_001361051	328977	Mm.286232	NM_207255	ENSMUSG00000042439	Zfp532	C530030I18Rik|Znf532|mKIAA1629	zinc finger protein 532	protein-coding	cond1
Pol2_cKO_vs_WT_cond1_2747	chr14	19986377	19986603	+	3.64361	NA	Intergenic	Intergenic	-9241	NM_001285909	14702	Mm.41737	NM_010315	ENSMUSG00000043004	Gng2	-	guanine nucleotide binding protein (G protein), gamma 2	protein-coding	cond1
Pol2_cKO_vs_WT_cond1_3910	chr17	28952823	28953043	+	3.64373	NA	promoter-TSS (NM_025888)	promoter-TSS (NM_025888)	-283	NM_025888	66989	Mm.435	NM_025888	ENSMUSG00000005936	Kctd20	2410004N11Rik|AI451943|AW541186|D17Ertd562e	potassium channel tetramerisation domain containing 20	protein-coding	cond1
Pol2_cKO_vs_WT_cond1_1814	chr12	14699560	14699840	+	3.64397	NA	Intergenic	Intergenic	350689	NR_045960	73972	Mm.107680	NR_045960	ENSMUSG00000113644	4930448C13Rik	-	RIKEN cDNA 4930448C13 gene	ncRNA	cond1
Pol2_cKO_vs_WT_cond1_5824	chr3	96485482	96485761	+	3.64533	NA	Intergenic	Intergenic	-33315	NM_001256180	329716	Mm.275223	NM_183223	ENSMUSG00000046317	BC107364	D730018G16	cDNA sequence BC107364	protein-coding	cond1
Pol2_cKO_vs_WT_cond1_2475	chr13	62734567	62735383	+	3.64573	NA	Intergenic	Intergenic	-25764	NR_030493	751548		NR_030493	ENSMUSG00000096098	Mir713	Mirn713|mir-713|mmu-mir-713	microRNA 713	ncRNA	cond1
Pol2_cKO_vs_WT_cond1_6966	chr5	124540648	124540865	+	3.64589	NA	promoter-TSS (NM_019770)	promoter-TSS (NM_019770)	-35	NM_019770	56334	Mm.325307	NM_019770	ENSMUSG00000029390	Tmed2	1110032D12Rik|1810020N21Rik|Rnp24|Sid394|p24beta1	transmembrane p24 trafficking protein 2	protein-coding	cond1
Pol2_cKO_vs_WT_cond1_3131	chr15	37009198	37009579	+	3.64604	NA	Intergenic	Intergenic	-1986	NM_026521	68036	Mm.371631	NM_026521	ENSMUSG00000062397	Zfp706	3110006P09Rik|AA793007|AW536850|C77232|Znf706	zinc finger protein 706	protein-coding	cond1
Pol2_cKO_vs_WT_cond1_8518	chr8	84893724	84893979	+	3.64689	NA	promoter-TSS (NM_008097)	promoter-TSS (NM_008097)	70	NM_008097	270076	Mm.2475	NM_008097	ENSMUSG00000003809	Gcdh	9030411L18|AI266902|D17825|GCD	glutaryl-Coenzyme A dehydrogenase	protein-coding	cond1
Pol2_cKO_vs_WT_cond1_5154	chr2	119477948	119478274	+	3.64808	NA	promoter-TSS (NM_026574)	promoter-TSS (NM_026574)	-424	NM_026574	68142	Mm.330496	NM_026574	ENSMUSG00000034154	Ino80	2310079N15Rik|4632409L19Rik|Inoc1	INO80 complex subunit	protein-coding	cond1
Pol2_cKO_vs_WT_cond1_8744	chr9	19037790	19039961	+	3.64837	NA	Intergenic	Intergenic	3750	NM_001012266	257872	Mm.377280	NM_001012266	ENSMUSG00000045204	Olfr835	MOR150-3	olfactory receptor 835	protein-coding	cond1
Pol2_cKO_vs_WT_cond1_7132	chr6	17748958	17749589	+	3.64991	NA	5' UTR (NM_022332, exon 1 of 16)	5' UTR (NM_022332, exon 1 of 16)	103	NM_001083315	64213	Mm.12051	NM_022332	ENSMUSG00000029534	St7	9430001H04Rik|Fam4a2|HELG|RAY1|SEN4|TSG7	suppression of tumorigenicity 7	protein-coding	cond1
Pol2_cKO_vs_WT_cond1_4094	chr17	55900559	55901186	+	3.64992	NA	Intergenic	Intergenic	8779	NM_001360136	224893	Mm.294853	NM_145490	ENSMUSG00000003198	Zfp959	-	zinc finger protein 959	protein-coding	cond1
Pol2_cKO_vs_WT_cond1_8739	chr9	19029743	19030222	+	3.65024	NA	Intergenic	Intergenic	-5143	NM_001012266	257872	Mm.377280	NM_001012266	ENSMUSG00000045204	Olfr835	MOR150-3	olfactory receptor 835	protein-coding	cond1
Pol2_cKO_vs_WT_cond1_6292	chr4	110351313	110351513	+	3.65028	NA	intron (NM_001163397, intron 1 of 5)	CpG	498	NM_001163397	15572	Mm.3970	NM_010488	ENSMUSG00000028546	Elavl4	Elav|Hud|PNEM	ELAV like RNA binding protein 4	protein-coding	cond1
Pol2_cKO_vs_WT_cond1_6327	chr4	119422634	119422863	+	3.65081	NA	promoter-TSS (NM_026494)	promoter-TSS (NM_026494)	64	NM_001014900	332934	Mm.388911	NM_001014900	ENSMUSG00000070806	Zmynd12	AI414736	zinc finger, MYND domain containing 12	protein-coding	cond1
Pol2_cKO_vs_WT_cond1_3309	chr15	84922882	84923147	+	3.65114	NA	promoter-TSS (NM_016714)	promoter-TSS (NM_016714)	-414	NM_016714	18141	Mm.28379	NM_016714	ENSMUSG00000016619	Nup50	1700030K07Rik|AI413123|Npap60	nucleoporin 50	protein-coding	cond1
Pol2_cKO_vs_WT_cond1_6607	chr5	24606319	24606556	+	3.6516	NA	Intergenic	Intergenic	-4435	NM_025891	66993	Mm.436539	NM_025891	ENSMUSG00000028949	Smarcd3	1500001J14Rik|2210409C08Rik|BAF60C	SWI/SNF related, matrix associated, actin dependent regulator of chromatin, subfamily d, member 3	protein-coding	cond1
Pol2_cKO_vs_WT_cond1_972	chr10	93180492	93181832	+	3.65276	NA	intron (NM_146239, intron 1 of 16)	intron (NM_146239, intron 1 of 16)	18377	NR_035452	100316689		NR_035452	ENSMUSG00000089214	Mir1931	mir-1931|mmu-mir-1931	microRNA 1931	ncRNA	cond1
Pol2_cKO_vs_WT_cond1_891	chr10	81899103	81900200	+	3.65302	NA	Intergenic	Intergenic	30861	NM_001346707	100040944		NM_001346707		Gm3055	-	predicted gene 3055	protein-coding	cond1
Pol2_cKO_vs_WT_cond1_8731	chr9	19020597	19020862	+	3.65369	NA	Intergenic	MMERVK9E_I-int|LTR|ERVK	-14396	NM_001012266	257872	Mm.377280	NM_001012266	ENSMUSG00000045204	Olfr835	MOR150-3	olfactory receptor 835	protein-coding	cond1
Pol2_cKO_vs_WT_cond1_2924	chr14	57889970	57890272	+	3.65507	NA	exon (NM_029492, exon 1 of 13)	exon (NM_029492, exon 1 of 13)	215	NM_029492	75965	Mm.29044	NM_029492	ENSMUSG00000021969	Zdhhc20	4930542A17Rik|5033406L14Rik|AI448102|B230110O18Rik|HK11	zinc finger, DHHC domain containing 20	protein-coding	cond1
Pol2_cKO_vs_WT_cond1_2427	chr13	59556904	59557299	+	3.65589	NA	promoter-TSS (NM_001284219)	promoter-TSS (NM_001284219)	-179	NM_001284219	67269	Mm.153008	NM_023328	ENSMUSG00000021557	Agtpbp1	1700020N17Rik|2310001G17Rik|2900054O13Rik|4930445M19Rik|5730402G09Rik|CCP1|Nna1|nmf243|pcd	ATP/GTP binding protein 1	protein-coding	cond1
Pol2_cKO_vs_WT_cond1_8435	chr8	70691853	70692099	+	3.65616	NA	Intergenic	Intergenic	-5763	NM_010592	16478	Mm.419851	NM_010592	ENSMUSG00000071076	Jund	Jund1	jun D proto-oncogene	protein-coding	cond1
Pol2_cKO_vs_WT_cond1_2455	chr13	62694440	62694639	+	3.65706	NA	Intergenic	Lx5|LINE|L1	-66200	NR_030493	751548		NR_030493	ENSMUSG00000096098	Mir713	Mirn713|mir-713|mmu-mir-713	microRNA 713	ncRNA	cond1
Pol2_cKO_vs_WT_cond1_189	chr1	72235491	72235690	+	3.65745	NA	Intergenic	Intergenic	-8403	NR_155355	320933	Mm.440953	NR_155355		D230017M19Rik	B930094L07Rik	RIKEN cDNA D230017M19 gene	ncRNA	cond1
Pol2_cKO_vs_WT_cond1_9309	chrX	41029196	41030282	+	3.65825	NA	Intergenic	(GGAA)n|Simple_repeat|Simple_repeat	-371115	NM_001358361	53623	Mm.327681	NM_016886	ENSMUSG00000001986	Gria3	2900064I19Rik|GluA3|GluR-C|GluR-K3|Glur-3|Glur3|Gluralpha3	glutamate receptor, ionotropic, AMPA3 (alpha 3)	protein-coding	cond1
Pol2_cKO_vs_WT_cond1_6599	chr5	24442611	24442815	+	3.65917	NA	intron (NM_023229, intron 4 of 9)	intron (NM_023229, intron 4 of 9)	2522	NM_023229	66587	Mm.28123	NM_023229	ENSMUSG00000028959	Fastk	0610011K02Rik|610011K02Rik	Fas-activated serine/threonine kinase	protein-coding	cond1
Pol2_cKO_vs_WT_cond1_5530	chr3	11713332	11713660	+	3.65936	NA	Intergenic	Intergenic	130863	NR_040751	100038545	Mm.388494	NR_040751	ENSMUSG00000104015	Gm10745	-	predicted gene 10745	ncRNA	cond1
Pol2_cKO_vs_WT_cond1_4079	chr17	55881133	55881731	+	3.66019	NA	Intergenic	MTA_Mm|LTR|ERVL-MaLR	-2479	NM_144546	104349	Mm.460659	NM_144546	ENSMUSG00000057835	Zfp119a	AL024077|Mzf13|Zfp119	zinc finger protein 119a	protein-coding	cond1
Pol2_cKO_vs_WT_cond1_2453	chr13	62692880	62693664	+	3.66027	NA	Intergenic	MLTR14|LTR|ERV1	-67467	NR_030493	751548		NR_030493	ENSMUSG00000096098	Mir713	Mirn713|mir-713|mmu-mir-713	microRNA 713	ncRNA	cond1
Pol2_cKO_vs_WT_cond1_2822	chr14	43892566	43893225	+	3.66062	NA	Intergenic	L1Md_T|LINE|L1	30701	NM_053112	93725		NM_053112	ENSMUSG00000090166	Ear10	Raf2	eosinophil-associated, ribonuclease A family, member 10	protein-coding	cond1
Pol2_cKO_vs_WT_cond1_8788	chr9	27029849	27030057	+	3.66086	NA	promoter-TSS (NM_178113)	promoter-TSS (NM_178113)	141	NM_178027	69091	Mm.218717	NM_178027	ENSMUSG00000031988	Vps26b	1810012I05Rik|2310075A12Rik|AI848392	VPS26 retromer complex component B	protein-coding	cond1
Pol2_cKO_vs_WT_cond1_2442	chr13	60173369	60173712	+	3.66124	NA	TTS (NM_008086)	TTS (NM_008086)	3995	NM_008086	14451	Mm.22701	NM_008086	ENSMUSG00000052957	Gas1	AW554192|Gas-1	growth arrest specific 1	protein-coding	cond1
Pol2_cKO_vs_WT_cond1_5444	chr2	177179790	177180296	+	3.66148	NA	Intergenic	L1_Mus3|LINE|L1	179087	NM_001362250	628147	Mm.374080	NM_001362250		Gm2004	100039000	predicted gene 2004	protein-coding	cond1
Pol2_cKO_vs_WT_cond1_2993	chr14	73142843	73143112	+	3.66178	NA	non-coding (NR_033185, exon 1 of 16)	non-coding (NR_033185, exon 1 of 16)	192	NR_033185	105670	Mm.280068	NM_134083	ENSMUSG00000022106	Rcbtb2	2610028E02Rik|2810420M18Rik|AI448345|AW240694|Chc1l|RC/BTB2	regulator of chromosome condensation (RCC1) and BTB (POZ) domain containing protein 2	protein-coding	cond1
Pol2_cKO_vs_WT_cond1_9306	chrX	41020764	41021464	+	3.66228	NA	Intergenic	ORR1D1|LTR|ERVL-MaLR	-379740	NM_001358361	53623	Mm.327681	NM_016886	ENSMUSG00000001986	Gria3	2900064I19Rik|GluA3|GluR-C|GluR-K3|Glur-3|Glur3|Gluralpha3	glutamate receptor, ionotropic, AMPA3 (alpha 3)	protein-coding	cond1
Pol2_cKO_vs_WT_cond1_9411	chrX	66400832	66401288	+	3.66235	NA	Intergenic	L1Md_F2|LINE|L1	-248258	NM_001161431	245450	Mm.336081	NM_198863	ENSMUSG00000036790	Slitrk2	A930040J07	SLIT and NTRK-like family, member 2	protein-coding	cond1
Pol2_cKO_vs_WT_cond1_5069	chr2	92375074	92375470	+	3.66368	NA	promoter-TSS (NM_145122)	promoter-TSS (NM_145122)	33	NM_145122	18633	Mm.202782	NM_145122	ENSMUSG00000027222	Pex16	-	peroxisomal biogenesis factor 16	protein-coding	cond1
Pol2_cKO_vs_WT_cond1_2066	chr12	79006901	79007342	+	3.66372	NA	5' UTR (NM_178745, exon 1 of 3)	5' UTR (NM_178745, exon 1 of 3)	156	NM_178745	268567	Mm.341747	NM_178745	ENSMUSG00000046157	Tmem229b	6330442E10Rik|9830138K24|AU019070	transmembrane protein 229B	protein-coding	cond1
Pol2_cKO_vs_WT_cond1_184	chr1	72231976	72232210	+	3.66392	NA	Intergenic	MTA_Mm|LTR|ERVL-MaLR	-11900	NR_155355	320933	Mm.440953	NR_155355		D230017M19Rik	B930094L07Rik	RIKEN cDNA D230017M19 gene	ncRNA	cond1
Pol2_cKO_vs_WT_cond1_2714	chr14	7325066	7325472	+	3.66414	NA	intron (NM_001025085, intron 4 of 4)	intron (NM_001025085, intron 4 of 4)	7126	NM_001025085	545013	Mm.422841	NM_001025085	ENSMUSG00000072726	Gm5797	EG545013	predicted gene 5797	protein-coding	cond1
Pol2_cKO_vs_WT_cond1_9312	chrX	41033702	41034240	+	3.6642	NA	Intergenic	Intergenic	-366883	NM_001358361	53623	Mm.327681	NM_016886	ENSMUSG00000001986	Gria3	2900064I19Rik|GluA3|GluR-C|GluR-K3|Glur-3|Glur3|Gluralpha3	glutamate receptor, ionotropic, AMPA3 (alpha 3)	protein-coding	cond1
Pol2_cKO_vs_WT_cond1_2727	chr14	12338375	12338638	+	3.66473	NA	Intergenic	Intergenic	7359	NM_080433	54713	Mm.34644	NM_080433	ENSMUSG00000021743	Fezf2	AI451466|AI852056|Fez|Fezl|Zfp312	Fez family zinc finger 2	protein-coding	cond1
Pol2_cKO_vs_WT_cond1_4425	chr18	64517002	64517236	+	3.66532	NA	promoter-TSS (NM_001142950)	promoter-TSS (NM_001142950)	-562	NM_027350	70223	Mm.29192	NM_027350	ENSMUSG00000024587	Nars	3010001M15Rik|AA960128|ASNRS|C78150	asparaginyl-tRNA synthetase	protein-coding	cond1
Pol2_cKO_vs_WT_cond1_8730	chr9	19019360	19020206	+	3.66537	NA	Intergenic	MMERVK9E_I-int|LTR|ERVK	-15342	NM_001012266	257872	Mm.377280	NM_001012266	ENSMUSG00000045204	Olfr835	MOR150-3	olfactory receptor 835	protein-coding	cond1
Pol2_cKO_vs_WT_cond1_8736	chr9	19027627	19028289	+	3.66662	NA	Intergenic	ERVB4_1B-I_MM-int|LTR|ERVK	-7167	NM_001012266	257872	Mm.377280	NM_001012266	ENSMUSG00000045204	Olfr835	MOR150-3	olfactory receptor 835	protein-coding	cond1
Pol2_cKO_vs_WT_cond1_8295	chr8	21267477	21268093	+	3.66755	NA	Intergenic	RMER3D-int|LTR|ERVK	18070	NM_001177487	100041787	Mm.437206	NM_001177487	ENSMUSG00000074441	Gm15292	-	predicted gene 15292	protein-coding	cond1
Pol2_cKO_vs_WT_cond1_1033	chr10	99107834	99108043	+	3.66775	NA	promoter-TSS (NM_015737)	promoter-TSS (NM_015737)	-197	NM_015737	14426	Mm.314	NM_015737	ENSMUSG00000090035	Galnt4	AV011803	polypeptide N-acetylgalactosaminyltransferase 4	protein-coding	cond1
Pol2_cKO_vs_WT_cond1_1359	chr11	62707462	62707736	+	3.66811	NA	Intergenic	Intergenic	21494	NM_133208	170740	Mm.339982	NM_133208	ENSMUSG00000005267	Zfp287	B230333C16Rik|SKAT-2|Skat2|Znf287|mszf16|mszf74|zfp-287	zinc finger protein 287	protein-coding	cond1
Pol2_cKO_vs_WT_cond1_4805	chr2	18048111	18048493	+	3.66828	NA	exon (NM_028317, exon 1 of 1)	exon (NM_028317, exon 1 of 1)	147	NM_028317	72668	Mm.102183	NM_028317	ENSMUSG00000054074	Skida1	2810030E01Rik|5730507N06Rik|BB088113|DLN-1	SKI/DACH domain containing 1	protein-coding	cond1
Pol2_cKO_vs_WT_cond1_1194	chr11	23254868	23255115	+	3.66894	NA	Intergenic	B1_Mus1|SINE|Alu	-1050	NM_001035226	103573	Mm.217547	NM_134014	ENSMUSG00000020290	Xpo1	AA420417|Crm1|Exp1	exportin 1	protein-coding	cond1
Pol2_cKO_vs_WT_cond1_7149	chr6	28423265	28423490	+	3.66913	NA	promoter-TSS (NM_007480)	promoter-TSS (NM_007480)	-227	NM_007480	11844	Mm.389075	NM_007480	ENSMUSG00000020440	Arf5	-	ADP-ribosylation factor 5	protein-coding	cond1
Pol2_cKO_vs_WT_cond1_1860	chr12	14763739	14764226	+	3.66946	NA	Intergenic	Intergenic	286407	NR_045960	73972	Mm.107680	NR_045960	ENSMUSG00000113644	4930448C13Rik	-	RIKEN cDNA 4930448C13 gene	ncRNA	cond1
Pol2_cKO_vs_WT_cond1_8264	chr8	12671888	12672139	+	3.66996	NA	promoter-TSS (NM_198031)	promoter-TSS (NM_198031)	87	NM_198031	259279	Mm.142095	NM_198031	ENSMUSG00000000759	Tubgcp3	GCP3|Spc98p	tubulin, gamma complex associated protein 3	protein-coding	cond1
Pol2_cKO_vs_WT_cond1_1499	chr11	84819455	84819659	+	3.67194	NA	promoter-TSS (NM_145433)	promoter-TSS (NM_145433)	-42	NM_145433	217038	Mm.280825	NM_145433	ENSMUSG00000018405	Mrm1	A530065E19Rik	mitochondrial rRNA methyltransferase 1	protein-coding	cond1
Pol2_cKO_vs_WT_cond1_2173	chr12	101957821	101958025	+	3.67221	NA	intron (NM_001167914, intron 1 of 8)	CpG	320	NM_001167914	110616	Mm.271914	NM_029705	ENSMUSG00000021189	Atxn3	2210008M02Rik|AI463012|AI647473|ATX3|MJD1|Mjd|Sca3|ataxin-3	ataxin 3	protein-coding	cond1
Pol2_cKO_vs_WT_cond1_6339	chr4	123013991	123014194	+	3.67304	NA	Intergenic	Intergenic	-2501	NM_025873	66966	Mm.235030	NM_025873	ENSMUSG00000028653	Trit1	2310075G14Rik|AI314189|AI314635|AV099619|IPPT|IPT|MOD5	tRNA isopentenyltransferase 1	protein-coding	cond1
Pol2_cKO_vs_WT_cond1_6213	chr4	83416943	83417224	+	3.67348	NA	promoter-TSS (NM_001358795)	promoter-TSS (NM_001358795)	-641	NR_152449	77634	Mm.271985	NM_029949	ENSMUSG00000028483	Snapc3	1810020H02Rik|4930558A07Rik|5031401C21Rik|AI414457|E030018J20Rik	small nuclear RNA activating complex, polypeptide 3	protein-coding	cond1
Pol2_cKO_vs_WT_cond1_2567	chr13	83866297	83866498	+	3.67394	NA	Intergenic	Intergenic	-24811	NR_036594	72677	Mm.245636	NR_036594	ENSMUSG00000100891	2810049E08Rik	-	RIKEN cDNA 2810049E08 gene	ncRNA	cond1
Pol2_cKO_vs_WT_cond1_8436	chr8	70697778	70698016	+	3.67462	NA	5' UTR (NM_010592, exon 1 of 1)	5' UTR (NM_010592, exon 1 of 1)	158	NM_001286944	16478	Mm.419851	NM_010592	ENSMUSG00000071076	Jund	Jund1	jun D proto-oncogene	protein-coding	cond1
Pol2_cKO_vs_WT_cond1_2518	chr13	73328015	73328542	+	3.67569	NA	non-coding (NR_033306, exon 1 of 4)	non-coding (NR_033306, exon 1 of 4)	204	NR_033306	407785	Mm.29897	NM_010888	ENSMUSG00000021606	Ndufs6	BC059730|IP13	NADH:ubiquinone oxidoreductase core subunit S6	protein-coding	cond1
Pol2_cKO_vs_WT_cond1_2849	chr14	50540775	50540975	+	3.67737	NA	Intergenic	L1Md_T|LINE|L1	7461	NM_001177508	219019	Mm.480303	NM_001177508	ENSMUSG00000094285	Olfr743	GA_x6K02T2PMLR-6243196-6244132|MOR106-14|MOR106-8P|Olfr264|Olfr264-ps1|Olfr265|Olfr265-ps1|Olfr743-ps1	olfactory receptor 743	protein-coding	cond1
Pol2_cKO_vs_WT_cond1_4072	chr17	55547340	55547729	+	3.67807	NA	Intergenic	MER34A|LTR|ERV1	77138	NM_001104582	383258	Mm.461682	NM_001104582	ENSMUSG00000091504	Vmn2r118	EG383258|EG668547|Vmn2r119	vomeronasal 2, receptor 118	protein-coding	cond1
Pol2_cKO_vs_WT_cond1_532	chr1	185203687	185203910	+	3.67858	NA	promoter-TSS (NM_001163754)	promoter-TSS (NM_001163754)	-370	NM_001163754	98732	Mm.275841	NM_172649	ENSMUSG00000039318	Rab3gap2	1110059F07Rik|2010002H18Rik|5830469C09|AI851069|AW743433|RAB3-GAP150|mKIAA0839	RAB3 GTPase activating protein subunit 2	protein-coding	cond1
Pol2_cKO_vs_WT_cond1_6717	chr5	42983160	42983653	+	3.67872	NA	Intergenic	Intergenic	-249847	NM_175937	231207	Mm.7233	NM_175937	ENSMUSG00000039782	Cpeb2	A630055H10Rik|Cpe-bp2	cytoplasmic polyadenylation element binding protein 2	protein-coding	cond1
Pol2_cKO_vs_WT_cond1_6603	chr5	24597308	24597559	+	3.67897	NA	intron (NM_025891, intron 2 of 12)	intron (NM_025891, intron 2 of 12)	4569	NM_025891	66993	Mm.436539	NM_025891	ENSMUSG00000028949	Smarcd3	1500001J14Rik|2210409C08Rik|BAF60C	SWI/SNF related, matrix associated, actin dependent regulator of chromatin, subfamily d, member 3	protein-coding	cond1
Pol2_cKO_vs_WT_cond1_6099	chr4	43406629	43406898	+	3.67914	NA	intron (NM_199057, intron 1 of 11)	intron (NM_199057, intron 1 of 11)	261	NM_199057	100213	Mm.235730	NM_199057	ENSMUSG00000035969	Rusc2	AI840675|mKIAA0375	RUN and SH3 domain containing 2	protein-coding	cond1
Pol2_cKO_vs_WT_cond1_7902	chr7	73606715	73606961	+	3.67981	NA	Intergenic	Intergenic	-48443	NR_037569	69170	Mm.34539	NR_037569	ENSMUSG00000101970	1810026B05Rik	-	RIKEN cDNA 1810026B05 gene	ncRNA	cond1
Pol2_cKO_vs_WT_cond1_516	chr1	180812774	180813046	+	3.6801	NA	intron (NM_008210, intron 1 of 3)	CpG	695	NM_008210	15078	Mm.138832	NM_008210	ENSMUSG00000060743	H3f3a	EyeLinc14|H3.3A	H3 histone, family 3A	protein-coding	cond1
Pol2_cKO_vs_WT_cond1_5460	chr2	177200178	177201419	+	3.68045	NA	Intergenic	Intergenic	199842	NM_001362250	628147	Mm.374080	NM_001362250		Gm2004	100039000	predicted gene 2004	protein-coding	cond1
Pol2_cKO_vs_WT_cond1_5450	chr2	177188548	177188888	+	3.68059	NA	Intergenic	Intergenic	187762	NM_001362250	628147	Mm.374080	NM_001362250		Gm2004	100039000	predicted gene 2004	protein-coding	cond1
Pol2_cKO_vs_WT_cond1_2698	chr14	5149576	5149782	+	3.68071	NA	Intergenic	Intergenic	-13963	NM_001242941	666329	Mm.429277	NM_001242941		Gm3317	100041401	predicted gene 3317	protein-coding	cond1
Pol2_cKO_vs_WT_cond1_8116	chr7	126474443	126474814	+	3.68093	NA	5' UTR (NM_001289542, exon 1 of 9)	5' UTR (NM_001289542, exon 1 of 9)	502	NM_001289541	20399	Mm.8538	NM_011363	ENSMUSG00000030733	Sh2b1	AI425885|C530001K22Rik|Irip|Psm|SH2-B|SH2-Bb|Sh2bpsm1|mKIAA1299	SH2B adaptor protein 1	protein-coding	cond1
Pol2_cKO_vs_WT_cond1_829	chr10	79874517	79874943	+	3.68139	NA	promoter-TSS (NR_033210)	promoter-TSS (NR_033210)	-96	NM_001170935	216152	Mm.29678	NM_181681	ENSMUSG00000035835	Plppr3	Lppr3|Prg2	phospholipid phosphatase related 3	protein-coding	cond1
Pol2_cKO_vs_WT_cond1_7849	chr7	47133185	47133474	+	3.68195	NA	promoter-TSS (NM_001163565)	promoter-TSS (NM_001163565)	355	NM_013643	19259	Mm.4654	NM_013643	ENSMUSG00000030854	Ptpn5	Step	protein tyrosine phosphatase, non-receptor type 5	protein-coding	cond1
Pol2_cKO_vs_WT_cond1_6699	chr5	42954485	42956770	+	3.68341	NA	Intergenic	L1Md_F|LINE|L1	-277626	NM_175937	231207	Mm.7233	NM_175937	ENSMUSG00000039782	Cpeb2	A630055H10Rik|Cpe-bp2	cytoplasmic polyadenylation element binding protein 2	protein-coding	cond1
Pol2_cKO_vs_WT_cond1_6874	chr5	110231442	110231679	+	3.68361	NA	intron (NM_001253814, intron 1 of 12)	intron (NM_001253814, intron 1 of 12)	556	NM_001253814	71782	Mm.288442	NM_027922	ENSMUSG00000029501	Ankle2	1110001J12Rik|AI661024|D5Ertd585e	ankyrin repeat and LEM domain containing 2	protein-coding	cond1
Pol2_cKO_vs_WT_cond1_577	chr10	13008465	13008758	+	3.68605	NA	5' UTR (NM_175102, exon 1 of 1)	5' UTR (NM_175102, exon 1 of 1)	161	NM_175102	66125	Mm.29743	NM_175102	ENSMUSG00000078348	Sf3b5	10kDa|1110005L13Rik|AU043053|Sf3b10	splicing factor 3b, subunit 5	protein-coding	cond1
Pol2_cKO_vs_WT_cond1_6179	chr4	60626341	60626630	+	3.68685	NA	intron (NM_008647, intron 7 of 7)	intron (NM_008647, intron 7 of 7)	35880	NM_001134644	100048885	Mm.422695	NM_001134644		Gm2083	-	major urinary protein LOC100048885	protein-coding	cond1
Pol2_cKO_vs_WT_cond1_7210	chr6	47753232	47753468	+	3.68712	NA	promoter-TSS (NR_002841).3	promoter-TSS (NR_002841).3	-425	NR_002841	19799		NR_002841		Rn4.5s	-	4.5S RNA	rRNA	cond1
Pol2_cKO_vs_WT_cond1_1711	chr11	118355066	118355432	+	3.68736	NA	5' UTR (NM_011594, exon 1 of 5)	5' UTR (NM_011594, exon 1 of 5)	162	NM_011594	21858	Mm.206505	NM_011594	ENSMUSG00000017466	Timp2	D11Bwg1104e|Timp-2	tissue inhibitor of metalloproteinase 2	protein-coding	cond1
Pol2_cKO_vs_WT_cond1_8668	chr8	123948862	123949069	+	3.68847	NA	intron (NM_172288, intron 1 of 25)	CpG	300	NM_172288	234865	Mm.267812	NM_172288	ENSMUSG00000039509	Nup133	mermaid	nucleoporin 133	protein-coding	cond1
Pol2_cKO_vs_WT_cond1_4553	chr19	6058133	6058333	+	3.68857	NA	promoter-TSS (NM_026246)	promoter-TSS (NM_026246)	286	NM_007990	14109	Mm.329631	NM_007990	ENSMUSG00000038274	Fau	MNSFbeta	Finkel-Biskis-Reilly murine sarcoma virus (FBR-MuSV) ubiquitously expressed (fox derived)	protein-coding	cond1
Pol2_cKO_vs_WT_cond1_4699	chr19	42170854	42171055	+	3.68956	NA	intron (NM_177319, intron 1 of 12)	intron (NM_177319, intron 1 of 12)	387	NM_001164531	319740	Mm.287359	NM_177319	ENSMUSG00000018820	Zfyve27	2210011N02Rik|9530077C24Rik|AI426636|AI593546|AI835681	zinc finger, FYVE domain containing 27	protein-coding	cond1
Pol2_cKO_vs_WT_cond1_9454	chrX	94123423	94123699	+	3.69067	NA	promoter-TSS (NM_011768)	promoter-TSS (NM_011768)	-154	NM_011768	22764	Mm.919	NM_011768	ENSMUSG00000079509	Zfx	Zfx5|Zfx5,6|Zfx6	zinc finger protein X-linked	protein-coding	cond1
Pol2_cKO_vs_WT_cond1_3157	chr15	52712617	52712822	+	3.69099	NA	intron (NM_027212, intron 1 of 3)	CpG	274	NM_027212	69790	Mm.195562	NM_027212	ENSMUSG00000038622	Med30	1810038N03Rik|2510044J04Rik|TRAP25|Thrap6	mediator complex subunit 30	protein-coding	cond1
Pol2_cKO_vs_WT_cond1_523	chr1	182019842	182020150	+	3.69349	NA	promoter-TSS (NM_010135)	promoter-TSS (NM_010135)	-16	NM_001083121	13800	Mm.87759	NM_008680	ENSMUSG00000022995	Enah	Mena|NDPP-1|Ndpp1|WBP8	ENAH actin regulator	protein-coding	cond1
Pol2_cKO_vs_WT_cond1_7773	chr7	34196419	34196653	+	3.69433	NA	exon (NM_001360710, exon 1 of 6)	exon (NM_001360710, exon 1 of 6)	134	NM_001360710	68079	Mm.38173	NM_026549	ENSMUSG00000002635	Pdcd2l	6030457N17Rik	programmed cell death 2-like	protein-coding	cond1
Pol2_cKO_vs_WT_cond1_9565	chrX	152336683	152336920	+	3.69494	NA	TTS (NM_029836)	TTS (NM_029836)	5683	NM_001358369	52808	Mm.9997	NM_029836	ENSMUSG00000041096	Tspyl2	CDA1|CINAP|DENTT|DXBwg1396e|DXHXS1008E|E130307F10Rik	TSPY-like 2	protein-coding	cond1
Pol2_cKO_vs_WT_cond1_6219	chr4	85205503	85205829	+	3.69517	NA	intron (NM_019535, intron 1 of 8)	CpG	210	NM_019535	20404	Mm.143603	NM_019535	ENSMUSG00000028488	Sh3gl2	9530001L19Rik|AI120490|AW555077|B930049H17Rik|EEN-B1|SH3PA|Sh3d2a	SH3-domain GRB2-like 2	protein-coding	cond1
Pol2_cKO_vs_WT_cond1_5799	chr3	96236694	96236897	+	3.69529	NA	Intergenic	Intergenic	2332	NM_054045	97114	Mm.358797	NM_054045	ENSMUSG00000081058	Hist2h3c2	H3-614|H3.2-614|Hist2h3c2-ps|Hist2h3ca1|M32461	histone cluster 2, H3c2	protein-coding	cond1
Pol2_cKO_vs_WT_cond1_3208	chr15	75999813	76000079	+	3.69709	NA	TTS (NM_177922)	TTS (NM_177922)	6177	NM_177922	332110	Mm.40843	NM_177922	ENSMUSG00000063704	Mapk15	BC048082|ERK-8	mitogen-activated protein kinase 15	protein-coding	cond1
Pol2_cKO_vs_WT_cond1_6813	chr5	90931775	90932174	+	3.69737	NA	intron (NM_026788, intron 1 of 7)	intron (NM_026788, intron 1 of 7)	778	NM_026788	665563	Mm.153030	NM_026788	ENSMUSG00000029376	Mthfd2l	1110019K23Rik|C630010D07Rik	methylenetetrahydrofolate dehydrogenase (NADP+ dependent) 2-like	protein-coding	cond1
Pol2_cKO_vs_WT_cond1_886	chr10	81871168	81880133	+	3.69761	NA	intron (NM_001243067, intron 1 of 3)	ORR1E-int|LTR|ERVL-MaLR	11716	NM_001243067	73610	Mm.490466	NM_001243067	ENSMUSG00000096795	Zfp433	1700123A16Rik	zinc finger protein 433	protein-coding	cond1
Pol2_cKO_vs_WT_cond1_994	chr10	93249699	93250155	+	3.69762	NA	3' UTR (NM_001282967, exon 4 of 4)	3' UTR (NM_001282967, exon 4 of 4)	61232	NM_001322268	13713	Mm.4454	NM_013508	ENSMUSG00000008398	Elk3	D430049E23Rik|Erp|Etrp|Net|Sap-2	ELK3, member of ETS oncogene family	protein-coding	cond1
Pol2_cKO_vs_WT_cond1_3366	chr15	96685395	96685610	+	3.69948	NA	Intergenic	Intergenic	14226	NM_175121	67760	Mm.46754	NM_175121	ENSMUSG00000022462	Slc38a2	5033402L14Rik|AI316867|ATA2|SAT2|mKIAA1382	solute carrier family 38, member 2	protein-coding	cond1
Pol2_cKO_vs_WT_cond1_4113	chr17	55929950	55930585	+	3.69951	NA	Intergenic	L1_Mur2|LINE|L1	14992	NM_146249	240120	Mm.441018	NM_146249	ENSMUSG00000062101	Zfp119b	-	zinc finger protein 119b	protein-coding	cond1
Pol2_cKO_vs_WT_cond1_3591	chr16	32332841	32333073	+	3.70024	NA	intron (NM_177633, intron 1 of 10)	CpG	705	NM_177633	224111	Mm.31275	NM_177633	ENSMUSG00000053774	Ubxn7	A630090P18|AI196514|Ubxd7|mKIAA0794	UBX domain protein 7	protein-coding	cond1
Pol2_cKO_vs_WT_cond1_3040	chr14	103648574	103648787	+	3.70095	NA	Intergenic	Intergenic	-1548	NM_198014	105439	Mm.27548	NM_198014	ENSMUSG00000055717	Slain1	9630044O09Rik|AA675320|AW742596	SLAIN motif family, member 1	protein-coding	cond1
Pol2_cKO_vs_WT_cond1_4859	chr2	26091873	26092115	+	3.70108	NA	5' UTR (NM_001037098, exon 1 of 6)	5' UTR (NM_001037098, exon 1 of 6)	402	NM_001037098	67991	Mm.131074	NM_026495	ENSMUSG00000026932	Nacc2	0610020I02Rik|AI448087|Btbd14a|C030048H19Rik	nucleus accumbens associated 2, BEN and BTB (POZ) domain containing	protein-coding	cond1
Pol2_cKO_vs_WT_cond1_3134	chr15	38299246	38299456	+	3.70148	NA	intron (NM_001289471, intron 1 of 4)	CpG	549	NM_001357677	21847	Mm.4292	NM_013692	ENSMUSG00000037465	Klf10	AI115143|EGR[a]|Egral|Gdnfif|TIEG-1|Tieg|Tieg1|mGIF	Kruppel-like factor 10	protein-coding	cond1
Pol2_cKO_vs_WT_cond1_4098	chr17	55906822	55907574	+	3.70163	NA	Intergenic	MTB|LTR|ERVL-MaLR	15105	NM_001360136	224893	Mm.294853	NM_145490	ENSMUSG00000003198	Zfp959	-	zinc finger protein 959	protein-coding	cond1
Pol2_cKO_vs_WT_cond1_1197	chr11	23306025	23306461	+	3.70463	NA	promoter-TSS (NM_001190401)	promoter-TSS (NM_001190401)	-652	NM_001190401	17847	Mm.119155	NM_001190401	ENSMUSG00000056342	Usp34	A530081C03Rik|Murr2	ubiquitin specific peptidase 34	protein-coding	cond1
Pol2_cKO_vs_WT_cond1_9074	chr9	99575802	99576016	+	3.70487	NA	5' UTR (NM_031403, exon 1 of 8)	5' UTR (NM_031403, exon 1 of 8)	110	NM_031403	83703	Mm.31324	NM_031403	ENSMUSG00000032469	Dbr1	AW018415	debranching RNA lariats 1	protein-coding	cond1
Pol2_cKO_vs_WT_cond1_7371	chr6	91116775	91116987	+	3.70569	NA	promoter-TSS (NM_018815)	promoter-TSS (NM_018815)	-55	NM_018815	54563	Mm.28162	NM_018815	ENSMUSG00000030091	Nup210	9830001L10|AI836801|Pom210|gp190|gp210	nucleoporin 210	protein-coding	cond1
Pol2_cKO_vs_WT_cond1_5650	chr3	62119515	62119745	+	3.70642	NA	Intergenic	L1Md_A|LINE|L1	-219147	NM_001081295	622434	Mm.153974	NM_001081295	ENSMUSG00000036885	Arhgef26	4631416L12Rik|8430436L14Rik|AI303572|AW491953|SGEF	Rho guanine nucleotide exchange factor (GEF) 26	protein-coding	cond1
Pol2_cKO_vs_WT_cond1_638	chr10	38788259	38788552	+	3.70753	NA	Intergenic	Intergenic	33374	NM_001177783	215919	Mm.294313	NM_001177783	ENSMUSG00000094311	Rfpl4b	100040915|Gm3037|Gm62	ret finger protein-like 4B	protein-coding	cond1
Pol2_cKO_vs_WT_cond1_3624	chr16	38087875	38088272	+	3.70823	NA	promoter-TSS (NM_019827)	promoter-TSS (NM_019827)	-928	NM_019827	56637	Mm.394930	NM_019827	ENSMUSG00000022812	Gsk3b	7330414F15Rik|8430431H08Rik|C86142|GSK-3|GSK-3beta|GSK3	glycogen synthase kinase 3 beta	protein-coding	cond1
Pol2_cKO_vs_WT_cond1_6899	chr5	114826416	114826680	+	3.70912	NA	Intergenic	Intergenic	-3080	NM_181075	330173	Mm.482205	NM_181075	ENSMUSG00000072694	2610524H06Rik	-	RIKEN cDNA 2610524H06 gene	protein-coding	cond1
Pol2_cKO_vs_WT_cond1_1982	chr12	50120743	50121053	+	3.70918	NA	Intergenic	Intergenic	528325	NM_008858	18760	Mm.133719	NM_008858	ENSMUSG00000002688	Prkd1	PKD|PKD1|Pkcm|Prkcm	protein kinase D1	protein-coding	cond1
Pol2_cKO_vs_WT_cond1_980	chr10	93205609	93206852	+	3.70956	NA	intron (NM_146239, intron 1 of 16)	intron (NM_146239, intron 1 of 16)	43445	NR_035452	100316689		NR_035452	ENSMUSG00000089214	Mir1931	mir-1931|mmu-mir-1931	microRNA 1931	ncRNA	cond1
Pol2_cKO_vs_WT_cond1_8912	chr9	57589440	57589713	+	3.71008	NA	TTS (NM_022813)	TTS (NM_022813)	124	NM_027895	71742	Mm.155877	NM_027895	ENSMUSG00000032308	Ulk3	1200015E14Rik	unc-51-like kinase 3	protein-coding	cond1
Pol2_cKO_vs_WT_cond1_7358	chr6	87981145	87981387	+	3.71176	NA	promoter-TSS (NR_026990)	promoter-TSS (NR_026990)	216	NM_198622	243529	Mm.33796	NM_198622	ENSMUSG00000044927	H1fx	Gm461|H1.10|H1X	H1 histone family, member X	protein-coding	cond1
Pol2_cKO_vs_WT_cond1_8223	chr7	143649440	143649645	+	3.71247	NA	exon (NM_001311145, exon 1 of 6)	exon (NM_001311145, exon 1 of 6)	122	NM_023680	79202	Mm.261384	NM_023680	ENSMUSG00000010751	Tnfrsf22	2810028K06Rik|C130035G06Rik|SOBa|Tnfrh2|Tnfrsf1al2|mDcTrailr2	tumor necrosis factor receptor superfamily, member 22	protein-coding	cond1
Pol2_cKO_vs_WT_cond1_2449	chr13	62687375	62687972	+	3.71269	NA	Intergenic	Intergenic	-63491	NM_173381	211378	Mm.247448	NM_173381	ENSMUSG00000072066	6720489N17Rik	9330128I06	RIKEN cDNA 6720489N17 gene	protein-coding	cond1
Pol2_cKO_vs_WT_cond1_209	chr1	75192040	75192327	+	3.71286	NA	promoter-TSS (NM_026187)	promoter-TSS (NM_026187)	23	NM_026187	52231	Mm.259326	NM_026187	ENSMUSG00000026199	Ankzf1	1300008P06Rik|2810025E10Rik|D1Ertd161e	ankyrin repeat and zinc finger domain containing 1	protein-coding	cond1
Pol2_cKO_vs_WT_cond1_2043	chr12	72085182	72085381	+	3.71398	NA	promoter-TSS (NM_024205)	promoter-TSS (NM_024205)	32	NM_026038	67217	Mm.286120	NM_026038	ENSMUSG00000019718	L3hypdh	2810055F11Rik	L-3-hydroxyproline dehydratase (trans-)	protein-coding	cond1
Pol2_cKO_vs_WT_cond1_2648	chr13	106651375	106652566	+	3.71497	NA	Intergenic	L1Md_T|LINE|L1	284988	NM_029665	76582	Mm.132208	NM_029665	ENSMUSG00000042590	Ipo11	1700081H05Rik|2510001A17Rik|AI314624|AW555235|E330021B14Rik|Ranbp11	importin 11	protein-coding	cond1
Pol2_cKO_vs_WT_cond1_5931	chr3	129533257	129533494	+	3.71642	NA	promoter-TSS (NR_153368)	promoter-TSS (NR_153368)	-987	NR_153368	102639747	Mm.393257	NR_153368		Gm35986	-	predicted gene, 35986	ncRNA	cond1
Pol2_cKO_vs_WT_cond1_5759	chr3	94954168	94954421	+	3.71707	NA	promoter-TSS (NM_001355706)	promoter-TSS (NM_001355706)	186	NM_001355707	53970	Mm.24308	NM_017395	ENSMUSG00000005774	Rfx5	-	regulatory factor X, 5 (influences HLA class II expression)	protein-coding	cond1
Pol2_cKO_vs_WT_cond1_2102	chr12	82034325	82034575	+	3.71813	NA	Intergenic	Intergenic	-135566	NM_001167983	217692	Mm.261333	NM_172579	ENSMUSG00000042700	Sipa1l1	4931426N11Rik|AW213287|Spar|mKIAA0440	signal-induced proliferation-associated 1 like 1	protein-coding	cond1
Pol2_cKO_vs_WT_cond1_4101	chr17	55909397	55909894	+	3.72005	NA	Intergenic	MurERV4_19-int|LTR|ERVK	17552	NM_001360136	224893	Mm.294853	NM_145490	ENSMUSG00000003198	Zfp959	-	zinc finger protein 959	protein-coding	cond1
Pol2_cKO_vs_WT_cond1_8343	chr8	33653170	33653379	+	3.72201	NA	promoter-TSS (NM_010344)	promoter-TSS (NM_010344)	36	NM_010344	14782	Mm.283573	NM_010344	ENSMUSG00000031584	Gsr	AI325518|D8Ertd238e|Gr-1|Gr1	glutathione reductase	protein-coding	cond1
Pol2_cKO_vs_WT_cond1_8581	chr8	105936348	105936554	+	3.72295	NA	intron (NM_013640, intron 6 of 7)	intron (NM_013640, intron 6 of 7)	1941	NM_013640	19171	Mm.787	NM_013640	ENSMUSG00000031897	Psmb10	Mecl-1|Mecl1	proteasome (prosome, macropain) subunit, beta type 10	protein-coding	cond1
Pol2_cKO_vs_WT_cond1_1225	chr11	30986131	30986343	+	3.72314	NA	exon (NM_026527, exon 1 of 3)	exon (NM_026527, exon 1 of 3)	128	NM_026527	68044	Mm.32656	NM_026527	ENSMUSG00000020309	Chac2	-	ChaC, cation transport regulator 2	protein-coding	cond1
Pol2_cKO_vs_WT_cond1_6282	chr4	108578901	108579154	+	3.72493	NA	promoter-TSS (NM_011015)	promoter-TSS (NM_011015)	309	NM_172697	230596	Mm.157534	NM_172697	ENSMUSG00000063800	Prpf38a	2410002M20Rik	PRP38 pre-mRNA processing factor 38 (yeast) domain containing A	protein-coding	cond1
Pol2_cKO_vs_WT_cond1_1501	chr11	84881286	84881495	+	3.72629	NA	intron (NM_025414, intron 1 of 24)	intron (NM_025414, intron 1 of 24)	-1105	NM_001077636	70325	Mm.390414	NM_027388	ENSMUSG00000045140	Pigw	2610044A17Rik|Gwt1|PIG-W	phosphatidylinositol glycan anchor biosynthesis, class W	protein-coding	cond1
Pol2_cKO_vs_WT_cond1_894	chr10	81903123	81908342	+	3.72654	NA	intron (NM_199062, intron 3 of 3).2	MurSatRep1|Unknown|Unknown	24780	NM_001346707	100040944		NM_001346707		Gm3055	-	predicted gene 3055	protein-coding	cond1
Pol2_cKO_vs_WT_cond1_8740	chr9	19030321	19030772	+	3.72694	NA	Intergenic	Lx3C|LINE|L1	-4579	NM_001012266	257872	Mm.377280	NM_001012266	ENSMUSG00000045204	Olfr835	MOR150-3	olfactory receptor 835	protein-coding	cond1
Pol2_cKO_vs_WT_cond1_7509	chr6	136172747	136173038	+	3.72699	NA	5' UTR (NM_008171, exon 2 of 15)	5' UTR (NM_008171, exon 2 of 15)	653	NM_001363750	14812	Mm.436649	NM_008171	ENSMUSG00000030209	Grin2b	AW490526|GluN2B|GluRepsilon2|NR2B|Nmdar2b	glutamate receptor, ionotropic, NMDA2B (epsilon 2)	protein-coding	cond1
Pol2_cKO_vs_WT_cond1_5790	chr3	96223799	96224182	+	3.72796	NA	TTS (NM_178214)	TTS (NM_178214)	2918	NM_178214	319190	Mm.439791	NM_178214	ENSMUSG00000068854	Hist2h2be	AV127319|H2b-613|T25626	histone cluster 2, H2be	protein-coding	cond1
Pol2_cKO_vs_WT_cond1_8762	chr9	21031720	21031929	+	3.72861	NA	promoter-TSS (NM_008319)	promoter-TSS (NM_008319)	-214	NM_008319	15898	Mm.4629	NM_008319	ENSMUSG00000032174	Icam5	CD50|ICAM-3|Icam3|TLN|Tlcn	intercellular adhesion molecule 5, telencephalin	protein-coding	cond1
Pol2_cKO_vs_WT_cond1_5804	chr3	96249347	96250739	+	3.72885	NA	Intergenic	RLTR1C|LTR|ERV1	3343	NM_054045	97114	Mm.358797	NM_054045	ENSMUSG00000081058	Hist2h3c2	H3-614|H3.2-614|Hist2h3c2-ps|Hist2h3ca1|M32461	histone cluster 2, H3c2	protein-coding	cond1
Pol2_cKO_vs_WT_cond1_4947	chr2	37442841	37443301	+	3.72925	NA	promoter-TSS (NM_001362957)	promoter-TSS (NM_001362957)	101	NM_199025	320633	Mm.383299	NM_199025	ENSMUSG00000050714	Zbtb26	A630026F21Rik	zinc finger and BTB domain containing 26	protein-coding	cond1
Pol2_cKO_vs_WT_cond1_5478	chr2	177234027	177234390	+	3.72986	NA	Intergenic	Intergenic	-230534	NM_001177568	628308	Mm.460436	NM_001177568	ENSMUSG00000078866	Zfp970	Gm14420	zinc finger protein 970	protein-coding	cond1
Pol2_cKO_vs_WT_cond1_9057	chr9	95858232	95858434	+	3.73005	NA	promoter-TSS (NR_073361)	promoter-TSS (NR_073361)	-451	NM_001271569	73410	Mm.443314	NM_028533	ENSMUSG00000096655	1700065D16Rik	-	RIKEN cDNA 1700065D16 gene	protein-coding	cond1
Pol2_cKO_vs_WT_cond1_5896	chr3	113839137	113839374	+	3.7303	NA	Intergenic	L1Md_T|LINE|L1	-191285	NM_007729	12814	Mm.209715	NM_007729	ENSMUSG00000027966	Col11a1	C530001D20Rik|cho	collagen, type XI, alpha 1	protein-coding	cond1
Pol2_cKO_vs_WT_cond1_3310	chr15	84923388	84923652	+	3.731	NA	promoter-TSS (NM_016714)	promoter-TSS (NM_016714)	92	NM_016714	18141	Mm.28379	NM_016714	ENSMUSG00000016619	Nup50	1700030K07Rik|AI413123|Npap60	nucleoporin 50	protein-coding	cond1
Pol2_cKO_vs_WT_cond1_8133	chr7	126950365	126950808	+	3.73172	NA	promoter-TSS (NM_001252567)	promoter-TSS (NM_001252567)	51	NM_001252566	233878	Mm.283926	NM_144926	ENSMUSG00000030683	Sez6l2	AI835913|AW121566|BSRP-A|Psk1	seizure related 6 homolog like 2	protein-coding	cond1
Pol2_cKO_vs_WT_cond1_4730	chr19	46039565	46040355	+	3.73196	NA	promoter-TSS (NM_010697)	promoter-TSS (NM_010697)	-339	NM_010697	16825	Mm.327442	NM_010697	ENSMUSG00000025223	Ldb1	CLIM2|NLI	LIM domain binding 1	protein-coding	cond1
Pol2_cKO_vs_WT_cond1_1997	chr12	54716916	54717170	+	3.73206	NA	Intergenic	Intergenic	-21149	NM_001331162	66266	Mm.156440	NM_025456	ENSMUSG00000054302	Eapp	1810011O16Rik	E2F-associated phosphoprotein	protein-coding	cond1
Pol2_cKO_vs_WT_cond1_6400	chr4	133277344	133277546	+	3.73239	NA	intron (NM_025667, intron 1 of 5)	intron (NM_025667, intron 1 of 5)	345	NM_025667	52174	Mm.244748	NM_025667	ENSMUSG00000028857	Tmem222	5730406H10Rik|AA409341|D4Ertd196e	transmembrane protein 222	protein-coding	cond1
Pol2_cKO_vs_WT_cond1_6695	chr5	42946734	42950113	+	3.73299	NA	Intergenic	Lx9|LINE|L1	-284830	NM_175937	231207	Mm.7233	NM_175937	ENSMUSG00000039782	Cpeb2	A630055H10Rik|Cpe-bp2	cytoplasmic polyadenylation element binding protein 2	protein-coding	cond1
Pol2_cKO_vs_WT_cond1_3427	chr15	102470773	102470981	+	3.73321	NA	intron (NM_001174073, intron 1 of 12)	CpG	245	NM_001103166	18521	Mm.236513	NM_011042	ENSMUSG00000056851	Pcbp2	AW412548|Hnrpx|alphaCP-2	poly(rC) binding protein 2	protein-coding	cond1
Pol2_cKO_vs_WT_cond1_5361	chr2	158556048	158556389	+	3.73324	NA	Intergenic	Intergenic	43422	NM_001145015	545481	Mm.125371	NM_001145015	ENSMUSG00000074625	Arhgap40	C20orf95|Gm14203	Rho GTPase activating protein 40	protein-coding	cond1
Pol2_cKO_vs_WT_cond1_5189	chr2	125123607	125123845	+	3.73368	NA	promoter-TSS (NM_010852)	promoter-TSS (NM_010852)	-66	NM_001162417	17876	Mm.18535	NM_010852	ENSMUSG00000027201	Myef2	9430071B01|mKIAA1341	myelin basic protein expression factor 2, repressor	protein-coding	cond1
Pol2_cKO_vs_WT_cond1_7404	chr6	113326977	113327252	+	3.73389	NA	non-coding (NR_149720, exon 1 of 7)	non-coding (NR_149720, exon 1 of 7)	138	NM_010957	18294	Mm.43612	NM_010957	ENSMUSG00000030271	Ogg1	Mmh	8-oxoguanine DNA-glycosylase 1	protein-coding	cond1
Pol2_cKO_vs_WT_cond1_4046	chr17	46775834	46776046	+	3.73456	NA	intron (NM_025433, intron 6 of 6)	intron (NM_025433, intron 6 of 6)	3305	NM_025966	67101	Mm.358702	NM_025966	ENSMUSG00000062619	2310039H08Rik	-	RIKEN cDNA 2310039H08 gene	protein-coding	cond1
Pol2_cKO_vs_WT_cond1_4024	chr17	45565087	45565312	+	3.73556	NA	intron (NM_001357105, intron 3 of 3)	intron (NM_001357105, intron 3 of 3)	1263	NM_001357105	73836	Mm.289716	NM_028662	ENSMUSG00000037089	Slc35b2	1110003M08Rik|AA407792|AI842275|PAPST1|Slc35b1	solute carrier family 35, member B2	protein-coding	cond1
Pol2_cKO_vs_WT_cond1_7526	chr6	145211575	145211814	+	3.73623	NA	promoter-TSS (NM_177222)	promoter-TSS (NM_177222)	547	NM_133688	67636	Mm.486359	NM_133688	ENSMUSG00000040370	Etfrf1	4930469P12Rik|AL022899|Ghiso|Lyrm5	electron transfer flavoprotein regulatory factor 1	protein-coding	cond1
Pol2_cKO_vs_WT_cond1_7669	chr7	25278459	25278692	+	3.7364	NA	intron (NM_001302811, intron 2 of 20)	CpG	-3604	NM_027882	71722	Mm.28833	NM_027882	ENSMUSG00000005442	Cic	1200010B10Rik|mKIAA0306	capicua transcriptional repressor	protein-coding	cond1
Pol2_cKO_vs_WT_cond1_5817	chr3	96266561	96266953	+	3.73709	NA	Intergenic	MER44B|DNA|TcMar-Tigger	-1897	NM_178215	319154	Mm.383293	NM_178215	ENSMUSG00000074403	Hist2h3b	H3-615|H3-616	histone cluster 2, H3b	protein-coding	cond1
Pol2_cKO_vs_WT_cond1_5701	chr3	88197563	88197837	+	3.73828	NA	Intergenic	Intergenic	-17471	NR_037276	100526540		NR_037276	ENSMUSG00000092988	Mir3093	mir-3093|mmu-mir-3093	microRNA 3093	ncRNA	cond1
Pol2_cKO_vs_WT_cond1_2056	chr12	76254891	76255152	+	3.73835	NA	promoter-TSS (NM_138745)	promoter-TSS (NM_138745)	-211	NM_138745	108156	Mm.29584	NM_138745	ENSMUSG00000021048	Mthfd1	Dcs|E430024A07Rik|Mthfd	methylenetetrahydrofolate dehydrogenase (NADP+ dependent), methenyltetrahydrofolate cyclohydrolase, formyltetrahydrofolate synthase	protein-coding	cond1
Pol2_cKO_vs_WT_cond1_9163	chr9	114689390	114689594	+	3.73843	NA	intron (NM_146229, intron 2 of 12)	intron (NM_146229, intron 2 of 12)	661	NM_146229	235661	Mm.128627	NM_146229	ENSMUSG00000032435	Dync1li1	1110053F02Rik|Dnclic1|LIC-1	dynein cytoplasmic 1 light intermediate chain 1	protein-coding	cond1
Pol2_cKO_vs_WT_cond1_2540	chr13	78183996	78184289	+	3.74031	NA	Intergenic	Intergenic	12307	NM_001347539	13865	Mm.439653	NM_010151	ENSMUSG00000069171	Nr2f1	COUP-TF1|COUP-TFI|COUPTFA|EAR-3|EAR3|Erbal3|SVP44|Tcfcoup1	nuclear receptor subfamily 2, group F, member 1	protein-coding	cond1
Pol2_cKO_vs_WT_cond1_8735	chr9	19025493	19027530	+	3.74054	NA	Intergenic	ERVB4_1B-I_MM-int|LTR|ERVK	-8614	NM_001012266	257872	Mm.377280	NM_001012266	ENSMUSG00000045204	Olfr835	MOR150-3	olfactory receptor 835	protein-coding	cond1
Pol2_cKO_vs_WT_cond1_3515	chr16	17923919	17924259	+	3.74127	NA	Intergenic	Intergenic	4130	NM_153150	13358	Mm.229291	NM_153150	ENSMUSG00000003528	Slc25a1	1300019P08Rik|2610100G11Rik|AI194714|Ctp|Dgsj|Slc20a3	solute carrier family 25 (mitochondrial carrier, citrate transporter), member 1	protein-coding	cond1
Pol2_cKO_vs_WT_cond1_3203	chr15	75915215	75915446	+	3.7418	NA	TTS (NM_178646)	TTS (NM_178646)	5595	NM_178646	105734	Mm.275583	NM_178646	ENSMUSG00000103906	Tigd5	AA409802|AA409995|AI666797	tigger transposable element derived 5	protein-coding	cond1
Pol2_cKO_vs_WT_cond1_3971	chr17	34894913	34895213	+	3.74296	NA	intron (NM_198886, intron 1 of 1)	CpG	504	NM_198886	193736	Mm.161119	NM_198886	ENSMUSG00000049823	Zbtb12	BC020447|Bat-9|Bat9|G10|NG35	zinc finger and BTB domain containing 12	protein-coding	cond1
Pol2_cKO_vs_WT_cond1_8532	chr8	86745338	86745558	+	3.74331	NA	promoter-TSS (NR_027829)	promoter-TSS (NR_027829)	-251	NR_027829	666945	Mm.391806	NR_027829		Gm10638	-	predicted gene 10638	ncRNA	cond1
Pol2_cKO_vs_WT_cond1_354	chr1	133045996	133046222	+	3.74461	NA	promoter-TSS (NM_001099276)	promoter-TSS (NM_001099276)	97	NM_001099276	240752	Mm.387308	NM_001099276	ENSMUSG00000026447	Pik3c2b	C330011J12Rik|Gm199|PI3K-C2beta|PI3KC2beta	phosphatidylinositol-4-phosphate 3-kinase catalytic subunit type 2 beta	protein-coding	cond1
Pol2_cKO_vs_WT_cond1_2785	chr14	30549833	30550167	+	3.74629	NA	intron (NM_009388, intron 1 of 13)	intron (NM_009388, intron 1 of 13)	869	NM_009388	21881	Mm.290692	NM_009388	ENSMUSG00000021957	Tkt	p68	transketolase	protein-coding	cond1
Pol2_cKO_vs_WT_cond1_5247	chr2	132030344	132030722	+	3.74659	NA	promoter-TSS (NM_175445)	promoter-TSS (NM_175445)	-209	NM_001362866	215653	Mm.204737	NM_175445	ENSMUSG00000027339	Rassf2	3830431H01Rik|9030412M04Rik|AI852669|AW495050	Ras association (RalGDS/AF-6) domain family member 2	protein-coding	cond1
Pol2_cKO_vs_WT_cond1_2745	chr14	19976177	19976441	+	3.74687	NA	intron (NM_001285908, intron 1 of 3)	intron (NM_001285908, intron 1 of 3)	384	NM_001285911	14702	Mm.41737	NM_010315	ENSMUSG00000043004	Gng2	-	guanine nucleotide binding protein (G protein), gamma 2	protein-coding	cond1
Pol2_cKO_vs_WT_cond1_3030	chr14	98168110	98168329	+	3.74746	NA	intron (NM_001038610, intron 1 of 10)	intron (NM_001038610, intron 1 of 10)	1546	NM_007826	13134	Mm.320593	NM_007826	ENSMUSG00000055639	Dach1	Dac|Dach	dachshund family transcription factor 1	protein-coding	cond1
Pol2_cKO_vs_WT_cond1_8194	chr7	140941538	140941839	+	3.74747	NA	intron (NR_153832, intron 1 of 11)	intron (NR_153832, intron 1 of 11)	297	NM_145387	212974	Mm.260139	NM_145387	ENSMUSG00000062031	Pgghg	5730511L01Rik|Athl1|BC023151	protein glucosylgalactosylhydroxylysine glucosidase	protein-coding	cond1
Pol2_cKO_vs_WT_cond1_4737	chr19	46500248	46500780	+	3.74861	NA	Intergenic	CpG	-1134	NM_053100	93679	Mm.392177	NM_053100	ENSMUSG00000025034	Trim8	AA408830|BB006755|GERP|Rnf27	tripartite motif-containing 8	protein-coding	cond1
Pol2_cKO_vs_WT_cond1_5815	chr3	96260722	96261122	+	3.74923	NA	Intergenic	L1MD3|LINE|L1	2395	NM_033596	97122	Mm.227295	NM_033596	ENSMUSG00000091405	Hist2h4	H4|X04652	histone cluster 2, H4	protein-coding	cond1
Pol2_cKO_vs_WT_cond1_8902	chr9	56419226	56419456	+	3.7498	NA	intron (NM_025812, intron 1 of 9)	intron (NM_025812, intron 1 of 9)	722	NM_025812	66867	Mm.150856	NM_025812	ENSMUSG00000032329	Hmg20a	1200004E06Rik|5730490E10Rik|Hmgxb1|Ibraf	high mobility group 20A	protein-coding	cond1
Pol2_cKO_vs_WT_cond1_9179	chr9	121326917	121327398	+	3.75044	NA	intron (NM_001357972, intron 1 of 13)	IAPEz-int|LTR|ERVK	29655	NR_152160	67095	Mm.491112	NM_175114	ENSMUSG00000032536	Trak1	2310001H13Rik|AI413908|AI467545|hyrt|mKIAA1042	trafficking protein, kinesin binding 1	protein-coding	cond1
Pol2_cKO_vs_WT_cond1_7842	chr7	46396200	46396494	+	3.75276	NA	promoter-TSS (NM_008421)	promoter-TSS (NM_008421)	-121	NM_008421	16502	Mm.249386	NM_008421	ENSMUSG00000058975	Kcnc1	C230009H10Rik|KShIIIB|KV4|Kcr2-1|Kv3.1|NGK2|Shaw	potassium voltage gated channel, Shaw-related subfamily, member 1	protein-coding	cond1
Pol2_cKO_vs_WT_cond1_3878	chr17	25874456	25874787	+	3.75362	NA	promoter-TSS (NM_026686)	promoter-TSS (NM_026686)	-879	NM_026686	68347	Mm.35098	NM_026686	ENSMUSG00000025731	Mettl26	0610011F06Rik	methyltransferase like 26	protein-coding	cond1
Pol2_cKO_vs_WT_cond1_1706	chr11	117478814	117479025	+	3.75465	NA	Intergenic	Intergenic	-5449	NR_130966	432615	Mm.126359	NR_130966	ENSMUSG00000069588	Gm11733	-	predicted gene 11733	ncRNA	cond1
Pol2_cKO_vs_WT_cond1_6720	chr5	42985594	42985985	+	3.75496	NA	Intergenic	Intergenic	-247464	NM_175937	231207	Mm.7233	NM_175937	ENSMUSG00000039782	Cpeb2	A630055H10Rik|Cpe-bp2	cytoplasmic polyadenylation element binding protein 2	protein-coding	cond1
Pol2_cKO_vs_WT_cond1_2105	chr12	82039225	82039816	+	3.75508	NA	Intergenic	Intergenic	-130496	NM_001167983	217692	Mm.261333	NM_172579	ENSMUSG00000042700	Sipa1l1	4931426N11Rik|AW213287|Spar|mKIAA0440	signal-induced proliferation-associated 1 like 1	protein-coding	cond1
Pol2_cKO_vs_WT_cond1_993	chr10	93248959	93249246	+	3.75608	NA	3' UTR (NM_001282967, exon 4 of 4)	3' UTR (NM_001282967, exon 4 of 4)	62057	NM_001322268	13713	Mm.4454	NM_013508	ENSMUSG00000008398	Elk3	D430049E23Rik|Erp|Etrp|Net|Sap-2	ELK3, member of ETS oncogene family	protein-coding	cond1
Pol2_cKO_vs_WT_cond1_352	chr1	132880508	132880734	+	3.75652	NA	5' UTR (NM_010732, exon 1 of 2)	5' UTR (NM_010732, exon 1 of 2)	266	NM_010732	16980	Mm.39640	NM_010732	ENSMUSG00000026443	Lrrn2	5730406J09Rik|NLRR-2	leucine rich repeat protein 2, neuronal	protein-coding	cond1
Pol2_cKO_vs_WT_cond1_2820	chr14	43890413	43891109	+	3.75697	NA	Intergenic	Intergenic	32835	NM_053112	93725		NM_053112	ENSMUSG00000090166	Ear10	Raf2	eosinophil-associated, ribonuclease A family, member 10	protein-coding	cond1
Pol2_cKO_vs_WT_cond1_7036	chr5	138275699	138276048	+	3.75799	NA	intron (NM_172412, intron 7 of 9)	CpG-11688	-3061	NM_001361283	330217	Mm.332774	NM_001033416	ENSMUSG00000075593	Gal3st4	1500031A01Rik	galactose-3-O-sulfotransferase 4	protein-coding	cond1
Pol2_cKO_vs_WT_cond1_2447	chr13	62624144	62624452	+	3.75879	NA	promoter-TSS (NM_173381)	promoter-TSS (NM_173381)	-116	NM_173381	211378	Mm.247448	NM_173381	ENSMUSG00000072066	6720489N17Rik	9330128I06	RIKEN cDNA 6720489N17 gene	protein-coding	cond1
Pol2_cKO_vs_WT_cond1_7688	chr7	27474298	27474672	+	3.75976	NA	intron (NM_133210, intron 1 of 1)	intron (NM_133210, intron 1 of 1)	645	NM_133210	170742	Mm.200120	NM_133210	ENSMUSG00000055200	Sertad3	AW124805|D1Mgi51|Rbt1|Sei3	SERTA domain containing 3	protein-coding	cond1
Pol2_cKO_vs_WT_cond1_2850	chr14	50548096	50548420	+	3.75985	NA	Intergenic	L1Md_F2|LINE|L1	14844	NM_001177508	219019	Mm.480303	NM_001177508	ENSMUSG00000094285	Olfr743	GA_x6K02T2PMLR-6243196-6244132|MOR106-14|MOR106-8P|Olfr264|Olfr264-ps1|Olfr265|Olfr265-ps1|Olfr743-ps1	olfactory receptor 743	protein-coding	cond1
Pol2_cKO_vs_WT_cond1_2943	chr14	62332078	62332549	+	3.75992	NA	intron (NM_026001, intron 1 of 10)	CpG	245	NM_026001	67153	Mm.26040	NM_026001	ENSMUSG00000021932	Rnaseh2b	1110019N06Rik|2610207P08Rik|Dleu8	ribonuclease H2, subunit B	protein-coding	cond1
Pol2_cKO_vs_WT_cond1_4087	chr17	55889308	55889671	+	3.7609	NA	Intergenic	RLTR21|LTR|ERVK	-2604	NM_145490	224893	Mm.294853	NM_145490	ENSMUSG00000003198	Zfp959	-	zinc finger protein 959	protein-coding	cond1
Pol2_cKO_vs_WT_cond1_7524	chr6	145047982	145048225	+	3.76222	NA	intron (NM_007532, intron 1 of 10)	intron (NM_007532, intron 1 of 10)	709	NM_001024468	12035	Mm.4606	NM_007532	ENSMUSG00000030268	Bcat1	BCATc|Eca39	branched chain aminotransferase 1, cytosolic	protein-coding	cond1
Pol2_cKO_vs_WT_cond1_198	chr1	72824702	72825075	+	3.76239	NA	promoter-TSS (NM_001310659)	promoter-TSS (NM_001310659)	408	NM_008342	16008	Mm.141936	NM_008342	ENSMUSG00000039323	Igfbp2	AI255832|IBP-2|Igfbp-2|mIGFBP-2	insulin-like growth factor binding protein 2	protein-coding	cond1
Pol2_cKO_vs_WT_cond1_187	chr1	72233556	72234000	+	3.76384	NA	Intergenic	GA-rich|Low_complexity|Low_complexity	-10215	NR_155355	320933	Mm.440953	NR_155355		D230017M19Rik	B930094L07Rik	RIKEN cDNA D230017M19 gene	ncRNA	cond1
Pol2_cKO_vs_WT_cond1_82	chr1	42258204	42258634	+	3.76393	NA	Intergenic	Intergenic	436406	NR_027826	66297	Mm.45203	NM_183252	ENSMUSG00000060424	Pantr1	2610017I09Rik|Pou3f3os|linc-Brn1a	POU domain, class 3, transcription factor 3 adjacent noncoding transcript 1	ncRNA	cond1
Pol2_cKO_vs_WT_cond1_6373	chr4	129616986	129617200	+	3.76568	NA	exon (NM_198026, exon 5 of 5)	exon (NM_198026, exon 5 of 5)	2000	NM_198026	230767	Mm.441132	NM_198026	ENSMUSG00000040795	Iqcc	BC026978	IQ motif containing C	protein-coding	cond1
Pol2_cKO_vs_WT_cond1_2902	chr14	55116537	55116951	+	3.76577	NA	5' UTR (NM_177049, exon 1 of 6)	5' UTR (NM_177049, exon 1 of 6)	191	NM_177049	319984	Mm.19047	NM_177049	ENSMUSG00000022208	Jph4	9330157P13Rik|JP-4|JPHL1	junctophilin 4	protein-coding	cond1
Pol2_cKO_vs_WT_cond1_9568	chrX	153038011	153038221	+	3.76606	NA	promoter-TSS (NM_023788)	promoter-TSS (NM_023788)	487	NR_040272	319781	Mm.92891	NR_040272	ENSMUSG00000085982	9530051G07Rik	-	RIKEN cDNA 9530051G07 gene	ncRNA	cond1
Pol2_cKO_vs_WT_cond1_7569	chr7	4916355	4916737	+	3.76716	NA	intron (NM_170759, intron 1 of 2)	MER20|DNA|hAT-Charlie	1329	NM_170759	232816	Mm.27442	NM_170759	ENSMUSG00000074406	Zfp628	Zec|Znf628	zinc finger protein 628	protein-coding	cond1
Pol2_cKO_vs_WT_cond1_4127	chr17	55943900	55944125	+	3.76747	NA	intron (NM_001310337, intron 1 of 3)	intron (NM_001310337, intron 1 of 3)	1247	NM_146249	240120	Mm.441018	NM_146249	ENSMUSG00000062101	Zfp119b	-	zinc finger protein 119b	protein-coding	cond1
Pol2_cKO_vs_WT_cond1_1104	chr10	128409260	128409463	+	3.76787	NA	promoter-TSS (NM_001358973)	promoter-TSS (NM_001358973)	-181	NM_001358973	69917	Mm.46614	NM_027257	ENSMUSG00000025374	Nabp2	2610036N15Rik|Obfc2b|SSB1	nucleic acid binding protein 2	protein-coding	cond1
Pol2_cKO_vs_WT_cond1_2700	chr14	6037688	6037926	+	3.76791	NA	Intergenic	CpG	-229868	NM_001291094	100041515	Mm.443041	NM_001205306	ENSMUSG00000096629	Gm3383	-	predicted gene 3383	protein-coding	cond1
Pol2_cKO_vs_WT_cond1_4273	chr18	12972519	12972723	+	3.7691	NA	intron (NM_008378, intron 1 of 10)	intron (NM_008378, intron 1 of 10)	698	NM_008378	16210	Mm.8154	NM_008378	ENSMUSG00000024423	Impact	E430016J11Rik	impact, RWD domain protein	protein-coding	cond1
Pol2_cKO_vs_WT_cond1_1141	chr11	5740885	5741176	+	3.76958	NA	intron (NM_001361588, intron 1 of 6)	CpG	146	NM_001361590	72046	Mm.271657	NM_178623	ENSMUSG00000049680	Urgcp	2010005J08Rik|9130001I21Rik|AW060359|Urg4|mKIAA1507	upregulator of cell proliferation	protein-coding	cond1
Pol2_cKO_vs_WT_cond1_2459	chr13	62701769	62703831	+	3.76959	NA	Intergenic	L1_Mus3|LINE|L1	-57939	NR_030493	751548		NR_030493	ENSMUSG00000096098	Mir713	Mirn713|mir-713|mmu-mir-713	microRNA 713	ncRNA	cond1
Pol2_cKO_vs_WT_cond1_4122	chr17	55939947	55940169	+	3.76979	NA	intron (NM_146249, intron 3 of 3)	MurSatRep1|Unknown|Unknown	5201	NM_146249	240120	Mm.441018	NM_146249	ENSMUSG00000062101	Zfp119b	-	zinc finger protein 119b	protein-coding	cond1
Pol2_cKO_vs_WT_cond1_6701	chr5	42958233	42961072	+	3.77068	NA	Intergenic	Intergenic	-273601	NM_175937	231207	Mm.7233	NM_175937	ENSMUSG00000039782	Cpeb2	A630055H10Rik|Cpe-bp2	cytoplasmic polyadenylation element binding protein 2	protein-coding	cond1
Pol2_cKO_vs_WT_cond1_3662	chr16	55933873	55934099	+	3.7707	NA	intron (NM_001159364, intron 1 of 3)	CpG	862	NM_001159366	74201	Mm.178427	NM_028815	ENSMUSG00000022604	Cep97	2810403B08Rik|4932439K18Rik|AA437768|E130116N02Rik|Lrriq2	centrosomal protein 97	protein-coding	cond1
Pol2_cKO_vs_WT_cond1_9432	chrX	74085621	74085911	+	3.77107	NA	promoter-TSS (NM_010788)	promoter-TSS (NM_010788)	-76	NM_001081979	17257	Mm.131408	NM_010788	ENSMUSG00000031393	Mecp2	1500041B07Rik|D630021H01Rik|Mbd5|WBP10	methyl CpG binding protein 2	protein-coding	cond1
Pol2_cKO_vs_WT_cond1_2201	chr12	110850020	110850290	+	3.77305	NA	promoter-TSS (NM_028365)	promoter-TSS (NM_028365)	-124	NM_001199785	72805	Mm.443524	NM_028365	ENSMUSG00000021271	Zfp839	2810455K09Rik	zinc finger protein 839	protein-coding	cond1
Pol2_cKO_vs_WT_cond1_9058	chr9	95954688	95954992	+	3.77355	NA	promoter-TSS (NM_011916)	promoter-TSS (NM_011916)	80	NM_011916	24127	Mm.291179	NM_011916	ENSMUSG00000032410	Xrn1	Dhm2|exo|mXrn1	5'-3' exoribonuclease 1	protein-coding	cond1
Pol2_cKO_vs_WT_cond1_1155	chr11	6416474	6416761	+	3.77443	NA	intron (NM_008907, intron 1 of 4)	intron (NM_008907, intron 1 of 4)	750	NM_008907	268373	Mm.5246	NM_008907	ENSMUSG00000071866	Ppia	2700098C05|Cphn|CyP-18|CypA|SP18	peptidylprolyl isomerase A	protein-coding	cond1
Pol2_cKO_vs_WT_cond1_1970	chr12	49372963	49373372	+	3.77579	NA	Intergenic	Intergenic	-9716	NM_001160112	15228	Mm.4704	NM_008241	ENSMUSG00000020950	Foxg1	2900064B05Rik|BF-1|Bf1|Hfh9|Hfhbf1	forkhead box G1	protein-coding	cond1
Pol2_cKO_vs_WT_cond1_4734	chr19	46338240	46338844	+	3.77616	NA	intron (NM_001164290, intron 1 of 9)	CpG	118	NM_001164295	67116	Mm.218848	NM_024192	ENSMUSG00000036748	Cuedc2	3010002G01Rik	CUE domain containing 2	protein-coding	cond1
Pol2_cKO_vs_WT_cond1_9449	chrX	93284647	93284927	+	3.77737	NA	Intergenic	Intergenic	-1720	NM_001305940	11878	Mm.275547	NM_007492	ENSMUSG00000035277	Arx	Arx1	aristaless related homeobox	protein-coding	cond1
Pol2_cKO_vs_WT_cond1_8743	chr9	19035677	19036617	+	3.77807	NA	TTS (NM_001012266)	TTS (NM_001012266)	1022	NM_001012266	257872	Mm.377280	NM_001012266	ENSMUSG00000045204	Olfr835	MOR150-3	olfactory receptor 835	protein-coding	cond1
Pol2_cKO_vs_WT_cond1_4924	chr2	32742118	32742359	+	3.77923	NA	intron (NR_045535, intron 4 of 12)	intron (NR_045535, intron 4 of 12)	-1222	NM_027529	70730	Mm.401360	NM_027529	ENSMUSG00000009551	6330409D20Rik	AA517851	RIKEN cDNA 6330409D20 gene	protein-coding	cond1
Pol2_cKO_vs_WT_cond1_7767	chr7	31150518	31150773	+	3.77987	NA	intron (NR_153431, intron 1 of 18)	CpG	526	NR_153431	52857	Mm.27366	NM_027898	ENSMUSG00000001248	Gramd1a	1300003M23Rik|AI415002|AW547240|D7Bwg0611e	GRAM domain containing 1A	protein-coding	cond1
Pol2_cKO_vs_WT_cond1_2825	chr14	43895731	43896086	+	3.78025	NA	Intergenic	Intergenic	27688	NM_053112	93725		NM_053112	ENSMUSG00000090166	Ear10	Raf2	eosinophil-associated, ribonuclease A family, member 10	protein-coding	cond1
Pol2_cKO_vs_WT_cond1_3608	chr16	35768761	35769038	+	3.78065	NA	exon (NM_153550, exon 1 of 9)	exon (NM_153550, exon 1 of 9)	471	NM_153550	224132	Mm.24094	NM_153550	ENSMUSG00000022848	Slc49a4	Dirc2|RCC4	solute carrier family 49 member 4	protein-coding	cond1
Pol2_cKO_vs_WT_cond1_4580	chr19	7483531	7483742	+	3.78113	NA	promoter-TSS (NM_053076)	promoter-TSS (NM_053076)	-345	NM_001271486	20168	Mm.246990	NM_053076	ENSMUSG00000024758	Rtn3	RTN3-A1	reticulon 3	protein-coding	cond1
Pol2_cKO_vs_WT_cond1_4202	chr17	79615243	79615480	+	3.78164	NA	5' UTR (NM_001368314, exon 1 of 11)	5' UTR (NM_001368314, exon 1 of 11)	144	NM_001368312	381110	Mm.209801	NM_201361	ENSMUSG00000036368	Rmdn2	AW061290|Fam82a1|RMD-2|mRMD-2	regulator of microtubule dynamics 2	protein-coding	cond1
Pol2_cKO_vs_WT_cond1_5467	chr2	177211051	177214022	+	3.78238	NA	Intergenic	MTE-int|LTR|ERVL-MaLR	211580	NM_001362250	628147	Mm.374080	NM_001362250		Gm2004	100039000	predicted gene 2004	protein-coding	cond1
Pol2_cKO_vs_WT_cond1_7662	chr7	24546910	24547135	+	3.78251	NA	5' UTR (NM_001360168, exon 2 of 18)	5' UTR (NM_001360168, exon 2 of 18)	323	NM_009532	22594	Mm.4347	NM_009532	ENSMUSG00000051768	Xrcc1	Xrcc-1	X-ray repair complementing defective repair in Chinese hamster cells 1	protein-coding	cond1
Pol2_cKO_vs_WT_cond1_738	chr10	59948622	59948910	+	3.78265	NA	TTS (NM_029083)	TTS (NM_029083)	3004	NM_029083	74747	Mm.21697	NM_029083	ENSMUSG00000020108	Ddit4	5830413E08Rik|AA415483|REDD1|Rtp801|dig2	DNA-damage-inducible transcript 4	protein-coding	cond1
Pol2_cKO_vs_WT_cond1_1335	chr11	60417035	60417256	+	3.78291	NA	promoter-TSS (NR_157083)	promoter-TSS (NR_157083)	0	NM_025757	66771	Mm.29950	NM_025757	ENSMUSG00000018415	Gid4	4933439F18Rik	GID complex subunit 4, VID24 homolog	protein-coding	cond1
Pol2_cKO_vs_WT_cond1_7316	chr6	83156223	83156498	+	3.78312	NA	promoter-TSS (NM_001362119)	promoter-TSS (NM_001362119)	19	NM_023790	75659	Mm.130665	NM_023790	ENSMUSG00000030032	Wdr54	1700030E05Rik	WD repeat domain 54	protein-coding	cond1
Pol2_cKO_vs_WT_cond1_2457	chr13	62696996	62698205	+	3.78348	NA	Intergenic	Intergenic	-63139	NR_030493	751548		NR_030493	ENSMUSG00000096098	Mir713	Mirn713|mir-713|mmu-mir-713	microRNA 713	ncRNA	cond1
Pol2_cKO_vs_WT_cond1_9315	chrX	41036825	41037307	+	3.78354	NA	Intergenic	MTC|LTR|ERVL-MaLR	-363788	NM_001358361	53623	Mm.327681	NM_016886	ENSMUSG00000001986	Gria3	2900064I19Rik|GluA3|GluR-C|GluR-K3|Glur-3|Glur3|Gluralpha3	glutamate receptor, ionotropic, AMPA3 (alpha 3)	protein-coding	cond1
Pol2_cKO_vs_WT_cond1_6883	chr5	112212820	112213277	+	3.78401	NA	TTS (NR_003718)	TTS (NR_003718)	6285	NR_045378	75569	Mm.243721	NR_045377	ENSMUSG00000101683	1700028D13Rik	-	RIKEN cDNA 1700028D13 gene	ncRNA	cond1
Pol2_cKO_vs_WT_cond1_6430	chr4	135856557	135856799	+	3.7841	NA	intron (NM_001284195, intron 1 of 5)	PB1D7|SINE|Alu	607	NM_010178	14105	Mm.10229	NM_010178	ENSMUSG00000028676	Srsf10	FUSIP2|Fusip1|NSSR1|NSSR2|Nssr|SRrp40|Sfrs13a|Srsf13a|TASR|TASR1|TASR2	serine/arginine-rich splicing factor 10	protein-coding	cond1
Pol2_cKO_vs_WT_cond1_59	chr1	36691701	36691902	+	3.78526	NA	intron (NM_009942, intron 1 of 3)	CpG	314	NM_009942	12859	Mm.180182	NM_009942	ENSMUSG00000061518	Cox5b	-	cytochrome c oxidase subunit 5B	protein-coding	cond1
Pol2_cKO_vs_WT_cond1_902	chr10	81934437	81940965	+	3.7854	NA	Intergenic	L1Md_A|LINE|L1	-7189	NM_199062	331188	Mm.351497	NM_199062	ENSMUSG00000096718	Zfp781	A130081B01	zinc finger protein 781	protein-coding	cond1
Pol2_cKO_vs_WT_cond1_6451	chr4	138326033	138326240	+	3.78631	NA	exon (NM_026880, exon 1 of 8)	exon (NM_026880, exon 1 of 8)	160	NM_026880	68943	Mm.18539	NM_026880	ENSMUSG00000028756	Pink1	1190006F07Rik|AU042772|AW557854|BRPK|mFLJ00387	PTEN induced putative kinase 1	protein-coding	cond1
Pol2_cKO_vs_WT_cond1_8257	chr8	11550353	11550785	+	3.78712	NA	exon (NM_001359137, exon 1 of 15)	exon (NM_001359137, exon 1 of 15)	202	NM_001359137	71941	Mm.196576	NM_024248	ENSMUSG00000056228	Cars2	2310051N18Rik|2410044A07Rik|D530030H10Rik|cysRS	cysteinyl-tRNA synthetase 2 (mitochondrial)(putative)	protein-coding	cond1
Pol2_cKO_vs_WT_cond1_9167	chr9	118925538	118925741	+	3.78809	NA	promoter-TSS (NM_133710)	promoter-TSS (NM_133710)	-897	NM_133710	69274	Mm.439928	NM_133710	ENSMUSG00000047409	Ctdspl	2810418J22Rik|AI426263|HYA22|SCP3	CTD (carboxy-terminal domain, RNA polymerase II, polypeptide A) small phosphatase-like	protein-coding	cond1
Pol2_cKO_vs_WT_cond1_8755	chr9	20642800	20643045	+	3.78848	NA	promoter-TSS (NM_025401)	promoter-TSS (NM_025401)	44	NR_153857	66177	Mm.390165	NM_025401	ENSMUSG00000084786	Ubl5	1110030M22Rik|beacon	ubiquitin-like 5	protein-coding	cond1
Pol2_cKO_vs_WT_cond1_2711	chr14	7112953	7113300	+	3.78936	NA	Intergenic	Intergenic	-7623	NM_001368229	100042149	Mm.396155	NM_001024712	ENSMUSG00000092167	Gm3696	544988|Gm10014|Gm5794	predicted gene 3696	protein-coding	cond1
Pol2_cKO_vs_WT_cond1_1896	chr12	15815782	15815987	+	3.78942	NA	5' UTR (NM_144551, exon 1 of 3)	5' UTR (NM_144551, exon 1 of 3)	901	NM_144551	217410	Mm.491136	NM_144551	ENSMUSG00000020601	Trib2	AW319517|TRB-2|TRB2	tribbles pseudokinase 2	protein-coding	cond1
Pol2_cKO_vs_WT_cond1_2445	chr13	60192447	60192745	+	3.79145	NA	Intergenic	IMPB_01|Satellite|Satellite	-12875	NR_036449	100503759	Mm.38101	NM_177810	ENSMUSG00000050765	Gm5084	A030007L22|EG328264	predicted gene 5084	ncRNA	cond1
Pol2_cKO_vs_WT_cond1_7475	chr6	125081598	125082083	+	3.79231	NA	exon (NM_001163269, exon 2 of 2)	exon (NM_001163269, exon 2 of 2)	10505	NM_001163268	381810	Mm.333386	NM_001163268	ENSMUSG00000067714	Lpar5	GPR93|Gm1072|Gpr92|LPA5	lysophosphatidic acid receptor 5	protein-coding	cond1
Pol2_cKO_vs_WT_cond1_9155	chr9	112234281	112234549	+	3.79331	NA	promoter-TSS (NM_001362031)	promoter-TSS (NM_001362031)	34	NR_015468	620760	Mm.259863	NR_015468	ENSMUSG00000087038	2900079G21Rik	C130083B14|Gm6179	RIKEN cDNA 2900079G21 gene	ncRNA	cond1
Pol2_cKO_vs_WT_cond1_7137	chr6	21950014	21950255	+	3.79445	NA	intron (NM_001311061, intron 2 of 11)	CpG-11887	519	NM_023626	71777	Mm.39999	NM_023626	ENSMUSG00000029670	Ing3	1300013A07Rik|P47ING3	inhibitor of growth family, member 3	protein-coding	cond1
Pol2_cKO_vs_WT_cond1_2731	chr14	12344931	12345418	+	3.79456	NA	exon (NM_080433, exon 2 of 5)	exon (NM_080433, exon 2 of 5)	691	NM_080433	54713	Mm.34644	NM_080433	ENSMUSG00000021743	Fezf2	AI451466|AI852056|Fez|Fezl|Zfp312	Fez family zinc finger 2	protein-coding	cond1
Pol2_cKO_vs_WT_cond1_3997	chr17	35841209	35841701	+	3.79519	NA	promoter-TSS (NM_001010833)	promoter-TSS (NM_001010833)	-43	NM_001010833	240087	Mm.218511	NM_001010833	ENSMUSG00000061607	Mdc1	6820401C03|AA413496|Nfbd1|mKIAA0170	mediator of DNA damage checkpoint 1	protein-coding	cond1
Pol2_cKO_vs_WT_cond1_9498	chrX	134295389	134295659	+	3.79575	NA	exon (NM_026239, exon 1 of 2)	exon (NM_026239, exon 1 of 2)	299	NM_026239	67564	Mm.41489	NM_026239	ENSMUSG00000033578	Tmem35a	9030603L14Rik|AI841526|PMP52|Tmem35	transmembrane protein 35A	protein-coding	cond1
Pol2_cKO_vs_WT_cond1_2772	chr14	25693700	25694296	+	3.79597	NA	promoter-TSS (NM_134084)	promoter-TSS (NM_134084)	-172	NM_134084	105675	Mm.41656	NM_134084	ENSMUSG00000021868	Ppif	AW457192|CyP-D|CyP-F|CypD|PPIase	peptidylprolyl isomerase F (cyclophilin F)	protein-coding	cond1
Pol2_cKO_vs_WT_cond1_5811	chr3	96258024	96259011	+	3.7964	NA	Intergenic	RLTR19|LTR|ERVK	4800	NM_033596	97122	Mm.227295	NM_033596	ENSMUSG00000091405	Hist2h4	H4|X04652	histone cluster 2, H4	protein-coding	cond1
Pol2_cKO_vs_WT_cond1_7238	chr6	51593300	51593556	+	3.79731	NA	Intergenic	Intergenic	48135	NM_001361577	71982	Mm.294166	NM_028035	ENSMUSG00000038301	Snx10	2410004M09Rik	sorting nexin 10	protein-coding	cond1
Pol2_cKO_vs_WT_cond1_671	chr10	39732132	39732452	+	3.79767	NA	promoter-TSS (NR_038037)	promoter-TSS (NR_038037)	132	NM_011264	19714	Mm.439723	NM_011264	ENSMUSG00000019841	Rev3l	Rev|Rev3|Sez4	REV3 like, DNA directed polymerase zeta catalytic subunit	protein-coding	cond1
Pol2_cKO_vs_WT_cond1_3050	chr14	116925471	116925903	+	3.79858	NA	5' UTR (NM_011821, exon 1 of 9)	5' UTR (NM_011821, exon 1 of 9)	390	NM_001079844	23888	Mm.440025	NM_011821	ENSMUSG00000058571	Gpc6	-	glypican 6	protein-coding	cond1
Pol2_cKO_vs_WT_cond1_8325	chr8	25602748	25602981	+	3.79925	NA	intron (NM_001001735, intron 1 of 9)	intron (NM_001001735, intron 1 of 9)	580	NM_001308482	234135	Mm.217337	NM_001001735	ENSMUSG00000054823	Nsd3	6720429E03|A530023P05|AI528490|WHISTLE|Whsc1l1	nuclear receptor binding SET domain protein 3	protein-coding	cond1
Pol2_cKO_vs_WT_cond1_2823	chr14	43893552	43893859	+	3.79951	NA	Intergenic	Intergenic	29891	NM_053112	93725		NM_053112	ENSMUSG00000090166	Ear10	Raf2	eosinophil-associated, ribonuclease A family, member 10	protein-coding	cond1
Pol2_cKO_vs_WT_cond1_1984	chr12	51001247	51001644	+	3.80046	NA	Intergenic	Intergenic	-3711	NR_126468	75494	Mm.416848	NR_126468	ENSMUSG00000111986	1700008C04Rik	-	RIKEN cDNA 1700008C04 gene	ncRNA	cond1
Pol2_cKO_vs_WT_cond1_4440	chr18	67800058	67800459	+	3.80093	NA	promoter-TSS (NR_045376)	promoter-TSS (NR_045376)	151	NM_027556	70799	Mm.30857	NM_027556	ENSMUSG00000024542	Cep192	4631422C13Rik|D430014P18Rik	centrosomal protein 192	protein-coding	cond1
Pol2_cKO_vs_WT_cond1_4548	chr19	5912569	5912832	+	3.80112	NA	intron (NM_001291078, intron 1 of 11)	CpG	171	NM_011262	19708	Mm.2651	NM_011262	ENSMUSG00000024826	Dpf2	2210010M07Rik|BAF45D|Req|ubi-d4	D4, zinc and double PHD fingers family 2	protein-coding	cond1
Pol2_cKO_vs_WT_cond1_6286	chr4	108847879	108848085	+	3.80131	NA	exon (NM_029571, exon 1 of 1)	exon (NM_029571, exon 1 of 1)	125	NM_029571	100087	Mm.440007	NM_029571	ENSMUSG00000073775	Kti12	1110001A12Rik|AI326810|AU014758	KTI12 homolog, chromatin associated	protein-coding	cond1
Pol2_cKO_vs_WT_cond1_7058	chr5	142822624	142823038	+	3.80239	NA	Intergenic	Intergenic	-5169	NM_178242	231861	Mm.354649	NM_178242	ENSMUSG00000039477	Tnrc18	BC025631|EG381742|Zfp469	trinucleotide repeat containing 18	protein-coding	cond1
Pol2_cKO_vs_WT_cond1_1910	chr12	20920823	20921268	+	3.80256	NA	Intergenic	CpG	-105266	NR_015521	69513	Mm.273972	NR_015521	ENSMUSG00000099759	1700030C10Rik	-	RIKEN cDNA 1700030C10 gene	ncRNA	cond1
Pol2_cKO_vs_WT_cond1_8094	chr7	123669469	123669692	+	3.80305	NA	Intergenic	L1Md_F2|LINE|L1	-168954	NM_001081329	210162	Mm.135397	NM_175435	ENSMUSG00000030757	Zkscan2	9430065N20Rik|AW493225|Zfp694	zinc finger with KRAB and SCAN domains 2	protein-coding	cond1
Pol2_cKO_vs_WT_cond1_210	chr1	75317364	75317598	+	3.80318	NA	promoter-TSS (NM_016878)	promoter-TSS (NM_016878)	156	NM_001110831	13437	Mm.24680	NM_016878	ENSMUSG00000026209	Dnpep	AA407814	aspartyl aminopeptidase	protein-coding	cond1
Pol2_cKO_vs_WT_cond1_6919	chr5	115845052	115845256	+	3.80323	NA	promoter-TSS (NM_007708)	promoter-TSS (NM_007708)	-502	NM_007708	12704	Mm.8321	NM_007708	ENSMUSG00000029516	Cit	C030025P15Rik|CRIK|CRIK-SK|Cit-k	citron	protein-coding	cond1
Pol2_cKO_vs_WT_cond1_3929	chr17	31564137	31564439	+	3.80375	NA	promoter-TSS (NM_016670)	promoter-TSS (NM_016670)	-485	NM_016670	18771	Mm.259295	NM_016670	ENSMUSG00000006705	Pknox1	D17Wsu76e|PREP1	Pbx/knotted 1 homeobox	protein-coding	cond1
Pol2_cKO_vs_WT_cond1_1635	chr11	104232259	104232513	+	3.80412	NA	intron (NM_001038609, intron 1 of 11)	CpG	950	NM_001285456	17762	Mm.1287	NM_010838	ENSMUSG00000018411	Mapt	AI413597|AW045860|Mtapt|Tau	microtubule-associated protein tau	protein-coding	cond1
Pol2_cKO_vs_WT_cond1_132	chr1	55027755	55027994	+	3.80482	NA	promoter-TSS (NM_031179)	promoter-TSS (NM_031179)	-396	NM_031179	81898	Mm.279736	NM_031179	ENSMUSG00000025982	Sf3b1	155kDa|2810001M05Rik|AA409119|Prp10|SAP155|SF3b155|TA-8|Targ4	splicing factor 3b, subunit 1	protein-coding	cond1
Pol2_cKO_vs_WT_cond1_4886	chr2	30065959	30066283	+	3.80483	NA	promoter-TSS (NM_001204875)	promoter-TSS (NM_001204875)	-353	NM_001204875	56086	Mm.326055	NM_023871	ENSMUSG00000054766	Set	2610030F17Rik|5730420M11Rik|AA407739|I-2PP2A|StF-IT-1|TAF-I	SET nuclear oncogene	protein-coding	cond1
Pol2_cKO_vs_WT_cond1_2153	chr12	91778860	91779140	+	3.80549	NA	intron (NM_175367, intron 1 of 6)	CpG	7436	NM_175367	108800	Mm.23125	NM_175367	ENSMUSG00000020961	Ston2	4933401N24Rik|AI425999|AW544599	stonin 2	protein-coding	cond1
Pol2_cKO_vs_WT_cond1_1505	chr11	86484862	86485205	+	3.8059	NA	intron (NM_029788, intron 1 of 8)	CpG	376	NM_029788	76892	Mm.262707	NM_029788	ENSMUSG00000020521	Rnft1	0610013E23Rik|AV007605	ring finger protein, transmembrane 1	protein-coding	cond1
Pol2_cKO_vs_WT_cond1_8302	chr8	21663375	21663763	+	3.80593	NA	Intergenic	Intergenic	-2228	NM_001177528	100041952	Mm.465152	NM_001177528	ENSMUSG00000063206	Defa34	Gm15315	defensin, alpha, 34	protein-coding	cond1
Pol2_cKO_vs_WT_cond1_5424	chr2	173276412	173276646	+	3.80693	NA	promoter-TSS (NM_022995)	promoter-TSS (NM_022995)	4	NM_022995	65112	Mm.73682	NM_022995	ENSMUSG00000038400	Pmepa1	2210418I02Rik|AW455466|Erg1.2|N4wbp4|Stag1|Tmepai	prostate transmembrane protein, androgen induced 1	protein-coding	cond1
Pol2_cKO_vs_WT_cond1_5708	chr3	88375804	88376564	+	3.80745	NA	Intergenic	Intergenic	2517	NM_001032298	12097	Mm.425160	NM_001032298	ENSMUSG00000074486	Bglap2	BGP2|Bglap1|Bgp|Og2|mOC-B	bone gamma-carboxyglutamate protein 2	protein-coding	cond1
Pol2_cKO_vs_WT_cond1_5556	chr3	24958624	24959232	+	3.80842	NA	Intergenic	ORR1D2|LTR|ERVL-MaLR	-174922	NM_001326288	635702	Mm.448351	NM_001326288	ENSMUSG00000102758	Naaladl2	2810043G22Rik|EG635702|Gm1021	N-acetylated alpha-linked acidic dipeptidase-like 2	protein-coding	cond1
Pol2_cKO_vs_WT_cond1_2892	chr14	55014582	55014908	+	3.80944	NA	promoter-TSS (NM_026890)	promoter-TSS (NM_026890)	-709	NM_026890	68966	Mm.21214	NM_026890	ENSMUSG00000022204	Ngdn	1500001L15Rik|Ngd|neuroguidin	neuroguidin, EIF4E binding protein	protein-coding	cond1
Pol2_cKO_vs_WT_cond1_582	chr10	17724320	17724539	+	3.81028	NA	exon (NM_010828, exon 2 of 2)	exon (NM_010828, exon 2 of 2)	1201	NM_010828	17684	Mm.272321	NM_010828	ENSMUSG00000039910	Cited2	AI835299|ER154-like|Mrg1|Msg2|p35srj	Cbp/p300-interacting transactivator, with Glu/Asp-rich carboxy-terminal domain, 2	protein-coding	cond1
Pol2_cKO_vs_WT_cond1_4993	chr2	69861752	69862129	+	3.81044	NA	intron (NM_009278, intron 1 of 11)	CpG	378	NM_009278	20823	Mm.10508	NM_009278	ENSMUSG00000068882	Ssb	SS-B	Sjogren syndrome antigen B	protein-coding	cond1
Pol2_cKO_vs_WT_cond1_1199	chr11	23665416	23665637	+	3.81136	NA	promoter-TSS (NM_028956)	promoter-TSS (NM_028956)	-148	NM_001033654	74467	Mm.29536	NM_028304	ENSMUSG00000020280	Pus10	2810013G11Rik|4933435A13Rik|AU014648|C77560|Ccdc139	pseudouridylate synthase 10	protein-coding	cond1
Pol2_cKO_vs_WT_cond1_888	chr10	81893893	81897418	+	3.81204	NA	Intergenic	L1Md_F2|LINE|L1	31721	NM_001243067	73610	Mm.490466	NM_001243067	ENSMUSG00000096795	Zfp433	1700123A16Rik	zinc finger protein 433	protein-coding	cond1
Pol2_cKO_vs_WT_cond1_2434	chr13	60028954	60029485	+	3.81241	NA	promoter-TSS (NR_046142)	promoter-TSS (NR_046142)	-492	NR_046142	328263	Mm.123405	NR_046142	ENSMUSG00000114531	A530065N20Rik	A530065N20	RIKEN cDNA A530046M15 gene	ncRNA	cond1
Pol2_cKO_vs_WT_cond1_1093	chr10	128014958	128015174	+	3.81296	NA	promoter-TSS (NM_008921)	promoter-TSS (NM_008921)	-149	NM_008921	19075	Mm.2903	NM_008921	ENSMUSG00000025395	Prim1	AI324982	DNA primase, p49 subunit	protein-coding	cond1
Pol2_cKO_vs_WT_cond1_4554	chr19	6061457	6061699	+	3.81319	NA	exon (NM_013859, exon 1 of 1)	exon (NM_013859, exon 1 of 1)	371	NM_013859	29805	Mm.2310	NM_013859	ENSMUSG00000075227	Znhit2	C11orf5|Fon|ORF6|Znhit2-ps	zinc finger, HIT domain containing 2	protein-coding	cond1
Pol2_cKO_vs_WT_cond1_2561	chr13	83724971	83725273	+	3.81361	NA	intron (NR_152245, intron 1 of 3)	intron (NR_152245, intron 1 of 3)	-2984	NR_015561	320203	Mm.245636	NM_177100	ENSMUSG00000050334	C130071C03Rik	2810449C10Rik|ECONEXIN|EyeLinc1|Visc-1	RIKEN cDNA C130071C03 gene	ncRNA	cond1
Pol2_cKO_vs_WT_cond1_4125	chr17	55942107	55942376	+	3.81424	NA	intron (NM_001310337, intron 1 of 3)	intron (NM_001310337, intron 1 of 3)	3018	NM_146249	240120	Mm.441018	NM_146249	ENSMUSG00000062101	Zfp119b	-	zinc finger protein 119b	protein-coding	cond1
Pol2_cKO_vs_WT_cond1_1011	chr10	93453377	93453688	+	3.81478	NA	exon (NM_001313897, exon 1 of 18)	exon (NM_001313897, exon 1 of 18)	136	NM_008517	16993	Mm.271071	NM_008517	ENSMUSG00000015889	Lta4h	-	leukotriene A4 hydrolase	protein-coding	cond1
Pol2_cKO_vs_WT_cond1_9496	chrX	133898062	133898316	+	3.81668	NA	intron (NM_019656, intron 1 of 7)	intron (NM_019656, intron 1 of 7)	240	NM_019656	56496	Mm.46701	NM_019656	ENSMUSG00000067377	Tspan6	6720473L21Rik|AI316786|T245|TSPAN-6|Tm4sf|Tm4sf6	tetraspanin 6	protein-coding	cond1
Pol2_cKO_vs_WT_cond1_5440	chr2	177172574	177172874	+	3.81708	NA	Intergenic	Intergenic	171768	NM_001362250	628147	Mm.374080	NM_001362250		Gm2004	100039000	predicted gene 2004	protein-coding	cond1
Pol2_cKO_vs_WT_cond1_7741	chr7	30090289	30090587	+	3.81734	NA	promoter-TSS (NM_152814)	promoter-TSS (NM_152814)	72	NM_152814	72556	Mm.441512	NM_152814	ENSMUSG00000078768	Zfp566	2700043M03Rik|mszf4	zinc finger protein 566	protein-coding	cond1
Pol2_cKO_vs_WT_cond1_5599	chr3	40874615	40876472	+	3.81741	NA	Intergenic	Intergenic	-18720	NR_160689	100039027	Mm.482948	NR_038067		Gm2011	-	predicted gene 2011	pseudo	cond1
Pol2_cKO_vs_WT_cond1_3549	chr16	21422993	21423229	+	3.81794	NA	promoter-TSS (NM_001285893)	promoter-TSS (NM_001285893)	-7	NM_001285893	209018	Mm.235683	NM_145948	ENSMUSG00000033653	Vps8	AI315068|AU040738|mKIAA0804	VPS8 CORVET complex subunit	protein-coding	cond1
Pol2_cKO_vs_WT_cond1_4074	chr17	55550182	55550669	+	3.81851	NA	Intergenic	MYSERV16_I-int|LTR|ERVK	74247	NM_001104582	383258	Mm.461682	NM_001104582	ENSMUSG00000091504	Vmn2r118	EG383258|EG668547|Vmn2r119	vomeronasal 2, receptor 118	protein-coding	cond1
Pol2_cKO_vs_WT_cond1_6394	chr4	132510206	132510458	+	3.81852	NA	5' UTR (NM_144907, exon 1 of 10)	5' UTR (NM_144907, exon 1 of 10)	124	NM_144907	230784	Mm.23608	NM_144907	ENSMUSG00000028893	Sesn2	HI95|SEST2|Ses2	sestrin 2	protein-coding	cond1
Pol2_cKO_vs_WT_cond1_4091	chr17	55893622	55895806	+	3.81882	NA	intron (NM_001360136, intron 2 of 4)	RLTR19C|LTR|ERVK	2621	NM_001360136	224893	Mm.294853	NM_145490	ENSMUSG00000003198	Zfp959	-	zinc finger protein 959	protein-coding	cond1
Pol2_cKO_vs_WT_cond1_989	chr10	93244831	93245402	+	3.81945	NA	Intergenic	Intergenic	66043	NM_001322268	13713	Mm.4454	NM_013508	ENSMUSG00000008398	Elk3	D430049E23Rik|Erp|Etrp|Net|Sap-2	ELK3, member of ETS oncogene family	protein-coding	cond1
Pol2_cKO_vs_WT_cond1_2161	chr12	98734455	98734715	+	3.81952	NA	promoter-TSS (NM_011877)	promoter-TSS (NM_011877)	60	NM_011877	24000	Mm.4420	NM_011877	ENSMUSG00000021009	Ptpn21	PTPD1|PTPRL10	protein tyrosine phosphatase, non-receptor type 21	protein-coding	cond1
Pol2_cKO_vs_WT_cond1_799	chr10	76237982	76238303	+	3.82014	NA	promoter-TSS (NM_133182)	promoter-TSS (NM_133182)	-277	NM_133182	15468	Mm.32020	NM_133182	ENSMUSG00000020230	Prmt2	AI504737|Hrmt1l1	protein arginine N-methyltransferase 2	protein-coding	cond1
Pol2_cKO_vs_WT_cond1_7986	chr7	96211610	96211893	+	3.82049	NA	promoter-TSS (NM_001310760)	promoter-TSS (NM_001310760)	80	NM_001310760	23966	Mm.254610	NM_011858	ENSMUSG00000048078	Tenm4	Doc4|ELM2|Odz4|R75022|Ten-m4|l(7)-3Rn|l7Rn3|mKIAA1302	teneurin transmembrane protein 4	protein-coding	cond1
Pol2_cKO_vs_WT_cond1_6676	chr5	36529423	36529649	+	3.82068	NA	intron (NM_001113362, intron 4 of 14)	intron (NM_001113362, intron 4 of 14)	1087	NM_001113364	100855	Mm.486203	NM_133910	ENSMUSG00000029192	Tbc1d14	2810413P16Rik|AU043625|C86258|D5Ertd110e|mKIAA1322	TBC1 domain family, member 14	protein-coding	cond1
Pol2_cKO_vs_WT_cond1_952	chr10	88730851	88731123	+	3.82073	NA	promoter-TSS (NM_025859)	promoter-TSS (NM_025859)	114	NM_001037166	237433	Mm.478763	NM_001037166		Gm4925	EG237433	predicted gene 4925	protein-coding	cond1
Pol2_cKO_vs_WT_cond1_2384	chr13	51644620	51644853	+	3.82122	NA	promoter-TSS (NM_025415)	promoter-TSS (NM_025415)	-496	NM_025415	66197	Mm.222228	NM_025415	ENSMUSG00000062248	Cks2	1110038L14Rik|CKSHS2	CDC28 protein kinase regulatory subunit 2	protein-coding	cond1
Pol2_cKO_vs_WT_cond1_6147	chr4	49597383	49597587	+	3.82171	NA	promoter-TSS (NR_149725)	promoter-TSS (NR_149725)	-15	NM_001355503	67063	Mm.454013	NM_025944	ENSMUSG00000039611	Tmem246	2810432L12Rik|9330170P15Rik|AI835809	transmembrane protein 246	protein-coding	cond1
Pol2_cKO_vs_WT_cond1_2454	chr13	62693778	62694351	+	3.82215	NA	Intergenic	Lx5|LINE|L1	-66675	NR_030493	751548		NR_030493	ENSMUSG00000096098	Mir713	Mirn713|mir-713|mmu-mir-713	microRNA 713	ncRNA	cond1
Pol2_cKO_vs_WT_cond1_2801	chr14	32085564	32086125	+	3.82273	NA	promoter-TSS (NM_001284346)	promoter-TSS (NM_001284346)	116	NM_145460	218885	Mm.202257	NM_145460	ENSMUSG00000021906	Oxnad1	2410002F01Rik|AW492292|BC019806	oxidoreductase NAD-binding domain containing 1	protein-coding	cond1
Pol2_cKO_vs_WT_cond1_6491	chr4	146457639	146457994	+	3.82283	NA	intron (NM_001085522, intron 1 of 3)	intron (NM_001085522, intron 1 of 3)	8786	NM_001085522	433791	Mm.276881	NM_001085522	ENSMUSG00000070605	Zfp992	Gm13251	zinc finger protein 992	protein-coding	cond1
Pol2_cKO_vs_WT_cond1_8335	chr8	26981458	26981802	+	3.824	NA	TTS (NM_001101502)	TTS (NM_001101502)	4294	NM_001110508	353310	Mm.212469	NM_001101502	ENSMUSG00000085795	Zfp703	1110032O19Rik|AI430822|AL022941|Csmn1|End2|Zeppo1|Znf703|Zpo1	zinc finger protein 703	protein-coding	cond1
Pol2_cKO_vs_WT_cond1_2647	chr13	106641178	106641394	+	3.82611	NA	Intergenic	Intergenic	295672	NM_029665	76582	Mm.132208	NM_029665	ENSMUSG00000042590	Ipo11	1700081H05Rik|2510001A17Rik|AI314624|AW555235|E330021B14Rik|Ranbp11	importin 11	protein-coding	cond1
Pol2_cKO_vs_WT_cond1_1190	chr11	22512935	22513246	+	3.82733	NA	intron (NM_153596, intron 1 of 3)	intron (NM_153596, intron 1 of 3)	807	NM_153596	103765	Mm.221274	NM_153596	ENSMUSG00000049904	Tmem17	AI503894|AW049890	transmembrane protein 17	protein-coding	cond1
Pol2_cKO_vs_WT_cond1_8608	chr8	109868529	109868804	+	3.82794	NA	promoter-TSS (NM_001122594)	promoter-TSS (NM_001122594)	63	NM_001122594	244650	Mm.23494	NM_001122594	ENSMUSG00000031732	Phlpp2	AI481772|C130044A18Rik|Phlppl	PH domain and leucine rich repeat protein phosphatase 2	protein-coding	cond1
Pol2_cKO_vs_WT_cond1_3003	chr14	75457998	75458242	+	3.82799	NA	intron (NM_001128093, intron 1 of 1)	intron (NM_001128093, intron 1 of 1)	2138	NM_001128093	380918	Mm.484360	NM_001128093	ENSMUSG00000091722	Siah3	Gm912	siah E3 ubiquitin protein ligase family member 3	protein-coding	cond1
Pol2_cKO_vs_WT_cond1_1946	chr12	29533238	29533469	+	3.82851	NA	promoter-TSS (NM_001361656)	promoter-TSS (NM_001361656)	-32	NM_001361656	17933	Mm.253067	NM_008666	ENSMUSG00000061911	Myt1l	2900046C06Rik|2900093J19Rik|C630034G21Rik|Nztf1|Pmng1|Png-1|mKIAA1106	myelin transcription factor 1-like	protein-coding	cond1
Pol2_cKO_vs_WT_cond1_5792	chr3	96227230	96228687	+	3.82876	NA	Intergenic	MLTR18D_MM|LTR|ERVK	6886	NM_178214	319190	Mm.439791	NM_178214	ENSMUSG00000068854	Hist2h2be	AV127319|H2b-613|T25626	histone cluster 2, H2be	protein-coding	cond1
Pol2_cKO_vs_WT_cond1_5270	chr2	144527704	144527936	+	3.82917	NA	promoter-TSS (NM_029763)	promoter-TSS (NM_029763)	75	NM_029763	70408	Mm.389351	NM_029763	ENSMUSG00000027427	Polr3f	2810411G20Rik|3010019O03Rik|3110032A07Rik|RPC39|RPC6	polymerase (RNA) III (DNA directed) polypeptide F	protein-coding	cond1
Pol2_cKO_vs_WT_cond1_5075	chr2	93188412	93188688	+	3.82962	NA	intron (NM_001356536, intron 1 of 7)	CpG	1002	NR_151503	277414	Mm.41033	NM_001025246	ENSMUSG00000068735	Trp53i11	Tp53i11	transformation related protein 53 inducible protein 11	protein-coding	cond1
Pol2_cKO_vs_WT_cond1_1940	chr12	29368285	29368579	+	3.83051	NA	Intergenic	Intergenic	-159952	NM_001093778	17933	Mm.253067	NM_008666	ENSMUSG00000061911	Myt1l	2900046C06Rik|2900093J19Rik|C630034G21Rik|Nztf1|Pmng1|Png-1|mKIAA1106	myelin transcription factor 1-like	protein-coding	cond1
Pol2_cKO_vs_WT_cond1_9578	chrX	160994401	160994645	+	3.83056	NA	intron (NM_001024624, intron 1 of 18)	CpG	158	NM_001024624	382253	Mm.443717	NM_001024624	ENSMUSG00000031292	Cdkl5	BC038161|Stk9	cyclin-dependent kinase-like 5	protein-coding	cond1
Pol2_cKO_vs_WT_cond1_6877	chr5	110653462	110653784	+	3.83056	NA	promoter-TSS (NM_153570)	promoter-TSS (NM_153570)	172	NM_027156	69663	Mm.5267	NM_027156	ENSMUSG00000029504	Ddx51	2310061O04Rik|AA537002|C81583|R75505	DEAD (Asp-Glu-Ala-Asp) box polypeptide 51	protein-coding	cond1
Pol2_cKO_vs_WT_cond1_9249	chrX	20687790	20688002	+	3.83242	NA	promoter-TSS (NM_001310456)	promoter-TSS (NM_001310456)	-58	NM_001310456	18555	Mm.102574	NM_011049	ENSMUSG00000031065	Cdk16	Crk5|Pctaire1|Pctk1	cyclin-dependent kinase 16	protein-coding	cond1
Pol2_cKO_vs_WT_cond1_4559	chr19	6276641	6276914	+	3.83275	NA	promoter-TSS (NM_010119)	promoter-TSS (NM_010119)	-119	NM_010119	13660	Mm.30169	NM_010119	ENSMUSG00000024772	Ehd1	AA409636|Past1|RME-1	EH-domain containing 1	protein-coding	cond1
Pol2_cKO_vs_WT_cond1_664	chr10	38836574	38836987	+	3.83429	NA	Intergenic	B2_Mm1a|SINE|B2	-15001	NM_001177783	215919	Mm.294313	NM_001177783	ENSMUSG00000094311	Rfpl4b	100040915|Gm3037|Gm62	ret finger protein-like 4B	protein-coding	cond1
Pol2_cKO_vs_WT_cond1_2119	chr12	84417283	84417528	+	3.83437	NA	exon (NM_025525, exon 1 of 1)	exon (NM_025525, exon 1 of 1)	205	NM_025525	66381	Mm.24846	NM_025525	ENSMUSG00000098134	Rnf113a2	2310020H19Rik|AI426758|Rnf113a	ring finger protein 113A2	protein-coding	cond1
Pol2_cKO_vs_WT_cond1_3897	chr17	28141213	28141643	+	3.83507	NA	promoter-TSS (NM_001368734)	promoter-TSS (NM_001368734)	-881	NM_001004366	268935	Mm.258491	NM_001004366	ENSMUSG00000038677	Scube3	CEGF3|D030038I21Rik	signal peptide, CUB domain, EGF-like 3	protein-coding	cond1
Pol2_cKO_vs_WT_cond1_2470	chr13	62723445	62723736	+	3.83601	NA	Intergenic	Intergenic	-37149	NR_030493	751548		NR_030493	ENSMUSG00000096098	Mir713	Mirn713|mir-713|mmu-mir-713	microRNA 713	ncRNA	cond1
Pol2_cKO_vs_WT_cond1_5555	chr3	24957812	24958303	+	3.83611	NA	Intergenic	Lx|LINE|L1	-174051	NM_001326288	635702	Mm.448351	NM_001326288	ENSMUSG00000102758	Naaladl2	2810043G22Rik|EG635702|Gm1021	N-acetylated alpha-linked acidic dipeptidase-like 2	protein-coding	cond1
Pol2_cKO_vs_WT_cond1_5658	chr3	65959433	65959779	+	3.83612	NA	Intergenic	ORR1F|LTR|ERVL-MaLR	-1357	NM_019937	56706	Mm.175612	NM_019937	ENSMUSG00000027829	Ccnl1	2610030E23Rik|AU018493|Ccnl|ania-6a	cyclin L1	protein-coding	cond1
Pol2_cKO_vs_WT_cond1_2345	chr13	41015721	41016598	+	3.83696	NA	promoter-TSS (NM_001360770)	promoter-TSS (NM_001360770)	-91	NM_025387	66154	Mm.30005	NM_025387	ENSMUSG00000021361	Tmem14c	1110021D01Rik|AU020193|HSPC194	transmembrane protein 14C	protein-coding	cond1
Pol2_cKO_vs_WT_cond1_9511	chrX	135798568	135798803	+	3.83715	NA	intron (NM_001004359, intron 9 of 9)	intron (NM_001004359, intron 9 of 9)	-12468	NR_035497	100316820		NR_035497	ENSMUSG00000088464	Mir1970	mmu-mir-1970	microRNA 1970	ncRNA	cond1
Pol2_cKO_vs_WT_cond1_4825	chr2	21142318	21142522	+	3.83756	NA	Intergenic	Intergenic	62945	NM_027728	71233	Mm.27658	NM_027728	ENSMUSG00000026679	Enkur	4933434I06Rik|AU016229	enkurin, TRPC channel interacting protein	protein-coding	cond1
Pol2_cKO_vs_WT_cond1_1055	chr10	115385615	115385945	+	3.83828	NA	exon (NM_001033261, exon 1 of 35)	exon (NM_001033261, exon 1 of 35)	821	NM_001033261	216345	Mm.207621	NM_001033261	ENSMUSG00000034163	Zfc3h1	BC033596|Ccdc131|Psrc2	zinc finger, C3H1-type containing	protein-coding	cond1
Pol2_cKO_vs_WT_cond1_1845	chr12	14744690	14745573	+	3.8384	NA	Intergenic	AT_rich|Low_complexity|Low_complexity	305258	NR_045960	73972	Mm.107680	NR_045960	ENSMUSG00000113644	4930448C13Rik	-	RIKEN cDNA 4930448C13 gene	ncRNA	cond1
Pol2_cKO_vs_WT_cond1_1459	chr11	77492007	77492257	+	3.83885	NA	Intergenic	Intergenic	-1280	NM_001004144	216963	Mm.290182	NM_001004144	ENSMUSG00000011877	Git1	Cat-1|p95Cat	GIT ArfGAP 1	protein-coding	cond1
Pol2_cKO_vs_WT_cond1_3390	chr15	98972188	98972485	+	3.83901	NA	Intergenic	Intergenic	-13629	NR_045991	75951	Mm.441657	NR_045991	ENSMUSG00000097587	4930578M01Rik	3010001K12Rik	RIKEN cDNA 4930578M01 gene	ncRNA	cond1
Pol2_cKO_vs_WT_cond1_1580	chr11	98682361	98682643	+	3.83915	NA	promoter-TSS (NM_009439)	promoter-TSS (NM_009439)	-52	NM_009439	22123	Mm.12194	NM_009439	ENSMUSG00000017221	Psmd3	AI255837|AntP91a|D11Bwg1349e|Psd3|Tstap91a	proteasome (prosome, macropain) 26S subunit, non-ATPase, 3	protein-coding	cond1
Pol2_cKO_vs_WT_cond1_1253	chr11	45944816	45945029	+	3.83941	NA	promoter-TSS (NM_028185)	promoter-TSS (NM_028185)	13	NM_028185	72290	Mm.249827	NM_028185	ENSMUSG00000044847	Lsm11	2210404M20Rik|AV079530	U7 snRNP-specific Sm-like protein LSM11	protein-coding	cond1
Pol2_cKO_vs_WT_cond1_2465	chr13	62709685	62709971	+	3.84007	NA	Intergenic	ID_B1|SINE|B4	-50911	NR_030493	751548		NR_030493	ENSMUSG00000096098	Mir713	Mirn713|mir-713|mmu-mir-713	microRNA 713	ncRNA	cond1
Pol2_cKO_vs_WT_cond1_6807	chr5	86318150	86318367	+	3.8401	NA	intron (NM_145561, intron 7 of 9)	L1_Mus1|LINE|L1	-28950	NM_001030297	435845	Mm.359654	NM_001030297	ENSMUSG00000061184	Tmprss11c	Tmprss13	transmembrane protease, serine 11c	protein-coding	cond1
Pol2_cKO_vs_WT_cond1_1117	chr10	128822118	128822379	+	3.84056	NA	promoter-TSS (NR_152853)	promoter-TSS (NR_152853)	484	NM_001359404	66118	Mm.235562	NM_025364	ENSMUSG00000078427	Sarnp	1110005A23Rik|Cip29	SAP domain containing ribonucleoprotein	protein-coding	cond1
Pol2_cKO_vs_WT_cond1_8813	chr9	37146393	37146617	+	3.84073	NA	intron (NM_001029838, intron 1 of 12)	CpG	817	NM_148950	208076	Mm.260335	NM_148950	ENSMUSG00000035934	Pknox2	D230005H23Rik|Prep2	Pbx/knotted 1 homeobox 2	protein-coding	cond1
Pol2_cKO_vs_WT_cond1_3719	chr16	92301689	92302029	+	3.84149	NA	intron (NM_138743, intron 1 of 3)	intron (NM_138743, intron 1 of 3)	556	NM_138743	68936	Mm.21698	NM_138743	ENSMUSG00000051989	Smim11	1190017O12Rik|C21orf51|Fam165b|Smim11a	small integral membrane protein 11	protein-coding	cond1
Pol2_cKO_vs_WT_cond1_5676	chr3	82358112	82358390	+	3.84187	NA	promoter-TSS (NM_001356457)	promoter-TSS (NM_001356457)	64	NM_001356457	213582	Mm.271269	NM_001081230	ENSMUSG00000033900	Map9	5033421J10Rik|5330427D05Rik|ASAP|Mtap9	microtubule-associated protein 9	protein-coding	cond1
Pol2_cKO_vs_WT_cond1_5732	chr3	89337572	89337791	+	3.84198	NA	intron (NM_007910, intron 1 of 3)	CpG	347	NM_007910	13639	Mm.16332	NM_007910	ENSMUSG00000028040	Efna4	EFL-4|Epl4|LERK-4	ephrin A4	protein-coding	cond1
Pol2_cKO_vs_WT_cond1_5232	chr2	130841172	130841500	+	3.84204	NA	Intergenic	Intergenic	-1191	NM_029432	228602	Mm.271990	NM_028367	ENSMUSG00000027309	4930402H24Rik	2810487F15Rik|AI413763|C78926	RIKEN cDNA 4930402H24 gene	protein-coding	cond1
Pol2_cKO_vs_WT_cond1_9025	chr9	82977160	82977386	+	3.84323	NA	Intergenic	Intergenic	-1784	NM_001081216	83946	Mm.221688	NM_031879	ENSMUSG00000032253	Phip	2810004D21Rik|4632404O06Rik|Ndrp|Wdr11	pleckstrin homology domain interacting protein	protein-coding	cond1
Pol2_cKO_vs_WT_cond1_233	chr1	82724949	82725224	+	3.84338	NA	intron (NM_001310697, intron 1 of 7)	CpG	196	NM_001310695	75734	Mm.396863	NM_029409	ENSMUSG00000026150	Mff	5230400G24Rik|AI314724	mitochondrial fission factor	protein-coding	cond1
Pol2_cKO_vs_WT_cond1_8749	chr9	19045593	19046075	+	3.8437	NA	Intergenic	Lx6|LINE|L1	10709	NM_001012266	257872	Mm.377280	NM_001012266	ENSMUSG00000045204	Olfr835	MOR150-3	olfactory receptor 835	protein-coding	cond1
Pol2_cKO_vs_WT_cond1_8352	chr8	34965525	34965868	+	3.84441	NA	promoter-TSS (NM_175091)	promoter-TSS (NM_175091)	-6	NM_175091	21951	Mm.88364	NM_175091	ENSMUSG00000031529	Tnks	4930554K12Rik|AI662855|ARTD5|C86528|D130072O21Rik|TANK1|mTNKS1	tankyrase, TRF1-interacting ankyrin-related ADP-ribose polymerase	protein-coding	cond1
Pol2_cKO_vs_WT_cond1_4533	chr19	5567882	5568142	+	3.84496	NA	promoter-TSS (NM_001033448)	promoter-TSS (NM_001033448)	-12	NM_001362046	381201	Mm.441906	NM_001033448	ENSMUSG00000049562	Ap5b1	Gm962|beta-5	adaptor-related protein complex 5, beta 1 subunit	protein-coding	cond1
Pol2_cKO_vs_WT_cond1_5865	chr3	106684948	106685202	+	3.8451	NA	promoter-TSS (NM_001039478)	promoter-TSS (NM_001039478)	88	NM_001039478	321000	Mm.259638	NM_028081	ENSMUSG00000056260	Lrif1	2010012G17Rik|4933421E11Rik|AI450568	ligand dependent nuclear receptor interacting factor 1	protein-coding	cond1
Pol2_cKO_vs_WT_cond1_9433	chrX	74245401	74245653	+	3.84524	NA	intron (NM_001290421, intron 1 of 46)	(GAAA)n|Simple_repeat|Simple_repeat	1007	NM_001290421	192176	Mm.295533	NM_010227	ENSMUSG00000031328	Flna	ABP-280|Dilp2|F730004A14Rik|Fln1|GENA 379|filamin-1	filamin, alpha	protein-coding	cond1
Pol2_cKO_vs_WT_cond1_8487	chr8	79029641	79029843	+	3.84544	NA	intron (NM_178267, intron 1 of 14)	CpG	1305	NM_001294279	622675	Mm.48724	NM_178267	ENSMUSG00000071064	Zfp827	2810449M09Rik|D630040G17Rik|Znf827	zinc finger protein 827	protein-coding	cond1
Pol2_cKO_vs_WT_cond1_6329	chr4	120252792	120253139	+	3.84562	NA	Intergenic	Intergenic	34296	NM_194060	329934	Mm.277090	NM_194060	ENSMUSG00000052135	Foxo6	-	forkhead box O6	protein-coding	cond1
Pol2_cKO_vs_WT_cond1_2637	chr13	104518114	104518313	+	3.84594	NA	Intergenic	Intergenic	230378	NR_136938	108154	Mm.208125	NM_175496	ENSMUSG00000046169	Adamts6	A930019D11Rik|ADAM-TS6|b2b1879.1Clo|b2b2029Clo|b2b2182Clo|b2b2187.1Clo|b2b2228Clo	a disintegrin-like and metallopeptidase (reprolysin type) with thrombospondin type 1 motif, 6	protein-coding	cond1
Pol2_cKO_vs_WT_cond1_6847	chr5	105699690	105700498	+	3.84604	NA	promoter-TSS (NM_178701)	promoter-TSS (NM_178701)	125	NM_001122768	231549	Mm.23837	NM_178701	ENSMUSG00000046079	Lrrc8d	2810473G09Rik|4930525N13Rik|A930019F03|Lrrc5	leucine rich repeat containing 8D	protein-coding	cond1
Pol2_cKO_vs_WT_cond1_3223	chr15	76625823	76626174	+	3.84623	NA	promoter-TSS (NM_001305668)	promoter-TSS (NM_001305668)	86	NM_025842	66914	Mm.30028	NM_025842	ENSMUSG00000115987	Vps28	1110014J03Rik|CIIA|D730005C08Rik	vacuolar protein sorting 28	protein-coding	cond1
Pol2_cKO_vs_WT_cond1_264	chr1	91250304	91250555	+	3.84635	NA	promoter-TSS (NM_001355764)	promoter-TSS (NM_001355764)	125	NR_149825	67921	Mm.337238	NM_026454	ENSMUSG00000034343	Ube2f	2510010F15Rik|AI851109	ubiquitin-conjugating enzyme E2F (putative)	protein-coding	cond1
Pol2_cKO_vs_WT_cond1_445	chr1	165282225	165282561	+	3.84649	NA	Intergenic	CpG	-13373	NM_001310429	240888	Mm.329929	NM_001081126	ENSMUSG00000040836	Gpr161	Gm208|Gm208Gpr|vl	G protein-coupled receptor 161	protein-coding	cond1
Pol2_cKO_vs_WT_cond1_5352	chr2	157341184	157341452	+	3.84745	NA	intron (NM_010285, intron 1 of 4)	intron (NM_010285, intron 1 of 4)	-3892	NM_001329683	14601	Mm.389327	NM_010285	ENSMUSG00000027643	Ghrh	GRF|Ghrf	growth hormone releasing hormone	protein-coding	cond1
Pol2_cKO_vs_WT_cond1_5479	chr2	177234711	177235805	+	3.84789	NA	Intergenic	Intergenic	-229484	NM_001177568	628308	Mm.460436	NM_001177568	ENSMUSG00000078866	Zfp970	Gm14420	zinc finger protein 970	protein-coding	cond1
Pol2_cKO_vs_WT_cond1_84	chr1	42259604	42259880	+	3.8482	NA	Intergenic	Intergenic	435083	NR_027826	66297	Mm.45203	NM_183252	ENSMUSG00000060424	Pantr1	2610017I09Rik|Pou3f3os|linc-Brn1a	POU domain, class 3, transcription factor 3 adjacent noncoding transcript 1	ncRNA	cond1
Pol2_cKO_vs_WT_cond1_5436	chr2	177163080	177163746	+	3.8484	NA	Intergenic	IAPLTR1_Mm|LTR|ERVK	162457	NM_001362250	628147	Mm.374080	NM_001362250		Gm2004	100039000	predicted gene 2004	protein-coding	cond1
Pol2_cKO_vs_WT_cond1_5163	chr2	120245151	120245428	+	3.84854	NA	promoter-TSS (NM_001363091)	promoter-TSS (NM_001363091)	46	NM_001363091	329502	Mm.330505	NM_177845	ENSMUSG00000050211	Pla2g4e	2310026J01Rik|C230096D22|Pla2epsilon	phospholipase A2, group IVE	protein-coding	cond1
Pol2_cKO_vs_WT_cond1_3654	chr16	49698935	49699207	+	3.84886	NA	promoter-TSS (NM_028680)	promoter-TSS (NM_028680)	-223	NM_028680	73916	Mm.241276	NM_028680	ENSMUSG00000032965	Ift57	4833420A15Rik|Esrrbl1|Hippi|MHS4R2	intraflagellar transport 57	protein-coding	cond1
Pol2_cKO_vs_WT_cond1_8344	chr8	33653572	33653918	+	3.84925	NA	exon (NM_010344, exon 1 of 13)	exon (NM_010344, exon 1 of 13)	507	NM_010344	14782	Mm.283573	NM_010344	ENSMUSG00000031584	Gsr	AI325518|D8Ertd238e|Gr-1|Gr1	glutathione reductase	protein-coding	cond1
Pol2_cKO_vs_WT_cond1_6201	chr4	82510140	82510341	+	3.84932	NA	intron (NR_137202, intron 1 of 1)	intron (NR_137202, intron 1 of 1)	2251	NR_137202	102635783	Mm.41666	NR_137202		Gm11266	-	predicted gene 11266	ncRNA	cond1
Pol2_cKO_vs_WT_cond1_3248	chr15	79027909	79028244	+	3.84952	NA	promoter-TSS (NM_008197)	promoter-TSS (NM_008197)	-136	NM_008197	14958	Mm.24350	NM_008197	ENSMUSG00000096210	H1f0	D130017D06Rik|H1(0)|H1fv	H1 histone family, member 0	protein-coding	cond1
Pol2_cKO_vs_WT_cond1_1214	chr11	29173131	29173520	+	3.84972	NA	exon (NM_001363361, exon 1 of 16)	exon (NM_001363361, exon 1 of 16)	349	NM_001363362	104570	Mm.276386	NM_134034	ENSMUSG00000020463	Ppp4r3b	AW011752|AW557776|Smek2|mKIAA1387	protein phosphatase 4 regulatory subunit 3B	protein-coding	cond1
Pol2_cKO_vs_WT_cond1_5890	chr3	108840019	108840249	+	3.85123	NA	intron (NM_011504, intron 1 of 18)	CpG	368	NM_011504	20912	Mm.316894	NM_011504	ENSMUSG00000027882	Stxbp3	Munc-18c|Stxbp3a|Sxtbp3|Unc18-3	syntaxin binding protein 3	protein-coding	cond1
Pol2_cKO_vs_WT_cond1_6549	chr4	155891672	155891925	+	3.85135	NA	promoter-TSS (NM_207223)	promoter-TSS (NM_207223)	-36	NM_001033490	433813	Mm.259270	NM_001033490	ENSMUSG00000051557	Pusl1	2810021I11Rik|AI853843|D18346	pseudouridylate synthase-like 1	protein-coding	cond1
Pol2_cKO_vs_WT_cond1_2933	chr14	60753639	60753939	+	3.8534	NA	exon (NM_001310594, exon 7 of 10)	exon (NM_001310594, exon 7 of 10)	-14345	NM_183175	239126	Mm.319636	NM_183175	ENSMUSG00000071347	C1qtnf9	9130217G22Rik|Adif1|CTRP9|Ciqtnf9	C1q and tumor necrosis factor related protein 9	protein-coding	cond1
Pol2_cKO_vs_WT_cond1_8741	chr9	19031512	19032263	+	3.85377	NA	Intergenic	Intergenic	-3238	NM_001012266	257872	Mm.377280	NM_001012266	ENSMUSG00000045204	Olfr835	MOR150-3	olfactory receptor 835	protein-coding	cond1
Pol2_cKO_vs_WT_cond1_7984	chr7	93080436	93080822	+	3.85386	NA	exon (NM_021427, exon 1 of 2)	exon (NM_021427, exon 1 of 2)	750	NM_021427	58238	Mm.113787	NM_021427	ENSMUSG00000051515	Fam181b	A830059I20Rik|AB041569	family with sequence similarity 181, member B	protein-coding	cond1
Pol2_cKO_vs_WT_cond1_4506	chr19	4154042	4154286	+	3.85464	NA	promoter-TSS (NM_016933)	promoter-TSS (NM_016933)	-482	NM_016933	19265	Mm.271937	NM_016933	ENSMUSG00000045826	Ptprcap	AI605264|CD-45-AP|LPAP|LSM-1	protein tyrosine phosphatase, receptor type, C polypeptide-associated protein	protein-coding	cond1
Pol2_cKO_vs_WT_cond1_9383	chrX	49967845	49968230	+	3.85514	NA	Intergenic	L1Md_T|LINE|L1	42198	NM_146390	258385	Mm.377470	NM_146390	ENSMUSG00000050504	Olfr1323	MOR216-1	olfactory receptor 1323	protein-coding	cond1
Pol2_cKO_vs_WT_cond1_2108	chr12	82169168	82169385	+	3.856	NA	promoter-TSS (NM_001167983)	promoter-TSS (NM_001167983)	-740	NM_001167983	217692	Mm.261333	NM_172579	ENSMUSG00000042700	Sipa1l1	4931426N11Rik|AW213287|Spar|mKIAA0440	signal-induced proliferation-associated 1 like 1	protein-coding	cond1
Pol2_cKO_vs_WT_cond1_3921	chr17	29614624	29614925	+	3.856	NA	promoter-TSS (NR_132314)	promoter-TSS (NR_132314)	-15	NM_021419	58230	Mm.305994	NM_021419	ENSMUSG00000090083	Rnf8	3830404E21Rik|AIP37|laXp180	ring finger protein 8	protein-coding	cond1
Pol2_cKO_vs_WT_cond1_7540	chr6	148944820	148945043	+	3.85624	NA	promoter-TSS (NR_144294)	promoter-TSS (NR_144294)	74	NR_144294	109163	Mm.440359	NM_175404		3010003L21Rik	-	RIKEN cDNA 3010003L21 gene	ncRNA	cond1
Pol2_cKO_vs_WT_cond1_6505	chr4	148287208	148287560	+	3.85637	NA	intron (NM_001083342, intron 1 of 20)	intron (NM_001083342, intron 1 of 20)	581	NR_154985	242748	Mm.33873	NM_001083342	ENSMUSG00000041544	Disp3	G630052C06Rik|Ptchd2|RNDEu-2	dispatched RND transporter family member 3	protein-coding	cond1
Pol2_cKO_vs_WT_cond1_1878	chr12	14871581	14872152	+	3.85674	NA	Intergenic	Intergenic	178523	NR_045960	73972	Mm.107680	NR_045960	ENSMUSG00000113644	4930448C13Rik	-	RIKEN cDNA 4930448C13 gene	ncRNA	cond1
Pol2_cKO_vs_WT_cond1_7339	chr6	86365701	86366082	+	3.85715	NA	intron (NM_025591, intron 1 of 2)	CpG	245	NM_025591	66488	Mm.422972	NM_025591	ENSMUSG00000057497	Fam136a	2010309E21Rik|AW124904|Hyccin	family with sequence similarity 136, member A	protein-coding	cond1
Pol2_cKO_vs_WT_cond1_5451	chr2	177190325	177191065	+	3.85717	NA	Intergenic	MTA_Mm-int|LTR|ERVL-MaLR	189739	NM_001362250	628147	Mm.374080	NM_001362250		Gm2004	100039000	predicted gene 2004	protein-coding	cond1
Pol2_cKO_vs_WT_cond1_6601	chr5	24586663	24587142	+	3.85731	NA	non-coding (NR_155297, exon 1 of 5)	non-coding (NR_155297, exon 1 of 5)	152	NM_133913	100910	Mm.140672	NM_133913	ENSMUSG00000038181	Chpf2	2010209O12Rik|AW060945|Gm42230|mKIAA1402|mir-671	chondroitin polymerizing factor 2	protein-coding	cond1
Pol2_cKO_vs_WT_cond1_9210	chrX	7898952	7899333	+	3.85858	NA	promoter-TSS (NM_011591)	promoter-TSS (NM_011591)	127	NM_001252529	54633	Mm.14616	NM_019478	ENSMUSG00000031157	Pqbp1	PQBP-1|Sfc2|npw38	polyglutamine binding protein 1	protein-coding	cond1
Pol2_cKO_vs_WT_cond1_7536	chr6	148212840	148213100	+	3.86117	NA	promoter-TSS (NM_026168)	promoter-TSS (NM_026168)	-596	NM_026168	67456	Mm.59812	NM_026168	ENSMUSG00000030304	Ergic2	1200009B18Rik|4930572C01Rik|AA408438|Ptx1	ERGIC and golgi 2	protein-coding	cond1
Pol2_cKO_vs_WT_cond1_6170	chr4	60609484	60610064	+	3.8612	NA	intron (NM_008647, intron 7 of 7)	L1_Mus3|LINE|L1	-27619	NM_001122647	100039008	Mm.335875	NM_001122647	ENSMUSG00000078680	Mup10	2610016E04Rik|Mup8	major urinary protein 10	protein-coding	cond1
Pol2_cKO_vs_WT_cond1_5867	chr3	107036697	107036940	+	3.86179	NA	exon (NM_008418, exon 1 of 1)	exon (NM_008418, exon 1 of 1)	656	NM_008418	16491	Mm.30640	NM_008418	ENSMUSG00000047959	Kcna3	Kca1-3|Kv1.3|Mk-3	potassium voltage-gated channel, shaker-related subfamily, member 3	protein-coding	cond1
Pol2_cKO_vs_WT_cond1_8088	chr7	122159163	122159379	+	3.86264	NA	promoter-TSS (NM_011121)	promoter-TSS (NM_011121)	-164	NM_011121	18817	Mm.16525	NM_011121	ENSMUSG00000030867	Plk1	Plk|STPK13	polo like kinase 1	protein-coding	cond1
Pol2_cKO_vs_WT_cond1_3999	chr17	35864076	35864610	+	3.86423	NA	intron (NM_134122, intron 3 of 3)	intron (NM_134122, intron 3 of 3)	-1252	NM_001146711	76448	Mm.359982	NM_175242	ENSMUSG00000034595	Ppp1r18	2310014H01Rik|AA407849|AI450394	protein phosphatase 1, regulatory subunit 18	protein-coding	cond1
Pol2_cKO_vs_WT_cond1_2428	chr13	59584578	59584891	+	3.86452	NA	promoter-TSS (NM_030153)	promoter-TSS (NM_030153)	489	NR_045633	319469	Mm.437992	NR_045633	ENSMUSG00000021557	A230056J06Rik	-	RIKEN cDNA A230056J06 gene	ncRNA	cond1
Pol2_cKO_vs_WT_cond1_6793	chr5	75044302	75044592	+	3.86453	NA	5' UTR (NM_028850, exon 1 of 6)	5' UTR (NM_028850, exon 1 of 6)	194	NM_028850	74277	Mm.239814	NM_028850	ENSMUSG00000029229	Chic2	1700081B18Rik|4930502K01Rik|BTL	cysteine-rich hydrophobic domain 2	protein-coding	cond1
Pol2_cKO_vs_WT_cond1_244	chr1	86486650	86486942	+	3.86461	NA	Intergenic	B3|SINE|B2	-39761	NM_008972	19231	Mm.19187	NM_008972	ENSMUSG00000026238	Ptma	Thym	prothymosin alpha	protein-coding	cond1
Pol2_cKO_vs_WT_cond1_3231	chr15	76987280	76987510	+	3.86463	NA	Intergenic	Intergenic	35332	NM_001164048	17189	Mm.404074	NM_013593	ENSMUSG00000018893	Mb	AI325109	myoglobin	protein-coding	cond1
Pol2_cKO_vs_WT_cond1_5887	chr3	108591578	108592004	+	3.86538	NA	promoter-TSS (NM_001358055)	promoter-TSS (NM_001358055)	58	NM_001358055	99512	Mm.285968	NM_181400	ENSMUSG00000040389	Wdr47	1810073M12Rik|AA552998|mKIAA0893	WD repeat domain 47	protein-coding	cond1
Pol2_cKO_vs_WT_cond1_1198	chr11	23497621	23498267	+	3.86572	NA	promoter-TSS (NM_172391)	promoter-TSS (NM_172391)	95	NM_172391	268390	Mm.13148	NM_172391	ENSMUSG00000020288	Ahsa2	-	AHA1, activator of heat shock protein ATPase 2	protein-coding	cond1
Pol2_cKO_vs_WT_cond1_7497	chr6	128842956	128843194	+	3.86645	NA	Intergenic	CpG	-16760	NM_030599	80782	Mm.6180	NM_030599	ENSMUSG00000079298	Klrb1b	Klrb1d|Ly55b|Ly55d|NKR-P1B|NKR-P1D|Nkrp1-b|Nkrp1b|Nkrp1d|ly-55b|ly-55d	killer cell lectin-like receptor subfamily B member 1B	protein-coding	cond1
Pol2_cKO_vs_WT_cond1_1583	chr11	98863242	98863562	+	3.86783	NA	promoter-TSS (NM_197940)	promoter-TSS (NM_197940)	-196	NM_197940	68524	Mm.28661	NM_197940	ENSMUSG00000038013	Wipf2	1110014J05Rik|5730509C05Rik|AA407487|Gm1176|Wich|Wire	WAS/WASL interacting protein family, member 2	protein-coding	cond1
Pol2_cKO_vs_WT_cond1_1875	chr12	14789478	14789799	+	3.86792	NA	Intergenic	Intergenic	260751	NR_045960	73972	Mm.107680	NR_045960	ENSMUSG00000113644	4930448C13Rik	-	RIKEN cDNA 4930448C13 gene	ncRNA	cond1
Pol2_cKO_vs_WT_cond1_6964	chr5	124351676	124352102	+	3.86806	NA	intron (NM_013812, intron 1 of 3)	MIR3|SINE|MIR	2739	NM_013812	13445	Mm.391838	NM_013812	ENSMUSG00000029394	Cdk2ap1	Apc10|Cdkap1|DORC1|Doc1|ST19|doc-1|p12	CDK2 (cyclin-dependent kinase 2)-associated protein 1	protein-coding	cond1
Pol2_cKO_vs_WT_cond1_5066	chr2	91730189	91730441	+	3.86852	NA	5' UTR (NM_172669, exon 1 of 18)	5' UTR (NM_172669, exon 1 of 18)	177	NM_172669	228361	Mm.436667	NM_172669	ENSMUSG00000040506	Ambra1	2310079H06Rik|A130023A14|AA474864|AV021921|D030051N19Rik|mKIAA1736	autophagy/beclin 1 regulator 1	protein-coding	cond1
Pol2_cKO_vs_WT_cond1_8319	chr8	25017504	25017772	+	3.8695	NA	promoter-TSS (NM_001270996)	promoter-TSS (NM_001270996)	427	NM_027194	69742	Mm.28626	NM_027194	ENSMUSG00000031556	Tm2d2	2410018G23Rik|Blp1	TM2 domain containing 2	protein-coding	cond1
Pol2_cKO_vs_WT_cond1_5959	chr3	138743559	138743774	+	3.86982	NA	intron (NR_121195, intron 1 of 7)	intron (NR_121195, intron 1 of 7)	1458	NM_019571	56224	Mm.31927	NM_019571	ENSMUSG00000028152	Tspan5	2810455A09Rik|4930505M03Rik|NET-4|Tm4sf9	tetraspanin 5	protein-coding	cond1
Pol2_cKO_vs_WT_cond1_1829	chr12	14726445	14727109	+	3.87025	NA	Intergenic	Lx2|LINE|L1	323612	NR_045960	73972	Mm.107680	NR_045960	ENSMUSG00000113644	4930448C13Rik	-	RIKEN cDNA 4930448C13 gene	ncRNA	cond1
Pol2_cKO_vs_WT_cond1_5384	chr2	164804423	164804648	+	3.87167	NA	promoter-TSS (NM_178375)	promoter-TSS (NM_178375)	346	NM_001362756	170789	Mm.277878	NM_133240	ENSMUSG00000017307	Acot8	PTE-1|PTE-2|Pte1	acyl-CoA thioesterase 8	protein-coding	cond1
Pol2_cKO_vs_WT_cond1_2437	chr13	60126086	60126301	+	3.87352	NA	Intergenic	Intergenic	51342	NM_008086	14451	Mm.22701	NM_008086	ENSMUSG00000052957	Gas1	AW554192|Gas-1	growth arrest specific 1	protein-coding	cond1
Pol2_cKO_vs_WT_cond1_1572	chr11	98284366	98284677	+	3.87426	NA	Intergenic	Intergenic	21915	NR_039579	100628613		NR_039579	ENSMUSG00000093176	Mir5119	mmu-mir-5119|mu-mir-5119	microRNA 5119	ncRNA	cond1
Pol2_cKO_vs_WT_cond1_9296	chrX	41000100	41002919	+	3.87432	NA	Intergenic	Intergenic	-399345	NM_001358361	53623	Mm.327681	NM_016886	ENSMUSG00000001986	Gria3	2900064I19Rik|GluA3|GluR-C|GluR-K3|Glur-3|Glur3|Gluralpha3	glutamate receptor, ionotropic, AMPA3 (alpha 3)	protein-coding	cond1
Pol2_cKO_vs_WT_cond1_3284	chr15	82147535	82147878	+	3.87436	NA	intron (NM_033218, intron 1 of 18)	CpG	437	NM_033218	20788	Mm.38016	NM_033218	ENSMUSG00000022463	Srebf2	AI608257|SREBP-2|SREBP2|SREBP2gc|bHLHd2|lop13|nuc	sterol regulatory element binding factor 2	protein-coding	cond1
Pol2_cKO_vs_WT_cond1_5604	chr3	40885593	40886616	+	3.87441	NA	Intergenic	MMERVK10C-int|LTR|ERVK	-8159	NR_160689	100039027	Mm.482948	NR_038067		Gm2011	-	predicted gene 2011	pseudo	cond1
Pol2_cKO_vs_WT_cond1_4679	chr19	40512804	40513017	+	3.87464	NA	intron (NM_009166, intron 1 of 23)	intron (NM_009166, intron 1 of 23)	826	NM_178362	20411	Mm.210815	NM_009166	ENSMUSG00000025006	Sorbs1	2310065E01Rik|9530001P15Rik|CAP|SH3P12|Sh3d5|mKIAA1296	sorbin and SH3 domain containing 1	protein-coding	cond1
Pol2_cKO_vs_WT_cond1_4844	chr2	25223837	25224171	+	3.87464	NA	exon (NM_146116, exon 3 of 4)	exon (NM_146116, exon 3 of 4)	698	NM_146116	227613	Mm.227260	NM_146116	ENSMUSG00000036752	Tubb4b	4930542G03Rik|Tubb2c|Tubb2c1	tubulin, beta 4B class IVB	protein-coding	cond1
Pol2_cKO_vs_WT_cond1_9585	chrX	164419605	164419891	+	3.87509	NA	promoter-TSS (NR_152315)	promoter-TSS (NR_152315)	-32	NM_011081	18700	Mm.3781	NM_011081	ENSMUSG00000031381	Piga	AI194334|Pig-a	phosphatidylinositol glycan anchor biosynthesis, class A	protein-coding	cond1
Pol2_cKO_vs_WT_cond1_2288	chr13	22049928	22050136	+	3.87627	NA	Intergenic	Lx8|LINE|L1	6834	NM_178198	319183	Mm.371766	NM_178198	ENSMUSG00000069300	Hist1h2bj	-	histone cluster 1, H2bj	protein-coding	cond1
Pol2_cKO_vs_WT_cond1_8209	chr7	141455247	141455448	+	3.87657	NA	exon (NM_025802, exon 1 of 8)	exon (NM_025802, exon 1 of 8)	159	NR_028142	66853	Mm.29998	NM_025802	ENSMUSG00000025509	Pnpla2	0610039C21Rik|1110001C14Rik|Atgl|TTS-2.2	patatin-like phospholipase domain containing 2	protein-coding	cond1
Pol2_cKO_vs_WT_cond1_1618	chr11	102604521	102604838	+	3.87759	NA	5' UTR (NM_020510, exon 1 of 1)	5' UTR (NM_020510, exon 1 of 1)	248	NM_020510	57265	Mm.36416	NM_020510	ENSMUSG00000050288	Fzd2	AL033370|AW456835|Fz10|Fzd10|Mfz10|Mfz10a	frizzled class receptor 2	protein-coding	cond1
Pol2_cKO_vs_WT_cond1_9410	chrX	66396723	66397544	+	3.87848	NA	Intergenic	L1Md_F2|LINE|L1	-252185	NM_001161431	245450	Mm.336081	NM_198863	ENSMUSG00000036790	Slitrk2	A930040J07	SLIT and NTRK-like family, member 2	protein-coding	cond1
Pol2_cKO_vs_WT_cond1_2779	chr14	27428785	27429291	+	3.88036	NA	5' UTR (NM_028945, exon 1 of 24)	5' UTR (NM_028945, exon 1 of 24)	204	NM_028945	218850	Mm.247767	NM_028945	ENSMUSG00000040651	Tasor	4732418E12|4933409E02Rik|D14Abb1e|Fam208a|MommeD6	transcription activation suppressor	protein-coding	cond1
Pol2_cKO_vs_WT_cond1_2973	chr14	67072370	67072656	+	3.88038	NA	promoter-TSS (NM_028032)	promoter-TSS (NM_028032)	-42	NM_001205188	71978	Mm.273997	NM_028032	ENSMUSG00000022052	Ppp2r2a	2410004D02Rik|mKIAA1541	protein phosphatase 2, regulatory subunit B, alpha	protein-coding	cond1
Pol2_cKO_vs_WT_cond1_998	chr10	93253046	93253469	+	3.88071	NA	intron (NM_013508, intron 4 of 4)	intron (NM_013508, intron 4 of 4)	57902	NM_001322268	13713	Mm.4454	NM_013508	ENSMUSG00000008398	Elk3	D430049E23Rik|Erp|Etrp|Net|Sap-2	ELK3, member of ETS oncogene family	protein-coding	cond1
Pol2_cKO_vs_WT_cond1_3676	chr16	62846796	62847065	+	3.88099	NA	5' UTR (NM_026577, exon 1 of 10)	5' UTR (NM_026577, exon 1 of 10)	110	NM_026577	68146	Mm.96833	NM_026577	ENSMUSG00000022911	Arl13b	A530097K21Rik|A930014M17Rik|Arl2l1|C530009C10Rik|hnn	ADP-ribosylation factor-like 13B	protein-coding	cond1
Pol2_cKO_vs_WT_cond1_8213	chr7	141902060	141902361	+	3.88167	NA	intron (NM_001347562, intron 1 of 6)	CpG	251	NM_023764	54473	Mm.103551	NM_023764	ENSMUSG00000025139	Tollip	4930403G24Rik|4931428G15Rik	toll interacting protein	protein-coding	cond1
Pol2_cKO_vs_WT_cond1_8571	chr8	105566518	105566845	+	3.88202	NA	promoter-TSS (NM_013477)	promoter-TSS (NM_013477)	-617	NM_013477	11972	Mm.17708	NM_013477	ENSMUSG00000013160	Atp6v0d1	AI267038|Ac39|Atp6d|P39|VATX|Vma6	ATPase, H+ transporting, lysosomal V0 subunit D1	protein-coding	cond1
Pol2_cKO_vs_WT_cond1_5434	chr2	177161617	177162007	+	3.88251	NA	Intergenic	IAPEz-int|LTR|ERVK	160856	NM_001362250	628147	Mm.374080	NM_001362250		Gm2004	100039000	predicted gene 2004	protein-coding	cond1
Pol2_cKO_vs_WT_cond1_838	chr10	80165665	80165930	+	3.88259	NA	intron (NR_038088, intron 1 of 4)	intron (NR_038088, intron 1 of 4)	-2042	NR_152857	12696	Mm.17898	NM_007705	ENSMUSG00000045193	Cirbp	Cirp|R74941	cold inducible RNA binding protein	protein-coding	cond1
Pol2_cKO_vs_WT_cond1_79	chr1	41812633	41812879	+	3.8837	NA	Intergenic	Intergenic	-631504	NR_040475	74897	Mm.243822	NR_040475	ENSMUSG00000104072	4930448I06Rik	-	RIKEN cDNA 4930448I06 gene	ncRNA	cond1
Pol2_cKO_vs_WT_cond1_5639	chr3	58525510	58525763	+	3.88485	NA	promoter-TSS (NM_001005509)	promoter-TSS (NM_001005509)	-185	NM_001005509	229317	Mm.21617	NM_001005509	ENSMUSG00000027810	Eif2a	D030048D22|D3Ertd194e	eukaryotic translation initiation factor 2A	protein-coding	cond1
Pol2_cKO_vs_WT_cond1_5717	chr3	88623401	88623641	+	3.88506	NA	intron (NM_001198912, intron 1 of 21)	intron (NM_001198912, intron 1 of 21)	2127	NM_001198913	16800	Mm.239329	NM_008487	ENSMUSG00000028059	Arhgef2	AA408978|GEF|GEF-H1|GEFH1|LFP40|Lbcl1|Lfc|P40|mKIAA0651	rho/rac guanine nucleotide exchange factor (GEF) 2	protein-coding	cond1
Pol2_cKO_vs_WT_cond1_7220	chr6	48537288	48537630	+	3.88548	NA	promoter-TSS (NM_001347164)	promoter-TSS (NM_001347164)	15	NR_130985	69432		NR_130985	ENSMUSG00000097716	1700026J14Rik	-	RIKEN cDNA 1700026J14 gene	ncRNA	cond1
Pol2_cKO_vs_WT_cond1_361	chr1	134076609	134076810	+	3.88593	NA	3' UTR (NM_007570, exon 2 of 2)	3' UTR (NM_007570, exon 2 of 2)	2446	NM_007570	12227	Mm.392646	NM_007570	ENSMUSG00000020423	Btg2	AA959598|APRO1|Pc3|TIS21	B cell translocation gene 2, anti-proliferative	protein-coding	cond1
Pol2_cKO_vs_WT_cond1_2113	chr12	84192225	84192469	+	3.88625	NA	intron (NM_001163501, intron 1 of 12)	intron (NM_001163501, intron 1 of 12)	1668	NM_001163502	238317	Mm.31256	NM_001163501	ENSMUSG00000042507	Elmsan1	9430029N19Rik|C130039O16Rik|Gm260	ELM2 and Myb/SANT-like domain containing 1	protein-coding	cond1
Pol2_cKO_vs_WT_cond1_3215	chr15	76356192	76356401	+	3.88696	NA	Intergenic	Intergenic	5002	NM_026859	68877	Mm.289680	NM_026859	ENSMUSG00000022553	Maf1	1110068E11Rik|AU042856	MAF1 homolog, negative regulator of RNA polymerase III	protein-coding	cond1
Pol2_cKO_vs_WT_cond1_3671	chr16	58211989	58212219	+	3.88718	NA	Intergenic	Intergenic	-196431	NM_001356484	73379	Mm.373589	NM_028523	ENSMUSG00000035107	Dcbld2	1700055P21Rik|AW146002|CLCP1|Esdn	discoidin, CUB and LCCL domain containing 2	protein-coding	cond1
Pol2_cKO_vs_WT_cond1_6412	chr4	134245623	134245822	+	3.88822	NA	promoter-TSS (NM_024215)	promoter-TSS (NM_024215)	-131	NM_024215	68040	Mm.300404	NM_024215	ENSMUSG00000028840	Zfp593	3110024A21Rik|AV062409|E130106C14Rik|ZNF593	zinc finger protein 593	protein-coding	cond1
Pol2_cKO_vs_WT_cond1_8204	chr7	141414283	141414520	+	3.88865	NA	promoter-TSS (NM_172116)	promoter-TSS (NM_172116)	-276	NM_172116	213350	Mm.290953	NM_172116	ENSMUSG00000051007	Gatd1	BC023835|D230016J19Rik|Pddc1	glutamine amidotransferase like class 1 domain containing 1	protein-coding	cond1
Pol2_cKO_vs_WT_cond1_9541	chrX	136973932	136974240	+	3.88876	NA	TTS (NM_001081983)	TTS (NM_001081983)	2788	NM_001081983	666244	Mm.381904	NM_001081983	ENSMUSG00000089768	Tmsb15b1	Tm15b	thymosin beta 15b1	protein-coding	cond1
Pol2_cKO_vs_WT_cond1_1563	chr11	97361926	97362200	+	3.88876	NA	promoter-TSS (NM_138657)	promoter-TSS (NM_138657)	-229	NM_138657	192157	Mm.34339	NM_138657	ENSMUSG00000038485	Socs7	2310063P06Rik|C85125|Nap4	suppressor of cytokine signaling 7	protein-coding	cond1
Pol2_cKO_vs_WT_cond1_8106	chr7	123740590	123742944	+	3.88899	NA	Intergenic	RCHARR1|DNA|hAT-Charlie	-241061	NM_001252072	628779	Mm.40210	NM_001252072	ENSMUSG00000078591	Hs3st4	Gm6915	heparan sulfate (glucosamine) 3-O-sulfotransferase 4	protein-coding	cond1
Pol2_cKO_vs_WT_cond1_7810	chr7	44815682	44815939	+	3.88909	NA	promoter-TSS (NM_053074)	promoter-TSS (NM_053074)	-152	NM_030693	107503	Mm.389890	NM_030693	ENSMUSG00000038539	Atf5	AFTA|Atf7|Atfx|ODA-10	activating transcription factor 5	protein-coding	cond1
Pol2_cKO_vs_WT_cond1_8814	chr9	37146938	37147178	+	3.89103	NA	intron (NM_001029838, intron 1 of 12)	C-rich|Low_complexity|Low_complexity	264	NM_148950	208076	Mm.260335	NM_148950	ENSMUSG00000035934	Pknox2	D230005H23Rik|Prep2	Pbx/knotted 1 homeobox 2	protein-coding	cond1
Pol2_cKO_vs_WT_cond1_2730	chr14	12344663	12344866	+	3.89228	NA	exon (NM_080433, exon 2 of 5)	exon (NM_080433, exon 2 of 5)	1101	NM_080433	54713	Mm.34644	NM_080433	ENSMUSG00000021743	Fezf2	AI451466|AI852056|Fez|Fezl|Zfp312	Fez family zinc finger 2	protein-coding	cond1
Pol2_cKO_vs_WT_cond1_1135	chr11	4947210	4947426	+	3.89367	NA	promoter-TSS (NM_001243043)	promoter-TSS (NM_001243043)	-203	NM_001243043	11764	Mm.274816	NM_007454	ENSMUSG00000009090	Ap1b1	Adtb1|b2b1660Clo	adaptor protein complex AP-1, beta 1 subunit	protein-coding	cond1
Pol2_cKO_vs_WT_cond1_8529	chr8	85555624	85555899	+	3.8943	NA	promoter-TSS (NM_019794)	promoter-TSS (NM_019794)	-400	NM_019794	56445	Mm.475573	NM_019794	ENSMUSG00000031701	Dnaja2	1500017M13Rik|2010206B19Rik|DNAJ|DNJ3|Dnaj3|HIRIP4|PRO3015|mDj3	DnaJ heat shock protein family (Hsp40) member A2	protein-coding	cond1
Pol2_cKO_vs_WT_cond1_2439	chr13	60147102	60147530	+	3.89447	NA	Intergenic	Intergenic	30219	NM_008086	14451	Mm.22701	NM_008086	ENSMUSG00000052957	Gas1	AW554192|Gas-1	growth arrest specific 1	protein-coding	cond1
Pol2_cKO_vs_WT_cond1_6577	chr5	19908895	19909105	+	3.89506	NA	intron (NM_015823, intron 1 of 21)	intron (NM_015823, intron 1 of 21)	1482	NM_001170745	50791	Mm.332231	NM_015823	ENSMUSG00000040003	Magi2	AIP-1|Acvri1|Acvrinp1|Acvrip1|Magi-2|S-SCAM|mKIAA0705	membrane associated guanylate kinase, WW and PDZ domain containing 2	protein-coding	cond1
Pol2_cKO_vs_WT_cond1_2684	chr14	4323745	4324442	+	3.89534	NA	Intergenic	Intergenic	-10670	NM_001309398	554327	Mm.460196	NM_001309398	ENSMUSG00000079388	2610042L04Rik	Tksn|takusan	RIKEN cDNA 2610042L04 gene	protein-coding	cond1
Pol2_cKO_vs_WT_cond1_3784	chr17	15034653	15034972	+	3.89535	NA	intron (NM_001123368, intron 1 of 3).3	intron (NM_001123368, intron 1 of 3).3	-6739	NM_001360400	381062	Mm.393767	NM_183133	ENSMUSG00000036552	Ermard	2210404J11Rik|2410011O22Rik|AI448938	ER membrane associated RNA degradation	protein-coding	cond1
Pol2_cKO_vs_WT_cond1_2236	chr13	3538348	3538589	+	3.89539	NA	intron (NM_008112, intron 1 of 10)	CpG	393	NM_008112	14569	Mm.153226	NM_008112	ENSMUSG00000021218	Gdi2	GDI-B|GDIB|Gdi3	guanosine diphosphate (GDP) dissociation inhibitor 2	protein-coding	cond1
Pol2_cKO_vs_WT_cond1_4368	chr18	38239150	38239570	+	3.89549	NA	intron (NR_027904, intron 1 of 1)	CpG	10838	NR_015475	73516	Mm.48776	NR_015475	ENSMUSG00000097080	1700086O06Rik	-	RIKEN cDNA 1700086O06 gene	ncRNA	cond1
Pol2_cKO_vs_WT_cond1_4068	chr17	55543882	55544514	+	3.89554	NA	Intergenic	MER34A|LTR|ERV1	80474	NM_001104582	383258	Mm.461682	NM_001104582	ENSMUSG00000091504	Vmn2r118	EG383258|EG668547|Vmn2r119	vomeronasal 2, receptor 118	protein-coding	cond1
Pol2_cKO_vs_WT_cond1_140	chr1	57377432	57377695	+	3.89584	NA	promoter-TSS (NM_028546)	promoter-TSS (NM_028546)	-19	NR_037999	75323	Mm.362968	NR_037999	ENSMUSG00000097519	4930558J18Rik	-	RIKEN cDNA 4930558J18 gene	ncRNA	cond1
Pol2_cKO_vs_WT_cond1_83	chr1	42258867	42259092	+	3.89607	NA	Intergenic	Intergenic	435846	NR_027826	66297	Mm.45203	NM_183252	ENSMUSG00000060424	Pantr1	2610017I09Rik|Pou3f3os|linc-Brn1a	POU domain, class 3, transcription factor 3 adjacent noncoding transcript 1	ncRNA	cond1
Pol2_cKO_vs_WT_cond1_4327	chr18	34931840	34932052	+	3.89665	NA	promoter-TSS (NM_144866)	promoter-TSS (NM_144866)	57	NM_144866	225363	Mm.329353	NM_144866	ENSMUSG00000024360	Etf1	AI463371|D6Ertd109e|ERF|ERF1|SUP45L1|TB3-1	eukaryotic translation termination factor 1	protein-coding	cond1
Pol2_cKO_vs_WT_cond1_2221	chr12	113000389	113000634	+	3.89667	NA	5' UTR (NM_028193, exon 1 of 18)	5' UTR (NM_028193, exon 1 of 18)	110	NM_028193	72308	Mm.196721	NM_028193	ENSMUSG00000011158	Brf1	2510002F24Rik|GTF3B|TAF3C|TAFIII90|TFIIIB90|mTFIIIB90	BRF1, RNA polymerase III transcription initiation factor 90 kDa subunit	protein-coding	cond1
Pol2_cKO_vs_WT_cond1_9412	chrX	66450177	66450824	+	3.89721	NA	Intergenic	Intergenic	-198818	NM_001161431	245450	Mm.336081	NM_198863	ENSMUSG00000036790	Slitrk2	A930040J07	SLIT and NTRK-like family, member 2	protein-coding	cond1
Pol2_cKO_vs_WT_cond1_1790	chr12	14150708	14151037	+	3.89844	NA	intron (NM_029007, intron 1 of 1)	intron (NM_029007, intron 1 of 1)	1166	NM_029007	105005	Mm.227253	NM_029007	ENSMUSG00000020607	Lratd1	2310003N02Rik|4731402F03Rik|AW125753|Fam84a|Nse1	LRAT domain containing 1	protein-coding	cond1
Pol2_cKO_vs_WT_cond1_2688	chr14	4328736	4329880	+	3.8992	NA	Intergenic	Intergenic	-5455	NM_001309398	554327	Mm.460196	NM_001309398	ENSMUSG00000079388	2610042L04Rik	Tksn|takusan	RIKEN cDNA 2610042L04 gene	protein-coding	cond1
Pol2_cKO_vs_WT_cond1_5448	chr2	177184276	177185651	+	3.90027	NA	Intergenic	MTE2a|LTR|ERVL-MaLR	184007	NM_001362250	628147	Mm.374080	NM_001362250		Gm2004	100039000	predicted gene 2004	protein-coding	cond1
Pol2_cKO_vs_WT_cond1_3133	chr15	38078446	38078649	+	3.90096	NA	5' UTR (NM_001112721, exon 1 of 59)	5' UTR (NM_001112721, exon 1 of 59)	307	NM_001112721	70790	Mm.476840	NM_027553	ENSMUSG00000037487	Ubr5	Edd|Edd1	ubiquitin protein ligase E3 component n-recognin 5	protein-coding	cond1
Pol2_cKO_vs_WT_cond1_6529	chr4	153974779	153975012	+	3.90099	NA	promoter-TSS (NM_177673)	promoter-TSS (NM_177673)	186	NM_007859	13368	Mm.388918	NM_007859	ENSMUSG00000029027	Dffb	40kDa|5730477D02Rik|CAD|CPAN|DFF40|Didff	DNA fragmentation factor, beta subunit	protein-coding	cond1
Pol2_cKO_vs_WT_cond1_8566	chr8	105297601	105297912	+	3.90158	NA	promoter-TSS (NM_148952)	promoter-TSS (NM_148952)	93	NM_148952	104394	Mm.34554	NM_148952	ENSMUSG00000014859	E2f4	2010111M04Rik|AI427446	E2F transcription factor 4	protein-coding	cond1
Pol2_cKO_vs_WT_cond1_5336	chr2	155236395	155236655	+	3.90191	NA	promoter-TSS (NM_001291108)	promoter-TSS (NM_001291108)	-8	NM_025947	67068	Mm.23693	NM_025947	ENSMUSG00000047459	Dynlrb1	2010012N15Rik|2010320M17Rik|9430076K19Rik|AV124457|DNLC2A|Dncl2a|km23-1	dynein light chain roadblock-type 1	protein-coding	cond1
Pol2_cKO_vs_WT_cond1_3791	chr17	15375724	15376048	+	3.9021	NA	promoter-TSS (NM_007865)	promoter-TSS (NM_007865)	-63	NM_007865	13388	Mm.4875	NM_007865	ENSMUSG00000014773	Dll1	Delta1	delta like canonical Notch ligand 1	protein-coding	cond1
Pol2_cKO_vs_WT_cond1_5230	chr2	130839060	130839542	+	3.90215	NA	intron (NM_029432, intron 1 of 36)	intron (NM_029432, intron 1 of 36)	386	NM_001311147	228602	Mm.271990	NM_028367	ENSMUSG00000027309	4930402H24Rik	2810487F15Rik|AI413763|C78926	RIKEN cDNA 4930402H24 gene	protein-coding	cond1
Pol2_cKO_vs_WT_cond1_5364	chr2	158609531	158609856	+	3.90301	NA	intron (NR_040358, intron 1 of 2)	intron (NR_040358, intron 1 of 2)	1030	NR_040358	100045469	Mm.143404	NR_040358	ENSMUSG00000086496	Gm14204	-	predicted gene 14204	ncRNA	cond1
Pol2_cKO_vs_WT_cond1_4266	chr18	12121307	12121507	+	3.9034	NA	non-coding (NR_110356, exon 1 of 16)	non-coding (NR_110356, exon 1 of 16)	130	NM_001289667	338363	Mm.271567	NM_178801	ENSMUSG00000049411	Tmem241	6030446N20Rik	transmembrane protein 241	protein-coding	cond1
Pol2_cKO_vs_WT_cond1_7577	chr7	5060036	5060382	+	3.90383	NA	exon (NM_001290432, exon 6 of 6)	exon (NM_001290432, exon 6 of 6)	-1934	NM_133671	22185	Mm.360389	NM_133671	ENSMUSG00000030435	U2af2	65kDa	U2 small nuclear ribonucleoprotein auxiliary factor (U2AF) 2	protein-coding	cond1
Pol2_cKO_vs_WT_cond1_5602	chr3	40881204	40883988	+	3.90555	NA	Intergenic	MMERVK10C-int|LTR|ERVK	-11667	NR_160689	100039027	Mm.482948	NR_038067		Gm2011	-	predicted gene 2011	pseudo	cond1
Pol2_cKO_vs_WT_cond1_8006	chr7	99535389	99535639	+	3.90618	NA	promoter-TSS (NM_177231)	promoter-TSS (NM_177231)	28	NM_177231	109689	Mm.260193	NM_177231	ENSMUSG00000018909	Arrb1	1200006I17Rik|AW208571|G430100A01Rik	arrestin, beta 1	protein-coding	cond1
Pol2_cKO_vs_WT_cond1_5099	chr2	103795970	103796187	+	3.90672	NA	intron (NM_001111290, intron 1 of 17)	intron (NM_001111290, intron 1 of 17)	1000	NM_001111290	53872	Mm.427589	NM_016739	ENSMUSG00000027184	Caprin1	AL022980|Caprin-1|Gpiap|Gpiap1|Mmgpip137|P137|rng105	cell cycle associated protein 1	protein-coding	cond1
Pol2_cKO_vs_WT_cond1_2504	chr13	67194479	67194742	+	3.90684	NA	intron (NM_001048204, intron 1 of 3)	intron (NM_001048204, intron 1 of 3)	104	NM_001048204	218311	Mm.82396	NM_183156	ENSMUSG00000051037	Zfp455	3732412P20Rik|Rslcan-10	zinc finger protein 455	protein-coding	cond1
Pol2_cKO_vs_WT_cond1_3347	chr15	91017762	91018058	+	3.90717	NA	intron (NM_001109041, intron 1 of 35)	intron (NM_001109041, intron 1 of 35)	32041	NM_001109041	16564	Mm.41379	NM_016705	ENSMUSG00000022629	Kif21a	-	kinesin family member 21A	protein-coding	cond1
Pol2_cKO_vs_WT_cond1_52	chr1	36243878	36244269	+	3.90745	NA	exon (NM_198899, exon 1 of 41)	exon (NM_198899, exon 1 of 41)	229	NM_198899	320011	Mm.261022	NM_198899	ENSMUSG00000037470	Uggt1	0910001L17Rik|A930007H10Rik|AA589501|AI414429|AI448372|C820010P03Rik|GT|UGT1|Ugcgl1	UDP-glucose glycoprotein glucosyltransferase 1	protein-coding	cond1
Pol2_cKO_vs_WT_cond1_5723	chr3	88831621	88831868	+	3.90797	NA	intron (NR_015498, intron 1 of 1)	intron (NR_015498, intron 1 of 1)	803	NR_015498	319830	Mm.400394	NR_015498		1500004A13Rik	5430404N14Rik|BB132176	RIKEN cDNA 1500004A13 gene	ncRNA	cond1
Pol2_cKO_vs_WT_cond1_1183	chr11	20987983	20988200	+	3.90823	NA	Intergenic	Intergenic	-103233	NM_023324	67245	Mm.28957	NM_023324	ENSMUSG00000020134	Peli1	2810468L03Rik|A930031K15Rik|AA409794|AI586297|D11Ertd676e	pellino 1	protein-coding	cond1
Pol2_cKO_vs_WT_cond1_9135	chr9	109054955	109055160	+	3.9089	NA	intron (NM_026381, intron 1 of 3)	intron (NM_026381, intron 1 of 3)	191	NM_026381	66940	Mm.196533	NM_025858	ENSMUSG00000025647	Shisa5	2310008D10Rik|6430628I05Rik|Scotin|mShisa5	shisa family member 5	protein-coding	cond1
Pol2_cKO_vs_WT_cond1_235	chr1	84838732	84838985	+	3.90901	NA	promoter-TSS (NM_025386)	promoter-TSS (NM_025386)	446	NM_133975	14897	Mm.209265	NM_133975	ENSMUSG00000026219	Trip12	1110036I07Rik|6720416K24Rik|AA410158|Gtl6|TRIP-12	thyroid hormone receptor interactor 12	protein-coding	cond1
Pol2_cKO_vs_WT_cond1_7453	chr6	124711630	124711893	+	3.90913	NA	promoter-TSS (NM_007531)	promoter-TSS (NM_007531)	417	NM_013536	14791	Mm.6390	NM_013536	ENSMUSG00000004268	Emg1	C2f|Grcc2f	EMG1 N1-specific pseudouridine methyltransferase	protein-coding	cond1
Pol2_cKO_vs_WT_cond1_1465	chr11	78080168	78080404	+	3.90942	NA	promoter-TSS (NM_022313)	promoter-TSS (NM_022313)	97	NM_022313	57837	Mm.21096	NM_022313	ENSMUSG00000020832	Eral1	2610524P08Rik|9130407C09Rik|AU019798|Era|M-ERA|MERA-S|MERA-W	Era (G-protein)-like 1 (E. coli)	protein-coding	cond1
Pol2_cKO_vs_WT_cond1_8737	chr9	19028688	19029076	+	3.91038	NA	Intergenic	RLTR53_Mm|LTR|ERVK	-6243	NM_001012266	257872	Mm.377280	NM_001012266	ENSMUSG00000045204	Olfr835	MOR150-3	olfactory receptor 835	protein-coding	cond1
Pol2_cKO_vs_WT_cond1_8534	chr8	86746338	86746566	+	3.91061	NA	promoter-TSS (NM_009172)	promoter-TSS (NM_009172)	-446	NM_009172	20437	Mm.324553	NM_009172	ENSMUSG00000036840	Siah1a	AA982064|AI853500|Sinh1a	siah E3 ubiquitin protein ligase 1A	protein-coding	cond1
Pol2_cKO_vs_WT_cond1_6049	chr4	32657058	32657370	+	3.9114	NA	promoter-TSS (NM_001081392)	promoter-TSS (NM_001081392)	95	NM_001081392	100019	Mm.24627	NM_133874	ENSMUSG00000058006	Mdn1	4833432B22Rik|A130070M06|AA958993|D4Abb1e|Gm135	midasin AAA ATPase 1	protein-coding	cond1
Pol2_cKO_vs_WT_cond1_8556	chr8	95703559	95703884	+	3.91144	NA	intron (NM_001195006, intron 1 of 14)	intron (NM_001195006, intron 1 of 14)	684	NM_001195006	234593	Mm.29846	NM_145602	ENSMUSG00000036564	Ndrg4	D8Bwg1337e|Ndr1-rs|Ndr4|R74996|SMAP-8	N-myc downstream regulated gene 4	protein-coding	cond1
Pol2_cKO_vs_WT_cond1_1280	chr11	51584428	51584854	+	3.91157	NA	promoter-TSS (NM_028398)	promoter-TSS (NM_028398)	-116	NM_028398	72947	Mm.256875	NM_028398	ENSMUSG00000020359	Phykpl	2900006B13Rik|Agxt2l2	5-phosphohydroxy-L-lysine phospholyase	protein-coding	cond1
Pol2_cKO_vs_WT_cond1_1538	chr11	94322308	94322507	+	3.91326	NA	promoter-TSS (NM_001361575)	promoter-TSS (NM_001361575)	-444	NR_155068	67684	Mm.30927	NM_026313	ENSMUSG00000020863	Luc7l3	3300001P08Rik|Luc7a	LUC7-like 3 (S. cerevisiae)	protein-coding	cond1
Pol2_cKO_vs_WT_cond1_6010	chr4	11007474	11007708	+	3.91375	NA	promoter-TSS (NM_175175)	promoter-TSS (NM_175175)	28	NM_175175	71801	Mm.34351	NM_175175	ENSMUSG00000049969	Plekhf2	1110070J07Rik|AA673237|ZFYVE18	pleckstrin homology domain containing, family F (with FYVE domain) member 2	protein-coding	cond1
Pol2_cKO_vs_WT_cond1_5461	chr2	177201992	177202259	+	3.91378	NA	Intergenic	Intergenic	201169	NM_001362250	628147	Mm.374080	NM_001362250		Gm2004	100039000	predicted gene 2004	protein-coding	cond1
Pol2_cKO_vs_WT_cond1_2536	chr13	77397220	77397427	+	3.91395	NA	intron (NM_001145676, intron 19 of 19)	intron (NM_001145676, intron 19 of 19)	261787	NM_001145676	72371	Mm.81475	NM_028215	ENSMUSG00000071252	2210408I21Rik	-	RIKEN cDNA 2210408I21 gene	protein-coding	cond1
Pol2_cKO_vs_WT_cond1_5172	chr2	121271962	121272209	+	3.91504	NA	promoter-TSS (NM_001290830)	promoter-TSS (NM_001290830)	-678	NM_001290830	27223	Mm.215389	NM_013735	ENSMUSG00000043909	Trp53bp1	53BP1|Tp53bp1|m53BP1|p53BP1	transformation related protein 53 binding protein 1	protein-coding	cond1
Pol2_cKO_vs_WT_cond1_3717	chr16	92059056	92059296	+	3.91624	NA	intron (NM_080456, intron 1 of 2)	intron (NM_080456, intron 1 of 2)	840	NM_080456	121022	Mm.217354	NM_080456	ENSMUSG00000039680	Mrps6	AW046321	mitochondrial ribosomal protein S6	protein-coding	cond1
Pol2_cKO_vs_WT_cond1_4358	chr18	37028295	37030835	+	3.91679	NA	intron (NM_138663, intron 1 of 3)	(TTTC)n|Simple_repeat|Simple_repeat	9335	NM_138663	192164	Mm.308500	NM_138663	ENSMUSG00000103310	Pcdha12	Cnr5|Crnr5|Pcdha13	protocadherin alpha 12	protein-coding	cond1
Pol2_cKO_vs_WT_cond1_8064	chr7	118704957	118705163	+	3.9169	NA	intron (NM_019580, intron 1 of 5)	intron (NM_019580, intron 1 of 5)	678	NM_019580	56209	Mm.273142	NM_019580	ENSMUSG00000033917	Gde1	1200003M13Rik|Mir16|RGS16	glycerophosphodiester phosphodiesterase 1	protein-coding	cond1
Pol2_cKO_vs_WT_cond1_8702	chr9	3531841	3532227	+	3.91706	NA	promoter-TSS (NM_001033322)	promoter-TSS (NM_001033322)	-315	NM_001033322	234889	Mm.91240	NM_001033322	ENSMUSG00000041624	Gucy1a2	6330407I18Rik|A230060L24Rik	guanylate cyclase 1, soluble, alpha 2	protein-coding	cond1
Pol2_cKO_vs_WT_cond1_5527	chr3	11697202	11697731	+	3.91787	NA	Intergenic	L1_Mm|LINE|L1	146893	NR_040751	100038545	Mm.388494	NR_040751	ENSMUSG00000104015	Gm10745	-	predicted gene 10745	ncRNA	cond1
Pol2_cKO_vs_WT_cond1_6846	chr5	105518993	105519371	+	3.91793	NA	promoter-TSS (NM_133897)	promoter-TSS (NM_133897)	-289	NM_133897	100604	Mm.319847	NM_133897	ENSMUSG00000054720	Lrrc8c	AD158|AI326115|E430036I04Rik|fad158	leucine rich repeat containing 8 family, member C	protein-coding	cond1
Pol2_cKO_vs_WT_cond1_2687	chr14	4326475	4328004	+	3.91816	NA	Intergenic	Intergenic	-7524	NM_001309398	554327	Mm.460196	NM_001309398	ENSMUSG00000079388	2610042L04Rik	Tksn|takusan	RIKEN cDNA 2610042L04 gene	protein-coding	cond1
Pol2_cKO_vs_WT_cond1_4834	chr2	24935226	24935459	+	3.9191	NA	promoter-TSS (NM_001162485)	promoter-TSS (NM_001162485)	-61	NM_178408	215705	Mm.45275	NM_178408	ENSMUSG00000026972	Arrdc1	AI957342|BC004091	arrestin domain containing 1	protein-coding	cond1
Pol2_cKO_vs_WT_cond1_8555	chr8	95434554	95434874	+	3.92094	NA	5' UTR (NM_008187, exon 1 of 6)	5' UTR (NM_008187, exon 1 of 6)	155	NM_008187	14894	Mm.2080	NM_008187	ENSMUSG00000031796	Cfap20	2600014O15Rik|AL024127|Gtl3|T10-2A2	cilia and flagella associated protein 20	protein-coding	cond1
Pol2_cKO_vs_WT_cond1_2683	chr14	4322844	4323083	+	3.92108	NA	Intergenic	Intergenic	-11800	NM_001309398	554327	Mm.460196	NM_001309398	ENSMUSG00000079388	2610042L04Rik	Tksn|takusan	RIKEN cDNA 2610042L04 gene	protein-coding	cond1
Pol2_cKO_vs_WT_cond1_9307	chrX	41022061	41026610	+	3.92192	NA	Intergenic	Lx2A|LINE|L1	-376519	NM_001358361	53623	Mm.327681	NM_016886	ENSMUSG00000001986	Gria3	2900064I19Rik|GluA3|GluR-C|GluR-K3|Glur-3|Glur3|Gluralpha3	glutamate receptor, ionotropic, AMPA3 (alpha 3)	protein-coding	cond1
Pol2_cKO_vs_WT_cond1_7200	chr6	42349425	42349713	+	3.92214	NA	promoter-TSS (NM_011777)	promoter-TSS (NM_011777)	-259	NM_001289617	22793	Mm.282303	NM_011777	ENSMUSG00000029860	Zyx	9530098H06Rik|R75157	zyxin	protein-coding	cond1
Pol2_cKO_vs_WT_cond1_9185	chr9	121719893	121720106	+	3.92349	NA	intron (NM_010918, intron 2 of 16)	CpG-15515	818	NM_010918	18087	Mm.32842	NM_010918	ENSMUSG00000032525	Nktr	5330401F18Rik|D9Wsu172e	natural killer tumor recognition sequence	protein-coding	cond1
Pol2_cKO_vs_WT_cond1_5780	chr3	95928899	95929356	+	3.92485	NA	promoter-TSS (NM_023210)	promoter-TSS (NM_023210)	-130	NM_001253757	66471	Mm.218657	NM_023210	ENSMUSG00000015749	Anp32e	2810018A15Rik|AI047746|AI326868|CPD1|LANP-L|LANPL|mLANP-L	acidic (leucine-rich) nuclear phosphoprotein 32 family, member E	protein-coding	cond1
Pol2_cKO_vs_WT_cond1_735	chr10	59899722	59899961	+	3.92556	NA	Intergenic	Intergenic	20250	NM_019965	56709	Mm.103610	NM_019965	ENSMUSG00000020109	Dnajb12	Dj10|mDj10	DnaJ heat shock protein family (Hsp40) member B12	protein-coding	cond1
Pol2_cKO_vs_WT_cond1_2460	chr13	62704299	62706846	+	3.92591	NA	Intergenic	L1_Mus3|LINE|L1	-55167	NR_030493	751548		NR_030493	ENSMUSG00000096098	Mir713	Mirn713|mir-713|mmu-mir-713	microRNA 713	ncRNA	cond1
Pol2_cKO_vs_WT_cond1_85	chr1	42260873	42261215	+	3.92673	NA	Intergenic	Intergenic	433781	NR_027826	66297	Mm.45203	NM_183252	ENSMUSG00000060424	Pantr1	2610017I09Rik|Pou3f3os|linc-Brn1a	POU domain, class 3, transcription factor 3 adjacent noncoding transcript 1	ncRNA	cond1
Pol2_cKO_vs_WT_cond1_5442	chr2	177174866	177176608	+	3.92699	NA	Intergenic	MTE-int|LTR|ERVL-MaLR	174781	NM_001362250	628147	Mm.374080	NM_001362250		Gm2004	100039000	predicted gene 2004	protein-coding	cond1
Pol2_cKO_vs_WT_cond1_2137	chr12	86893839	86894059	+	3.92885	NA	Intergenic	Intergenic	-9135	NM_145836	238330	Mm.248358	NM_145836	ENSMUSG00000034168	Irf2bpl	6430527G18Rik|Eap1	interferon regulatory factor 2 binding protein-like	protein-coding	cond1
Pol2_cKO_vs_WT_cond1_5048	chr2	84826792	84827250	+	3.92887	NA	promoter-TSS (NM_013899)	promoter-TSS (NM_013899)	0	NM_013899	30059	Mm.21826	NM_013899	ENSMUSG00000027076	Timm10	Tim13|Timm13a	translocase of inner mitochondrial membrane 10	protein-coding	cond1
Pol2_cKO_vs_WT_cond1_4980	chr2	61804987	61805213	+	3.92927	NA	exon (NM_009322, exon 1 of 6)	exon (NM_009322, exon 1 of 6)	647	NM_009322	21375	Mm.308525	NM_009322	ENSMUSG00000035033	Tbr1	-	T-box brain gene 1	protein-coding	cond1
Pol2_cKO_vs_WT_cond1_4567	chr19	7039049	7039262	+	3.92974	NA	intron (NM_016737, intron 1 of 13)	intron (NM_016737, intron 1 of 13)	871	NM_016737	20867	Mm.258633	NM_016737	ENSMUSG00000024966	Stip1	Hop|Sti1|p60	stress-induced phosphoprotein 1	protein-coding	cond1
Pol2_cKO_vs_WT_cond1_3340	chr15	89373183	89373403	+	3.93058	NA	TTS (NM_001271600)	TTS (NM_001271600)	598	NM_001111288	100126824	Mm.287977	NM_001111288	ENSMUSG00000091780	Sco2	-	SCO2 cytochrome c oxidase assembly protein	protein-coding	cond1
Pol2_cKO_vs_WT_cond1_9415	chrX	70476817	70477058	+	3.93062	NA	intron (NM_001357750, intron 1 of 6)	CpG	243	NM_001357750	236848	Mm.24569	NM_001033328	ENSMUSG00000073139	Tmem185a	ee3	transmembrane protein 185A	protein-coding	cond1
Pol2_cKO_vs_WT_cond1_5469	chr2	177217001	177219158	+	3.93089	NA	Intergenic	L1_Mus1|LINE|L1	217123	NM_001362250	628147	Mm.374080	NM_001362250		Gm2004	100039000	predicted gene 2004	protein-coding	cond1
Pol2_cKO_vs_WT_cond1_7075	chr5	143757978	143758181	+	3.93119	NA	promoter-TSS (NR_015486)	promoter-TSS (NR_015486)	-275	NR_015486	320064	Mm.332820	NR_015486		D130017N08Rik	1700012G11Rik	RIKEN cDNA D130017N08 gene	ncRNA	cond1
Pol2_cKO_vs_WT_cond1_5462	chr2	177202321	177202906	+	3.93124	NA	Intergenic	Intergenic	201657	NM_001362250	628147	Mm.374080	NM_001362250		Gm2004	100039000	predicted gene 2004	protein-coding	cond1
Pol2_cKO_vs_WT_cond1_2963	chr14	64594522	64594892	+	3.93125	NA	TTS (NR_040709)	TTS (NR_040709)	3522	NR_037239	100526520		NR_037239	ENSMUSG00000092972	Mir3078	mmu-mir-3078	microRNA 3078	ncRNA	cond1
Pol2_cKO_vs_WT_cond1_4915	chr2	32362906	32363129	+	3.93141	NA	promoter-TSS (NM_001252538)	promoter-TSS (NM_001252538)	7	NM_001252536	68379	Mm.170508	NM_028412	ENSMUSG00000039205	Ciz1	0610038H21Rik|2900056O04Rik|LSFR1|ZNF356	CDKN1A interacting zinc finger protein 1	protein-coding	cond1
Pol2_cKO_vs_WT_cond1_1123	chr11	3330703	3330962	+	3.93186	NA	5' UTR (NM_178149, exon 1 of 6)	5' UTR (NM_178149, exon 1 of 6)	101	NM_178149	216505	Mm.390323	NM_178149	ENSMUSG00000034614	Pik3ip1	1500004A08Rik|5830455E04Rik|Crkd|Hgfl	phosphoinositide-3-kinase interacting protein 1	protein-coding	cond1
Pol2_cKO_vs_WT_cond1_3852	chr17	24529341	24529591	+	3.93189	NA	TTS (NR_045289)	TTS (NR_045289)	1215	NR_045289	75614	Mm.440235	NR_045289	ENSMUSG00000093565	Rab26os	2610019E17Rik	RAB26, member RAS oncogene family, opposite strand	ncRNA	cond1
Pol2_cKO_vs_WT_cond1_1440	chr11	74590111	74590340	+	3.93302	NA	promoter-TSS (NM_001015046)	promoter-TSS (NM_001015046)	-39	NM_001015046	380711	Mm.425690	NM_001015046	ENSMUSG00000038807	Rap1gap2	AU067654|Garnl4|Gm1561|mKIAA1039	RAP1 GTPase activating protein 2	protein-coding	cond1
Pol2_cKO_vs_WT_cond1_155	chr1	59236993	59237283	+	3.93323	NA	promoter-TSS (NM_001159948)	promoter-TSS (NM_001159948)	-45	NM_001159948	74018	Mm.272078	NM_028717	ENSMUSG00000026024	Als2	3222402C23Rik|9430073A21Rik|Als2cr6|Alsin|mKIAA1563	alsin Rho guanine nucleotide exchange factor	protein-coding	cond1
Pol2_cKO_vs_WT_cond1_2531	chr13	74563719	74564166	+	3.93348	NA	Intergenic	Intergenic	-69992	NM_146231	235956		NM_146231	ENSMUSG00000069208	Zfp825	-	zinc finger protein 825	protein-coding	cond1
Pol2_cKO_vs_WT_cond1_8101	chr7	123712148	123713609	+	3.93403	NA	Intergenic	RMER19B2|LTR|ERVK	-212252	NM_001081329	210162	Mm.135397	NM_175435	ENSMUSG00000030757	Zkscan2	9430065N20Rik|AW493225|Zfp694	zinc finger with KRAB and SCAN domains 2	protein-coding	cond1
Pol2_cKO_vs_WT_cond1_6423	chr4	134914783	134915449	+	3.93522	NA	promoter-TSS (NM_027935)	promoter-TSS (NM_027935)	-200	NM_027935	71817	Mm.88349	NM_027935	ENSMUSG00000028822	Tmem50a	3200001F09Rik|CAM|Smp1	transmembrane protein 50A	protein-coding	cond1
Pol2_cKO_vs_WT_cond1_1468	chr11	78496849	78497084	+	3.93596	NA	intron (NM_001168521, intron 1 of 8)	intron (NM_001168521, intron 1 of 8)	788	NM_001168521	237868	Mm.210332	NM_172795	ENSMUSG00000050132	Sarm1	A830091I15Rik|C78606|MyD885|Sarm	sterile alpha and HEAT/Armadillo motif containing 1	protein-coding	cond1
Pol2_cKO_vs_WT_cond1_2679	chr14	4020203	4021766	+	3.93623	NA	Intergenic	Intergenic	-2957	NM_001029930	545007	Mm.449725	NM_001029930	ENSMUSG00000096775	Gm5796	-	predicted gene 5796	protein-coding	cond1
Pol2_cKO_vs_WT_cond1_9225	chrX	12077515	12077837	+	3.93678	NA	intron (NM_001168321, intron 1 of 13)	CpG	2877	NM_175046	71458	Mm.196328	NM_029510	ENSMUSG00000040363	Bcor	2900008C10Rik|5830466J11Rik|8430401K06Rik|BcorR|D930024N20Rik|mKIAA1575	BCL6 interacting corepressor	protein-coding	cond1
Pol2_cKO_vs_WT_cond1_3945	chr17	33358519	33358854	+	3.93756	NA	intron (NM_207541, intron 1 of 3)	CpG	192	NM_207541	224694	Mm.170029	NM_207541	ENSMUSG00000003929	Zfp81	AA409460|AA409461|C330034P10Rik|D330034E10Rik|Hszfp36|KRAB13|Zfp78	zinc finger protein 81	protein-coding	cond1
Pol2_cKO_vs_WT_cond1_2696	chr14	4726997	4727325	+	3.93869	NA	Intergenic	CpG	-128362	NM_001242945	100041306	Mm.360540	NM_001242945	ENSMUSG00000094132	Gm3264	-	predicted gene 3264	protein-coding	cond1
Pol2_cKO_vs_WT_cond1_7143	chr6	24664126	24664418	+	3.93946	NA	intron (NM_028459, intron 1 of 10)	intron (NM_028459, intron 1 of 10)	723	NM_028459	73178	Mm.1574	NM_028459	ENSMUSG00000029684	Wasl	2900021I12Rik|3110031I02Rik|N-WASP	Wiskott-Aldrich syndrome-like (human)	protein-coding	cond1
Pol2_cKO_vs_WT_cond1_8756	chr9	20644627	20645021	+	3.93967	NA	promoter-TSS (NM_001286530)	promoter-TSS (NM_001286530)	21	NM_001361027	66177	Mm.390165	NM_025401	ENSMUSG00000084786	Ubl5	1110030M22Rik|beacon	ubiquitin-like 5	protein-coding	cond1
Pol2_cKO_vs_WT_cond1_5470	chr2	177219884	177220723	+	3.94136	NA	Intergenic	L1_Mus3|LINE|L1	219347	NM_001362250	628147	Mm.374080	NM_001362250		Gm2004	100039000	predicted gene 2004	protein-coding	cond1
Pol2_cKO_vs_WT_cond1_2091	chr12	81630686	81630947	+	3.94137	NA	promoter-TSS (NM_001033149)	promoter-TSS (NM_001033149)	-433	NM_001033149	69480	Mm.130002	NM_001033149	ENSMUSG00000042734	Ttc9	-	tetratricopeptide repeat domain 9	protein-coding	cond1
Pol2_cKO_vs_WT_cond1_1723	chr11	119943642	119943862	+	3.94208	NA	intron (NM_001037754, intron 1 of 13)	intron (NM_001037754, intron 1 of 13)	660	NM_001037755	108100	Mm.197534	NM_130862	ENSMUSG00000025372	Baiap2	IRSp53|R75030	brain-specific angiogenesis inhibitor 1-associated protein 2	protein-coding	cond1
Pol2_cKO_vs_WT_cond1_7806	chr7	44587403	44587606	+	3.9427	NA	TTS (NM_008437)	TTS (NM_008437)	-3382	NM_001290682	16504	Mm.40312	NM_008422	ENSMUSG00000062785	Kcnc3	KShIIID|Kcr2-3|Kv3.3	potassium voltage gated channel, Shaw-related subfamily, member 3	protein-coding	cond1
Pol2_cKO_vs_WT_cond1_5505	chr2	181714993	181715285	+	3.94281	NA	promoter-TSS (NM_001318924)	promoter-TSS (NM_001318924)	123	NM_001318925	18389	Mm.285075	NM_011012	ENSMUSG00000027584	Oprl1	KOR-3|KOR3|LC132|MOR-C|NOP|ORGC|ORL1|Oprl|XOR1|morc	opioid receptor-like 1	protein-coding	cond1
Pol2_cKO_vs_WT_cond1_5649	chr3	62118835	62119102	+	3.94357	NA	Intergenic	L1Md_T|LINE|L1	-219809	NM_001081295	622434	Mm.153974	NM_001081295	ENSMUSG00000036885	Arhgef26	4631416L12Rik|8430436L14Rik|AI303572|AW491953|SGEF	Rho guanine nucleotide exchange factor (GEF) 26	protein-coding	cond1
Pol2_cKO_vs_WT_cond1_3894	chr17	27556560	27556821	+	3.94424	NA	promoter-TSS (NM_016660)	promoter-TSS (NM_016660)	37	NM_001166476	111241	Mm.426212	NM_001166476	ENSMUSG00000078249	Hmga1b	Hmga1-rs1|Hmgi-rs1	high mobility group AT-hook 1B	protein-coding	cond1
Pol2_cKO_vs_WT_cond1_8849	chr9	44233523	44234003	+	3.94524	NA	exon (NM_007619, exon 1 of 16)	exon (NM_007619, exon 1 of 16)	283	NM_007619	12402	Mm.266871	NM_007619	ENSMUSG00000034342	Cbl	4732447J05Rik|Cbl-2|c-Cbl|cbl	Casitas B-lineage lymphoma	protein-coding	cond1
Pol2_cKO_vs_WT_cond1_8205	chr7	141429660	141429893	+	3.94531	NA	promoter-TSS (NM_001360485)	promoter-TSS (NM_001360485)	-214	NM_021316	57754	Mm.87027	NM_021316	ENSMUSG00000060240	Cend1	1500001H12Rik|AI415214|BM88	cell cycle exit and neuronal differentiation 1	protein-coding	cond1
Pol2_cKO_vs_WT_cond1_2138	chr12	86897679	86897883	+	3.9458	NA	Intergenic	Intergenic	-12967	NM_145836	238330	Mm.248358	NM_145836	ENSMUSG00000034168	Irf2bpl	6430527G18Rik|Eap1	interferon regulatory factor 2 binding protein-like	protein-coding	cond1
Pol2_cKO_vs_WT_cond1_2329	chr13	36117530	36117751	+	3.94653	NA	promoter-TSS (NM_024274)	promoter-TSS (NM_024274)	-3	NM_024274	69955	Mm.70690	NM_024274	ENSMUSG00000021420	Fars2	Fars1|pheRS	phenylalanine-tRNA synthetase 2 (mitochondrial)	protein-coding	cond1
Pol2_cKO_vs_WT_cond1_7682	chr7	25755342	25755840	+	3.94663	NA	promoter-TSS (NM_144922)	promoter-TSS (NM_144922)	-832	NM_144922	232989	Mm.254223	NM_144922	ENSMUSG00000040725	Hnrnpul1	E130317O14Rik|E1B-AP5|E1BAP5|Hnrnpul|Hnrpul1	heterogeneous nuclear ribonucleoprotein U-like 1	protein-coding	cond1
Pol2_cKO_vs_WT_cond1_4211	chr17	80480867	80481105	+	3.94885	NA	promoter-TSS (NM_009231)	promoter-TSS (NM_009231)	-533	NM_009231	20662	Mm.60975	NM_009231	ENSMUSG00000024241	Sos1	4430401P03Rik|9630010N06|AI449023	SOS Ras/Rac guanine nucleotide exchange factor 1	protein-coding	cond1
Pol2_cKO_vs_WT_cond1_5904	chr3	116807900	116808355	+	3.9498	NA	promoter-TSS (NM_001362367)	promoter-TSS (NM_001362367)	39	NM_001081326	77559	Mm.237099	NM_001081326	ENSMUSG00000033400	Agl	1110061O17Rik|9430004C13Rik|9630046L06Rik|AI850929|C77197	amylo-1,6-glucosidase, 4-alpha-glucanotransferase	protein-coding	cond1
Pol2_cKO_vs_WT_cond1_8128	chr7	126809162	126809403	+	3.95009	NA	Intergenic	CpG	-7603	NM_026884	68952	Mm.440393	NM_026884	ENSMUSG00000058966	Fam57b	1500016O10Rik|A330104J06Rik|AI413816|AW060769	family with sequence similarity 57, member B	protein-coding	cond1
Pol2_cKO_vs_WT_cond1_8138	chr7	127253914	127254159	+	3.95061	NA	exon (NM_177362, exon 3 of 3)	exon (NM_177362, exon 3 of 3)	6631	NM_023203	66422	Mm.29898	NM_023203	ENSMUSG00000042462	Dctpp1	2410015N17Rik|AI854235|RS21-C6	dCTP pyrophosphatase 1	protein-coding	cond1
Pol2_cKO_vs_WT_cond1_5474	chr2	177227176	177229871	+	3.95081	NA	Intergenic	MurSatRep1|Unknown|Unknown	227567	NM_001362250	628147	Mm.374080	NM_001362250		Gm2004	100039000	predicted gene 2004	protein-coding	cond1
Pol2_cKO_vs_WT_cond1_5600	chr3	40876711	40877676	+	3.95111	NA	Intergenic	Intergenic	-17070	NR_160689	100039027	Mm.482948	NR_038067		Gm2011	-	predicted gene 2011	pseudo	cond1
Pol2_cKO_vs_WT_cond1_5684	chr3	86142372	86142662	+	3.95148	NA	exon (NM_016959, exon 1 of 6)	exon (NM_016959, exon 1 of 6)	151	NM_016959	20091	Mm.391785	NM_016959	ENSMUSG00000028081	Rps3a1	Rps3a	ribosomal protein S3A1	protein-coding	cond1
Pol2_cKO_vs_WT_cond1_4123	chr17	55941365	55941603	+	3.95163	NA	intron (NM_001310337, intron 1 of 3)	MurSatRep1|Unknown|Unknown	3775	NM_146249	240120	Mm.441018	NM_146249	ENSMUSG00000062101	Zfp119b	-	zinc finger protein 119b	protein-coding	cond1
Pol2_cKO_vs_WT_cond1_7329	chr6	85136917	85137313	+	3.95203	NA	intron (NM_011467, intron 1 of 2)	intron (NM_011467, intron 1 of 2)	649	NM_011467	20751	Mm.28393	NM_011467	ENSMUSG00000033735	Spr	AA409688|Gm10328	sepiapterin reductase	protein-coding	cond1
Pol2_cKO_vs_WT_cond1_8465	chr8	72136515	72136726	+	3.95248	NA	intron (NM_001001491, intron 1 of 7)	intron (NM_001001491, intron 1 of 7)	1332	NM_001001491	326618	Mm.295124	NM_001001491	ENSMUSG00000031799	Tpm4	2610528G24Rik|Tpm4.2|Tpm4.2cy	tropomyosin 4	protein-coding	cond1
Pol2_cKO_vs_WT_cond1_1591	chr11	100619373	100619644	+	3.95279	NA	intron (NM_019795, intron 1 of 13)	CpG	660	NM_019795	56354	Mm.402409	NM_019795	ENSMUSG00000014195	Dnajc7	2010003F24Rik|2010004G07Rik|CCRP|Ttc2|mDj11|mTpr2	DnaJ heat shock protein family (Hsp40) member C7	protein-coding	cond1
Pol2_cKO_vs_WT_cond1_5310	chr2	152394048	152394397	+	3.95569	NA	3' UTR (NM_011438, exon 1 of 1)	3' UTR (NM_011438, exon 1 of 1)	3824	NM_011438	20667	Mm.28424	NM_011438	ENSMUSG00000051817	Sox12	2010205A02Rik	SRY (sex determining region Y)-box 12	protein-coding	cond1
Pol2_cKO_vs_WT_cond1_1003	chr10	93261341	93261565	+	3.95588	NA	intron (NM_001282967, intron 2 of 3)	intron (NM_001282967, intron 2 of 3)	49706	NM_001322268	13713	Mm.4454	NM_013508	ENSMUSG00000008398	Elk3	D430049E23Rik|Erp|Etrp|Net|Sap-2	ELK3, member of ETS oncogene family	protein-coding	cond1
Pol2_cKO_vs_WT_cond1_8917	chr9	58008510	58009098	+	3.95669	NA	intron (NM_001346787, intron 2 of 9)	intron (NM_001346787, intron 2 of 9)	-6148	NM_019779	13070	Mm.302865	NM_019779	ENSMUSG00000032323	Cyp11a1	Cyp11a|Cypxia1|D9Ertd411e|P450scc|Scc|cscc	cytochrome P450, family 11, subfamily a, polypeptide 1	protein-coding	cond1
Pol2_cKO_vs_WT_cond1_7009	chr5	135394296	135394545	+	3.95678	NA	exon (NM_148932, exon 1 of 13)	exon (NM_148932, exon 1 of 13)	126	NM_148932	107939	Mm.28399	NM_148932	ENSMUSG00000053293	Pom121	2610027A18Rik|C80273|mKIAA0618	nuclear pore membrane protein 121	protein-coding	cond1
Pol2_cKO_vs_WT_cond1_1996	chr12	54716006	54716378	+	3.95681	NA	Intergenic	RMER6A|LTR|ERVK	-20298	NM_001331162	66266	Mm.156440	NM_025456	ENSMUSG00000054302	Eapp	1810011O16Rik	E2F-associated phosphoprotein	protein-coding	cond1
Pol2_cKO_vs_WT_cond1_7205	chr6	47454883	47455131	+	3.95686	NA	5' UTR (NM_001355550, exon 1 of 22)	5' UTR (NM_001355550, exon 1 of 22)	250	NM_001355550	26965	Mm.87611	NM_012042	ENSMUSG00000029686	Cul1	Cul-1	cullin 1	protein-coding	cond1
Pol2_cKO_vs_WT_cond1_4577	chr19	7417312	7417514	+	3.95754	NA	promoter-TSS (NM_175381)	promoter-TSS (NM_175381)	-212	NM_175381	108899	Mm.386838	NM_175381	ENSMUSG00000053080	2700081O15Rik	AI255177|AI848741|AW742297	RIKEN cDNA 2700081O15 gene	protein-coding	cond1
Pol2_cKO_vs_WT_cond1_9174	chr9	120493254	120493477	+	3.95761	NA	intron (NM_026892, intron 1 of 3)	intron (NM_026892, intron 1 of 3)	759	NM_026892	68969	Mm.28753	NM_026892	ENSMUSG00000006941	Eif1b	1500010M16Rik|3110001N14Rik|Gc20	eukaryotic translation initiation factor 1B	protein-coding	cond1
Pol2_cKO_vs_WT_cond1_2458	chr13	62699352	62701373	+	3.95763	NA	Intergenic	MMSAT4|Satellite|Satellite	-60377	NR_030493	751548		NR_030493	ENSMUSG00000096098	Mir713	Mirn713|mir-713|mmu-mir-713	microRNA 713	ncRNA	cond1
Pol2_cKO_vs_WT_cond1_3424	chr15	102326137	102326347	+	3.95807	NA	exon (NM_027044, exon 1 of 6)	exon (NM_027044, exon 1 of 6)	126	NM_027044	56612	Mm.158264	NM_020031	ENSMUSG00000001289	Pfdn5	1190001O17Rik|1700010A06Rik|D15Ertd697e|Eig1|MM-1	prefoldin 5	protein-coding	cond1
Pol2_cKO_vs_WT_cond1_1185	chr11	21238631	21238999	+	3.95813	NA	promoter-TSS (NM_001290628)	promoter-TSS (NM_001290628)	-217	NM_139061	245944	Mm.170103	NM_139061	ENSMUSG00000020128	Vps54	Hcc8|Vps54l|mSLP8|wr	VPS54 GARP complex subunit	protein-coding	cond1
Pol2_cKO_vs_WT_cond1_3079	chr15	7129044	7129373	+	3.95923	NA	promoter-TSS (NM_001113386)	promoter-TSS (NM_001113386)	-364	NM_001113386	16880	Mm.149720	NM_013584	ENSMUSG00000054263	Lifr	A230075M04Rik|AW061234|LIF	LIF receptor alpha	protein-coding	cond1
Pol2_cKO_vs_WT_cond1_3373	chr15	98108328	98109004	+	3.95972	NA	intron (NM_001357688, intron 1 of 22)	intron (NM_001357688, intron 1 of 22)	110	NM_001357688	18642	Mm.272582	NM_021514	ENSMUSG00000033065	Pfkm	AI131669|ATP-PFK|PFK-A|PFK-M|Pfk-4|Pfk4|Pfka|Pfkx	phosphofructokinase, muscle	protein-coding	cond1
Pol2_cKO_vs_WT_cond1_4302	chr18	31447156	31447384	+	3.96066	NA	5' UTR (NM_009308, exon 1 of 4)	5' UTR (NM_009308, exon 1 of 4)	145	NM_009308	20983	Mm.233846	NM_009308	ENSMUSG00000024261	Syt4	SytIV	synaptotagmin IV	protein-coding	cond1
Pol2_cKO_vs_WT_cond1_9610	chrY	90830112	90830397	+	3.961	NA	Intergenic	B4|SINE|B4	9152	NR_137283	654820	Mm.34441	NM_001039559	ENSMUSG00000072844	G530011O06Rik	-	RIKEN cDNA G530011O06 gene	ncRNA	cond1
Pol2_cKO_vs_WT_cond1_3007	chr14	76111117	76111337	+	3.96111	NA	promoter-TSS (NM_026177)	promoter-TSS (NM_026177)	336	NM_013745	27275	Mm.21138	NM_013745	ENSMUSG00000022009	Nufip1	Nufip	nuclear fragile X mental retardation protein interacting protein 1	protein-coding	cond1
Pol2_cKO_vs_WT_cond1_4938	chr2	35109196	35109414	+	3.96163	NA	promoter-TSS (NM_012018)	promoter-TSS (NM_012018)	-187	NM_012018	26920	Mm.231332	NM_012018	ENSMUSG00000057110	Cntrl	6720467O09Rik|AA968343|Cep1|Cep110|IB3/5|Ma2a8|b2b1468.1Clo|b2b1468Clo	centriolin	protein-coding	cond1
Pol2_cKO_vs_WT_cond1_7318	chr6	83165656	83165928	+	3.96257	NA	promoter-TSS (NM_001198867)	promoter-TSS (NM_001198867)	-132	NM_001198867	13191	Mm.6919	NM_007835	ENSMUSG00000031865	Dctn1	AL022633|DAP-150|DP-150|Glued|p150|p150-glued|p150<glued>	dynactin 1	protein-coding	cond1
Pol2_cKO_vs_WT_cond1_8212	chr7	141562194	141562400	+	3.96301	NA	5' UTR (NM_001357068, exon 1 of 22)	5' UTR (NM_001357068, exon 1 of 22)	117	NM_001357068	11772	Mm.253090	NM_007459	ENSMUSG00000002957	Ap2a2	2410074K14Rik|AF006990|AW146353|Adtab|C78001|L25	adaptor-related protein complex 2, alpha 2 subunit	protein-coding	cond1
Pol2_cKO_vs_WT_cond1_6865	chr5	109923304	109923583	+	3.96371	NA	Intergenic	Intergenic	-10120	NR_040366	100642166		NR_040366	ENSMUSG00000090015	Gm15446	-	predicted gene 15446	ncRNA	cond1
Pol2_cKO_vs_WT_cond1_4903	chr2	30717522	30717742	+	3.96401	NA	Intergenic	MER115|DNA|hAT-Tip100	-3578	NR_037272	100526499		NR_037272	ENSMUSG00000093091	Mir3089	mir-3089|mmu-mir-3089	microRNA 3089	ncRNA	cond1
Pol2_cKO_vs_WT_cond1_5323	chr2	153445886	153446322	+	3.96499	NA	intron (NM_001134300, intron 4 of 10)	intron (NM_001134300, intron 4 of 10)	-1625	NM_001001986	329540	Mm.50600	NM_001001986	ENSMUSG00000061411	Nol4l	4931410H15|8430427H17Rik|AI429157|Gm1636	nucleolar protein 4-like	protein-coding	cond1
Pol2_cKO_vs_WT_cond1_1977	chr12	50109630	50109835	+	3.96811	NA	Intergenic	Intergenic	539491	NM_008858	18760	Mm.133719	NM_008858	ENSMUSG00000002688	Prkd1	PKD|PKD1|Pkcm|Prkcm	protein kinase D1	protein-coding	cond1
Pol2_cKO_vs_WT_cond1_6085	chr4	41507816	41508034	+	3.9693	NA	promoter-TSS (NM_028624)	promoter-TSS (NM_028624)	-161	NM_001253778	73721	Mm.45614	NM_028624	ENSMUSG00000028441	1110017D15Rik	Cbe1|Smrp1	RIKEN cDNA 1110017D15 gene	protein-coding	cond1
Pol2_cKO_vs_WT_cond1_5554	chr3	24955093	24956963	+	3.96938	NA	Intergenic	Lx7|LINE|L1	-172022	NM_001326288	635702	Mm.448351	NM_001326288	ENSMUSG00000102758	Naaladl2	2810043G22Rik|EG635702|Gm1021	N-acetylated alpha-linked acidic dipeptidase-like 2	protein-coding	cond1
Pol2_cKO_vs_WT_cond1_6842	chr5	104459832	104460322	+	3.96985	NA	exon (NM_008861, exon 1 of 15)	exon (NM_008861, exon 1 of 15)	620	NM_008861	18764	Mm.6442	NM_008861	ENSMUSG00000034462	Pkd2	C030034P18Rik|PC2|TRPP2	polycystin 2, transient receptor potential cation channel	protein-coding	cond1
Pol2_cKO_vs_WT_cond1_729	chr10	58854771	58855086	+	3.97048	NA	intron (NM_172788, intron 1 of 9)	intron (NM_172788, intron 1 of 9)	41569	NM_172788	237353	Mm.333078	NM_172788	ENSMUSG00000037990	Sh3rf3	4831416G18Rik|Igfbp5-ip|Sh3md4|Sh3rf31	SH3 domain containing ring finger 3	protein-coding	cond1
Pol2_cKO_vs_WT_cond1_4468	chr18	76160777	76161317	+	3.97083	NA	Intergenic	CpG	-9505	NR_105776	102465184		NR_105776	ENSMUSG00000098276	Mir6358	Gm27830|mmu-mir-6358	microRNA 6358	ncRNA	cond1
Pol2_cKO_vs_WT_cond1_2765	chr14	24491000	24491265	+	3.97087	NA	intron (NM_001360586, intron 1 of 5)	CpG	379	NM_001360586	20088	Mm.16775	NM_011297	ENSMUSG00000025290	Rps24	-	ribosomal protein S24	protein-coding	cond1
Pol2_cKO_vs_WT_cond1_2701	chr14	6256086	6256312	+	3.97099	NA	Intergenic	Lx|LINE|L1	31051	NM_001270812	100861615	Mm.488431	NM_001270812	ENSMUSG00000079396	LOC100861615	-	alpha takusan-like	protein-coding	cond1
Pol2_cKO_vs_WT_cond1_4428	chr18	65580730	65581061	+	3.97146	NA	intron (NM_207255, intron 1 of 5)	CpG	665	NM_207255	328977	Mm.286232	NM_207255	ENSMUSG00000042439	Zfp532	C530030I18Rik|Znf532|mKIAA1629	zinc finger protein 532	protein-coding	cond1
Pol2_cKO_vs_WT_cond1_3125	chr15	36792617	36792862	+	3.97148	NA	intron (NM_001253806, intron 1 of 5)	CpG	1799	NM_001356569	22631	Mm.3360	NM_011740	ENSMUSG00000022285	Ywhaz	1110013I11Rik|14-3-3zeta|AI596267|AL022924|AU020854	tyrosine 3-monooxygenase/tryptophan 5-monooxygenase activation protein, zeta polypeptide	protein-coding	cond1
Pol2_cKO_vs_WT_cond1_102	chr1	43092471	43092716	+	3.97156	NA	promoter-TSS (NM_001357299)	promoter-TSS (NM_001357299)	-107	NM_001357299	73122	Mm.246069	NM_001013025	ENSMUSG00000070939	Tgfbrap1	3110018K12Rik|AU024090|AU042859|AW742551|Trap1	transforming growth factor, beta receptor associated protein 1	protein-coding	cond1
Pol2_cKO_vs_WT_cond1_4566	chr19	6976218	6976593	+	3.9719	NA	intron (NM_008889, intron 1 of 3)	intron (NM_008889, intron 1 of 3)	1357	NM_008889	18938	Mm.140	NM_008889	ENSMUSG00000056612	Ppp1r14b	AOM172|PHI-1|PLCB3N|Png	protein phosphatase 1, regulatory inhibitor subunit 14B	protein-coding	cond1
Pol2_cKO_vs_WT_cond1_7897	chr7	70361603	70361853	+	3.97191	NA	intron (NM_183261, intron 1 of 2)	intron (NM_183261, intron 1 of 2)	-1135	NM_009697	11819	Mm.158143	NM_009697	ENSMUSG00000030551	Nr2f2	2700033K02Rik|9430015G03Rik|ARP-1|Aporp1|COUP-TF2|COUP-TFII|COUPTFB|EAR3|SVP40|Tcfcoup2	nuclear receptor subfamily 2, group F, member 2	protein-coding	cond1
Pol2_cKO_vs_WT_cond1_8550	chr8	94857312	94857544	+	3.97265	NA	promoter-TSS (NM_009090)	promoter-TSS (NM_009090)	-22	NM_009090	20021	Mm.292492	NM_009090	ENSMUSG00000031783	Polr2c	33kDa|RPB3|Rpo2-3|mRBP31	polymerase (RNA) II (DNA directed) polypeptide C	protein-coding	cond1
Pol2_cKO_vs_WT_cond1_1879	chr12	14874560	14874943	+	3.97331	NA	Intergenic	Intergenic	175638	NR_045960	73972	Mm.107680	NR_045960	ENSMUSG00000113644	4930448C13Rik	-	RIKEN cDNA 4930448C13 gene	ncRNA	cond1
Pol2_cKO_vs_WT_cond1_4119	chr17	55936827	55937884	+	3.97378	NA	Intergenic	Intergenic	7904	NM_146249	240120	Mm.441018	NM_146249	ENSMUSG00000062101	Zfp119b	-	zinc finger protein 119b	protein-coding	cond1
Pol2_cKO_vs_WT_cond1_5215	chr2	128969159	128969590	+	3.97428	NA	intron (NM_178404, intron 1 of 11)	intron (NM_178404, intron 1 of 11)	1972	NM_178404	78751	Mm.26377	NM_178404	ENSMUSG00000042851	Zc3h6	4631426G04Rik|4833425H18Rik|AU024389|AW060453|Zc3hdc6|mKIAA2035	zinc finger CCCH type containing 6	protein-coding	cond1
Pol2_cKO_vs_WT_cond1_8962	chr9	65675620	65675857	+	3.9748	NA	promoter-TSS (NM_001301307)	promoter-TSS (NM_001301307)	-810	NM_001301307	18247	Mm.116749	NM_010952	ENSMUSG00000040652	Oaz2	AZ-2|AZ2|Oaz2-ps|Sez15	ornithine decarboxylase antizyme 2	protein-coding	cond1
Pol2_cKO_vs_WT_cond1_6368	chr4	129334992	129335260	+	3.9749	NA	promoter-TSS (NM_025970)	promoter-TSS (NM_025970)	244	NM_009030	19646	Mm.12145	NM_009030	ENSMUSG00000057236	Rbbp4	RBAP48|mRbAp48	retinoblastoma binding protein 4, chromatin remodeling factor	protein-coding	cond1
Pol2_cKO_vs_WT_cond1_2957	chr14	64585636	64585865	+	3.97545	NA	Intergenic	Intergenic	-2365	NR_040709	268755	Mm.194050	NR_040709	ENSMUSG00000097545	Mir124a-1hg	A930011O12Rik|Rncr3|mir-124-1|mir-3078	Mir124-1 host gene (non-protein coding)	ncRNA	cond1
Pol2_cKO_vs_WT_cond1_893	chr10	81901188	81902684	+	3.97591	NA	TTS (NM_001368187)	TTS (NM_001368187)	28576	NM_001346707	100040944		NM_001346707		Gm3055	-	predicted gene 3055	protein-coding	cond1
Pol2_cKO_vs_WT_cond1_152	chr1	58974005	58974357	+	3.97684	NA	promoter-TSS (NM_172406)	promoter-TSS (NM_172406)	659	NR_151686	227154	Mm.286006	NM_172656	ENSMUSG00000026027	Stradb	AA792893|Als2cr2|B830008M19|D1Ucla2|ILPIP|ILPIPA|PRO1038|Papk|Syradb	STE20-related kinase adaptor beta	protein-coding	cond1
Pol2_cKO_vs_WT_cond1_1922	chr12	25093014	25093426	+	3.97811	NA	TTS (NM_010496)	TTS (NM_010496)	2872	NM_010496	15902	Mm.34871	NM_010496	ENSMUSG00000020644	Id2	AI255428|C78922|Idb2|bHLHb26	inhibitor of DNA binding 2	protein-coding	cond1
Pol2_cKO_vs_WT_cond1_2649	chr13	106667327	106667550	+	3.9799	NA	Intergenic	L1Md_A|LINE|L1	269520	NM_029665	76582	Mm.132208	NM_029665	ENSMUSG00000042590	Ipo11	1700081H05Rik|2510001A17Rik|AI314624|AW555235|E330021B14Rik|Ranbp11	importin 11	protein-coding	cond1
Pol2_cKO_vs_WT_cond1_2009	chr12	55820898	55821243	+	3.98027	NA	promoter-TSS (NM_001368814)	promoter-TSS (NM_001368814)	97	NM_001368814	56784	Mm.292180	NM_019994	ENSMUSG00000021027	Ralgapa1	2310003F20Rik|4930400K19Rik|AI563624|GRIPE|Garnl1|Tulip1|mKIAA0884	Ral GTPase activating protein, alpha subunit 1	protein-coding	cond1
Pol2_cKO_vs_WT_cond1_8293	chr8	21261172	21261484	+	3.98029	NA	Intergenic	MERVL-int|LTR|ERVL	11613	NM_001177487	100041787	Mm.437206	NM_001177487	ENSMUSG00000074441	Gm15292	-	predicted gene 15292	protein-coding	cond1
Pol2_cKO_vs_WT_cond1_6771	chr5	66747735	66747969	+	3.98128	NA	intron (NM_001001980, intron 1 of 25)	intron (NM_001001980, intron 1 of 25)	1963	NM_001001980	77569	Mm.374778	NM_001001980	ENSMUSG00000037736	Limch1	3732412D22Rik|mKIAA1102	LIM and calponin homology domains 1	protein-coding	cond1
Pol2_cKO_vs_WT_cond1_8456	chr8	71595292	71595572	+	3.98145	NA	intron (NM_001294269, intron 4 of 4)	intron (NM_001294269, intron 4 of 4)	-2214	NM_001166213	100037278	Mm.482159	NM_001166213	ENSMUSG00000043243	Fam129c	Bcnp1	family with sequence similarity 129, member C	protein-coding	cond1
Pol2_cKO_vs_WT_cond1_6120	chr4	45826579	45826974	+	3.98173	NA	promoter-TSS (NM_018741)	promoter-TSS (NM_018741)	51	NM_018741	75426	Mm.3919	NM_018741	ENSMUSG00000035551	Igfbpl1	2810011G06Rik|2810453O06Rik|IGFBPL	insulin-like growth factor binding protein-like 1	protein-coding	cond1
Pol2_cKO_vs_WT_cond1_1634	chr11	104231184	104231501	+	3.98276	NA	promoter-TSS (NM_001285456)	promoter-TSS (NM_001285456)	-94	NM_001285455	17762	Mm.1287	NM_010838	ENSMUSG00000018411	Mapt	AI413597|AW045860|Mtapt|Tau	microtubule-associated protein tau	protein-coding	cond1
Pol2_cKO_vs_WT_cond1_2452	chr13	62692005	62692789	+	3.98478	NA	Intergenic	Intergenic	-68215	NM_173381	211378	Mm.247448	NM_173381	ENSMUSG00000072066	6720489N17Rik	9330128I06	RIKEN cDNA 6720489N17 gene	protein-coding	cond1
Pol2_cKO_vs_WT_cond1_5807	chr3	96254397	96254792	+	3.98621	NA	Intergenic	Intergenic	7894	NM_054045	97114	Mm.358797	NM_054045	ENSMUSG00000081058	Hist2h3c2	H3-614|H3.2-614|Hist2h3c2-ps|Hist2h3ca1|M32461	histone cluster 2, H3c2	protein-coding	cond1
Pol2_cKO_vs_WT_cond1_2299	chr13	24761536	24761862	+	3.98694	NA	intron (NM_020567, intron 1 of 6)	CpG	238	NM_020567	57441	Mm.12239	NM_020567	ENSMUSG00000006715	Gmnn	AW546347|Gem	geminin	protein-coding	cond1
Pol2_cKO_vs_WT_cond1_1105	chr10	128409617	128409998	+	3.98726	NA	promoter-TSS (NM_027257)	promoter-TSS (NM_027257)	43	NM_027257	69917	Mm.46614	NM_027257	ENSMUSG00000025374	Nabp2	2610036N15Rik|Obfc2b|SSB1	nucleic acid binding protein 2	protein-coding	cond1
Pol2_cKO_vs_WT_cond1_5168	chr2	120850465	120850695	+	3.98909	NA	promoter-TSS (NR_038350)	promoter-TSS (NR_038350)	4	NM_080788	140810	Mm.275698	NM_080788	ENSMUSG00000090100	Ttbk2	2610507N02Rik|AI326283|B930008N24Rik|TTK|Ttbk|Ttbk1|mKIAA0847	tau tubulin kinase 2	protein-coding	cond1
Pol2_cKO_vs_WT_cond1_1895	chr12	15814203	15814445	+	3.98984	NA	intron (NM_144551, intron 1 of 2)	intron (NM_144551, intron 1 of 2)	2461	NM_144551	217410	Mm.491136	NM_144551	ENSMUSG00000020601	Trib2	AW319517|TRB-2|TRB2	tribbles pseudokinase 2	protein-coding	cond1
Pol2_cKO_vs_WT_cond1_8854	chr9	44417891	44418180	+	3.98997	NA	promoter-TSS (NR_151775)	promoter-TSS (NR_151775)	34	NR_151775	382073	Mm.259573	NM_201372	ENSMUSG00000043923	Ccdc84	D630044F24Rik|Gm1114	coiled-coil domain containing 84	protein-coding	cond1
Pol2_cKO_vs_WT_cond1_7872	chr7	60449838	60450293	+	3.99023	NA	intron (NR_146211, intron 1 of 171)	intron (NR_146211, intron 1 of 171)	112	NR_146211	52480	Mm.9002	NR_015456	ENSMUSG00000100826	Snhg14	AU018661|C230091D08Rik|D7Ertd715e|Gm42386|Gm42387|Gm42388|Gm42389|Gm42390|Gm42391|Gm45921|Lncat|Pwcr1|U-Ube3a-ATS|Ube3a-ATS|lincRNA-EC50	small nucleolar RNA host gene 14	ncRNA	cond1
Pol2_cKO_vs_WT_cond1_2685	chr14	4324620	4325126	+	3.99035	NA	Intergenic	Intergenic	-9890	NM_001309398	554327	Mm.460196	NM_001309398	ENSMUSG00000079388	2610042L04Rik	Tksn|takusan	RIKEN cDNA 2610042L04 gene	protein-coding	cond1
Pol2_cKO_vs_WT_cond1_620	chr10	37140305	37140513	+	3.99081	NA	Intergenic	Intergenic	-1483	NM_008538	17118	Mm.30059	NM_008538	ENSMUSG00000069662	Marcks	Macs|PKCSL	myristoylated alanine rich protein kinase C substrate	protein-coding	cond1
Pol2_cKO_vs_WT_cond1_4078	chr17	55879985	55880885	+	3.99316	NA	Intergenic	L1_Mur1|LINE|L1	-1482	NM_144546	104349	Mm.460659	NM_144546	ENSMUSG00000057835	Zfp119a	AL024077|Mzf13|Zfp119	zinc finger protein 119a	protein-coding	cond1
Pol2_cKO_vs_WT_cond1_2738	chr14	16364466	16364686	+	3.99351	NA	promoter-TSS (NM_009409)	promoter-TSS (NM_009409)	-630	NM_009409	21974	Mm.130362	NM_009409	ENSMUSG00000017485	Top2b	D230016L12Rik|Top-2	topoisomerase (DNA) II beta	protein-coding	cond1
Pol2_cKO_vs_WT_cond1_6281	chr4	108459128	108459462	+	3.99415	NA	promoter-TSS (NM_175472)	promoter-TSS (NM_175472)	-131	NM_175472	230594	Mm.25181	NM_175472	ENSMUSG00000034610	Tut4	6030404K05Rik|9230115F04Rik|PPAPD3|Tent3a|Zcchc11|mKIAA0191	terminal uridylyl transferase 4	protein-coding	cond1
Pol2_cKO_vs_WT_cond1_3959	chr17	34122429	34122894	+	3.99462	NA	promoter-TSS (NM_001204973)	promoter-TSS (NM_001204973)	-54	NM_001204973	14312	Mm.3444	NM_010238	ENSMUSG00000024335	Brd2	AW228947|D17H6S113E|Frg-1|Fsrg-1|Fsrg1|Nat|Ring3|Rnf3|mKIAA4005	bromodomain containing 2	protein-coding	cond1
Pol2_cKO_vs_WT_cond1_1019	chr10	95414586	95414872	+	3.99518	NA	intron (NM_001168657, intron 1 of 1)	CpG	554	NM_001168657	216233	Mm.474283	NM_007706	ENSMUSG00000020027	Socs2	8030460M17|AI527257|AW108012|CIS2|Cish2|D130043N08Rik|JAB|SOCS-2|SSI-2|hg	suppressor of cytokine signaling 2	protein-coding	cond1
Pol2_cKO_vs_WT_cond1_1931	chr12	27062102	27062389	+	3.99573	NA	Intergenic	Intergenic	52750	NR_045052	100504347	Mm.130500	NR_045052	ENSMUSG00000094002	Gm20187	-	predicted gene, 20187	ncRNA	cond1
Pol2_cKO_vs_WT_cond1_2476	chr13	62735509	62736326	+	3.99586	NA	Intergenic	RMER12C|LTR|ERVK	-24822	NR_030493	751548		NR_030493	ENSMUSG00000096098	Mir713	Mirn713|mir-713|mmu-mir-713	microRNA 713	ncRNA	cond1
Pol2_cKO_vs_WT_cond1_3332	chr15	89122904	89123428	+	3.99802	NA	promoter-TSS (NM_001163319)	promoter-TSS (NM_001163319)	-16	NM_001163319	328580	Mm.380934	NM_001163319	ENSMUSG00000051786	Tubgcp6	AI843275|D430023H11|GCP-6|mKIAA1669	tubulin, gamma complex associated protein 6	protein-coding	cond1
Pol2_cKO_vs_WT_cond1_1403	chr11	69916555	69916795	+	4.00146	NA	TTS (NM_001166590)	TTS (NM_001166590)	2655	NM_001357906	56310	Mm.477738	NM_019726	ENSMUSG00000023170	Gps2	AI505953|GPS-2	G protein pathway suppressor 2	protein-coding	cond1
Pol2_cKO_vs_WT_cond1_8984	chr9	72275422	72275749	+	4.00216	NA	intron (NM_001311105, intron 1 of 20)	intron (NM_001311105, intron 1 of 20)	697	NM_146224	235469	Mm.242791	NM_146224	ENSMUSG00000038535	Zfp280d	A930005F02Rik|BC027163|Suhw4|ZNF634|Znf280d	zinc finger protein 280D	protein-coding	cond1
Pol2_cKO_vs_WT_cond1_8100	chr7	123704398	123712006	+	4.00264	NA	Intergenic	Intergenic	-207576	NM_001081329	210162	Mm.135397	NM_175435	ENSMUSG00000030757	Zkscan2	9430065N20Rik|AW493225|Zfp694	zinc finger with KRAB and SCAN domains 2	protein-coding	cond1
Pol2_cKO_vs_WT_cond1_8303	chr8	21672247	21672730	+	4.00368	NA	Intergenic	IAPEz-int|LTR|ERVK	6691	NM_001177528	100041952	Mm.465152	NM_001177528	ENSMUSG00000063206	Defa34	Gm15315	defensin, alpha, 34	protein-coding	cond1
Pol2_cKO_vs_WT_cond1_6537	chr4	155250071	155250471	+	4.00409	NA	non-coding (NR_033802, exon 1 of 3)	non-coding (NR_033802, exon 1 of 3)	305	NM_001347262	67513	Mm.10374	NM_001190445	ENSMUSG00000073684	Faap20	2610002J02Rik	Fanconi anemia core complex associated protein 20	protein-coding	cond1
Pol2_cKO_vs_WT_cond1_2599	chr13	92355327	92355588	+	4.00411	NA	promoter-TSS (NM_010829)	promoter-TSS (NM_010829)	-454	NM_001311120	17686	Mm.343101	NM_010829	ENSMUSG00000014850	Msh3	D13Em1|Rep-3|Rep3	mutS homolog 3	protein-coding	cond1
Pol2_cKO_vs_WT_cond1_4182	chr17	72837233	72837566	+	4.00414	NA	promoter-TSS (NM_001357368)	promoter-TSS (NM_001357368)	-137	NM_001357369	383295	Mm.277533	NM_027166	ENSMUSG00000039770	Ypel5	2310076K21Rik|CGI-127	yippee like 5	protein-coding	cond1
Pol2_cKO_vs_WT_cond1_4137	chr17	56080984	56081248	+	4.00465	NA	intron (NM_008233, intron 1 of 15)	intron (NM_008233, intron 1 of 15)	1485	NM_001331053	15193	Mm.12966	NM_008233	ENSMUSG00000002833	Hdgfl2	HRP-2|Hdgfrp2	HDGF like 2	protein-coding	cond1
Pol2_cKO_vs_WT_cond1_3963	chr17	34591559	34592096	+	4.00482	NA	promoter-TSS (NM_017463)	promoter-TSS (NM_017463)	-432	NM_017463	18515	Mm.390957	NM_017463	ENSMUSG00000034673	Pbx2	G17	pre B cell leukemia homeobox 2	protein-coding	cond1
Pol2_cKO_vs_WT_cond1_1605	chr11	101425602	101425870	+	4.005	NA	promoter-TSS (NM_026865)	promoter-TSS (NM_026865)	-408	NM_026865	73635	Mm.472804	NM_026865	ENSMUSG00000097487	Ptges3l	1110069E20Rik|1700113I22Rik	prostaglandin E synthase 3 like	protein-coding	cond1
Pol2_cKO_vs_WT_cond1_1021	chr10	95416948	95417267	+	4.00577	NA	promoter-TSS (NM_007706)	promoter-TSS (NM_007706)	-250	NM_007706	216233	Mm.474283	NM_007706	ENSMUSG00000020027	Socs2	8030460M17|AI527257|AW108012|CIS2|Cish2|D130043N08Rik|JAB|SOCS-2|SSI-2|hg	suppressor of cytokine signaling 2	protein-coding	cond1
Pol2_cKO_vs_WT_cond1_7050	chr5	140704728	140705174	+	4.0058	NA	promoter-TSS (NR_074085)	promoter-TSS (NR_074085)	-60	NM_181066	231841	Mm.271932	NM_172724	ENSMUSG00000000148	Brat1	AA881470|Baat1	BRCA1-associated ATM activator 1	protein-coding	cond1
Pol2_cKO_vs_WT_cond1_805	chr10	77258775	77259047	+	4.00695	NA	promoter-TSS (NM_030262)	promoter-TSS (NM_030262)	312	NR_026944	100169878	Mm.420901	NR_026944	ENSMUSG00000078444	Gm10941	-	predicted gene 10941	ncRNA	cond1
Pol2_cKO_vs_WT_cond1_1676	chr11	115277553	115277762	+	4.00732	NA	promoter-TSS (NM_007997)	promoter-TSS (NM_007997)	-688	NM_007997	14149	Mm.4719	NM_007997	ENSMUSG00000018861	Fdxr	AR	ferredoxin reductase	protein-coding	cond1
Pol2_cKO_vs_WT_cond1_4256	chr18	9215410	9215696	+	4.00755	NA	3' UTR (NM_008058, exon 1 of 1)	3' UTR (NM_008058, exon 1 of 1)	2697	NM_008058	14370	Mm.184289	NM_008058	ENSMUSG00000036904	Fzd8	Fz8	frizzled class receptor 8	protein-coding	cond1
Pol2_cKO_vs_WT_cond1_6943	chr5	122354236	122354453	+	4.00767	NA	promoter-TSS (NM_001359226)	promoter-TSS (NM_001359226)	16	NR_152873	56433	Mm.216528	NM_019780	ENSMUSG00000029462	Vps29	2010015D08Rik|AW049835|PEP11	VPS29 retromer complex component	protein-coding	cond1
Pol2_cKO_vs_WT_cond1_4434	chr18	67448938	67449150	+	4.00784	NA	5' UTR (NM_027130, exon 1 of 17)	5' UTR (NM_027130, exon 1 of 17)	148	NM_027130	69597	Mm.426052	NM_027130	ENSMUSG00000024527	Afg3l2	2310036I02Rik|AW260507|Emv66|par	AFG3-like AAA ATPase 2	protein-coding	cond1
Pol2_cKO_vs_WT_cond1_8679	chr8	125012785	125013201	+	4.00785	NA	promoter-TSS (NM_016909)	promoter-TSS (NM_016909)	-48	NM_016909	53424	Mm.5248	NM_016909	ENSMUSG00000056820	Tsnax	R74833|Trax	translin-associated factor X	protein-coding	cond1
Pol2_cKO_vs_WT_cond1_9078	chr9	101072767	101072988	+	4.00865	NA	Intergenic	Intergenic	-1885	NM_001100451	77853	Mm.326206	NM_001100451	ENSMUSG00000066415	Msl2	E130103E02Rik|Msl2l1|Rnf184	MSL complex subunit 2	protein-coding	cond1
Pol2_cKO_vs_WT_cond1_9520	chrX	136014658	136014913	+	4.00905	NA	Intergenic	Intergenic	-18582	NM_029541	76219	Mm.482965	NM_029541	ENSMUSG00000048355	Arxes1	6530401D17Rik|Spc22/23|Spcs3	adipocyte-related X-chromosome expressed sequence 1	protein-coding	cond1
Pol2_cKO_vs_WT_cond1_4245	chr18	5819939	5820242	+	4.00909	NA	Intergenic	Intergenic	227443	NM_001360982	21417	Mm.3929	NM_011546	ENSMUSG00000024238	Zeb1	3110032K11Rik|AREB6|BZP|MEB1|Nil2|TCF-8|Tcf18|Tcf8|Tw|ZEB|Zfhep|Zfhx1a|Zfx1a|Zfx1ha|[delta]EF1	zinc finger E-box binding homeobox 1	protein-coding	cond1
Pol2_cKO_vs_WT_cond1_3140	chr15	39199070	39199329	+	4.00928	NA	intron (NM_001256382, intron 1 of 26)	intron (NM_001256382, intron 1 of 26)	913	NM_001256382	116838	Mm.309296	NM_053271	ENSMUSG00000037386	Rims2	2810036I15Rik|AW048769|RIM2|Rab3ip2|Rim2(+40A)|Rim2(+44A)|Rim2(+4A)|Serg2|Syt3-rs|mKIAA0751	regulating synaptic membrane exocytosis 2	protein-coding	cond1
Pol2_cKO_vs_WT_cond1_4877	chr2	28583002	28583317	+	4.00994	NA	5' UTR (NM_148928, exon 1 of 12)	5' UTR (NM_148928, exon 1 of 12)	120	NM_148928	70239	Mm.274120	NM_148928	ENSMUSG00000026816	Gtf3c5	2700084A09Rik|TFIIIC63|TFiiiC2-63	general transcription factor IIIC, polypeptide 5	protein-coding	cond1
Pol2_cKO_vs_WT_cond1_2695	chr14	4414927	4415135	+	4.01077	NA	Intergenic	Intergenic	80268	NM_001309398	554327	Mm.460196	NM_001309398	ENSMUSG00000079388	2610042L04Rik	Tksn|takusan	RIKEN cDNA 2610042L04 gene	protein-coding	cond1
Pol2_cKO_vs_WT_cond1_1114	chr10	128803596	128803806	+	4.01133	NA	5' UTR (NM_001358267, exon 2 of 6)	5' UTR (NM_001358267, exon 2 of 6)	266	NM_001358267	73827	Mm.24630	NM_178066	ENSMUSG00000047090	Tmem198b	1110012D08Rik	transmembrane protein 198b	protein-coding	cond1
Pol2_cKO_vs_WT_cond1_101	chr1	43091712	43091996	+	4.01134	NA	intron (NM_001013025, intron 2 of 12)	intron (NM_001013025, intron 2 of 12)	632	NM_001357299	73122	Mm.246069	NM_001013025	ENSMUSG00000070939	Tgfbrap1	3110018K12Rik|AU024090|AU042859|AW742551|Trap1	transforming growth factor, beta receptor associated protein 1	protein-coding	cond1
Pol2_cKO_vs_WT_cond1_7222	chr6	48555691	48555907	+	4.01173	NA	intron (NM_177736, intron 1 of 2)	RMER2|LTR|ERV1	1000	NM_177736	243371	Mm.290764	NM_177736	ENSMUSG00000073096	Lrrc61	BC027309	leucine rich repeat containing 61	protein-coding	cond1
Pol2_cKO_vs_WT_cond1_8471	chr8	72245028	72245261	+	4.01229	NA	intron (NM_007456, intron 1 of 11)	B3A|SINE|B2	5126	NM_007456	11767	Mm.290086	NM_007456	ENSMUSG00000003033	Ap1m1	AA408894|AP47|Adtm1A|Cltnm|mu1A	adaptor-related protein complex AP-1, mu subunit 1	protein-coding	cond1
Pol2_cKO_vs_WT_cond1_5545	chr3	19310649	19310877	+	4.01255	NA	intron (NM_001122759, intron 1 of 12)	CpG	559	NM_001122759	18583	Mm.355614	NM_008802	ENSMUSG00000069094	Pde7a	AU015378|AW047537	phosphodiesterase 7A	protein-coding	cond1
Pol2_cKO_vs_WT_cond1_5331	chr2	154892691	154892920	+	4.01334	NA	5' UTR (NM_026030, exon 1 of 9)	5' UTR (NM_026030, exon 1 of 9)	101	NM_026030	67204	Mm.377134	NM_026030	ENSMUSG00000074656	Eif2s2	2810026E11Rik|38kDa|AA408636|AA571381|AA986487|AW822225|D2Ertd303e|EIF2|EIF2B	eukaryotic translation initiation factor 2, subunit 2 (beta)	protein-coding	cond1
Pol2_cKO_vs_WT_cond1_6387	chr4	132211869	132212115	+	4.01409	NA	5' UTR (NM_145393, exon 1 of 5)	5' UTR (NM_145393, exon 1 of 5)	264	NM_145393	213541	Mm.23998	NM_145393	ENSMUSG00000040025	Ythdf2	9430020E02Rik|HGRG8|NY-REN-2	YTH N6-methyladenosine RNA binding protein 2	protein-coding	cond1
Pol2_cKO_vs_WT_cond1_1884	chr12	14941992	14942254	+	4.01487	NA	Intergenic	L1Md_A|LINE|L1	108266	NR_045960	73972	Mm.107680	NR_045960	ENSMUSG00000113644	4930448C13Rik	-	RIKEN cDNA 4930448C13 gene	ncRNA	cond1
Pol2_cKO_vs_WT_cond1_700	chr10	43540763	43540971	+	4.01497	NA	intron (NM_026411, intron 1 of 3)	CpG	151	NM_026411	67851	Mm.209953	NM_026411	ENSMUSG00000019797	1700021F05Rik	-	RIKEN cDNA 1700021F05 gene	protein-coding	cond1
Pol2_cKO_vs_WT_cond1_9080	chr9	101074084	101074488	+	4.01497	NA	promoter-TSS (NM_001100451)	promoter-TSS (NM_001100451)	-476	NM_001100451	77853	Mm.326206	NM_001100451	ENSMUSG00000066415	Msl2	E130103E02Rik|Msl2l1|Rnf184	MSL complex subunit 2	protein-coding	cond1
Pol2_cKO_vs_WT_cond1_8742	chr9	19032356	19034129	+	4.01501	NA	Intergenic	Intergenic	-1883	NM_001012266	257872	Mm.377280	NM_001012266	ENSMUSG00000045204	Olfr835	MOR150-3	olfactory receptor 835	protein-coding	cond1
Pol2_cKO_vs_WT_cond1_2177	chr12	102468946	102469294	+	4.01502	NA	promoter-TSS (NM_013747)	promoter-TSS (NM_013747)	-14	NM_001199004	27277	Mm.273370	NM_013747	ENSMUSG00000021192	Golga5	Ret-II	golgi autoantigen, golgin subfamily a, 5	protein-coding	cond1
Pol2_cKO_vs_WT_cond1_9063	chr9	96720002	96720261	+	4.0152	NA	promoter-TSS (NM_001359960)	promoter-TSS (NM_001359960)	-281	NM_001359959	245007	Mm.485954	NM_175537	ENSMUSG00000040433	Zbtb38	A930014K01Rik|CIBZ	zinc finger and BTB domain containing 38	protein-coding	cond1
Pol2_cKO_vs_WT_cond1_5340	chr2	155729187	155729496	+	4.01596	NA	5' UTR (NM_145537, exon 1 of 11)	5' UTR (NM_145537, exon 1 of 11)	134	NM_145537	108687	Mm.273706	NM_145537	ENSMUSG00000038312	Edem2	9530090G24Rik|AI327354	ER degradation enhancer, mannosidase alpha-like 2	protein-coding	cond1
Pol2_cKO_vs_WT_cond1_7494	chr6	128437396	128437973	+	4.01648	NA	intron (NM_010219, intron 1 of 9)	intron (NM_010219, intron 1 of 9)	972	NM_010219	14228	Mm.12758	NM_010219	ENSMUSG00000030357	Fkbp4	AL022792|AW208983|FKBP-4|FKBP-52|FKBP52|FKPB52|p59	FK506 binding protein 4	protein-coding	cond1
Pol2_cKO_vs_WT_cond1_1447	chr11	75486403	75486788	+	4.01684	NA	promoter-TSS (NM_138659)	promoter-TSS (NM_138659)	-182	NM_138659	192159	Mm.3757	NM_138659	ENSMUSG00000020850	Prpf8	AU019467|D11Bwg0410e|DBF3/PRP8|Prp8|Sfprp8l	pre-mRNA processing factor 8	protein-coding	cond1
Pol2_cKO_vs_WT_cond1_4943	chr2	37358484	37358692	+	4.01769	NA	intron (NM_026176, intron 1 of 3)	intron (NM_026176, intron 1 of 3)	744	NM_026176	67466	Mm.30709	NM_026176	ENSMUSG00000009030	Pdcl	1200011E13Rik|AW108059|PhLP1	phosducin-like	protein-coding	cond1
Pol2_cKO_vs_WT_cond1_8593	chr8	107048486	107048862	+	4.01824	NA	promoter-TSS (NM_026513)	promoter-TSS (NM_026513)	-60	NM_026513	68023	Mm.482335	NM_026513	ENSMUSG00000078931	Pdf	2610019N19Rik	peptide deformylase (mitochondrial)	protein-coding	cond1
Pol2_cKO_vs_WT_cond1_461	chr1	170214993	170215399	+	4.01954	NA	promoter-TSS (NM_001360809)	promoter-TSS (NM_001360809)	211	NM_010633	16589	Mm.209150	NM_010633	ENSMUSG00000026667	Uhmk1	4732477C12Rik|4930500M09Rik|AA673513|AI449218|AU021979|C820018A03Rik|KIS|Kist|P-CIP2	U2AF homology motif (UHM) kinase 1	protein-coding	cond1
Pol2_cKO_vs_WT_cond1_398	chr1	152955231	152955629	+	4.02072	NA	intron (NM_175460, intron 1 of 10)	CpG	329	NM_175460	226518	Mm.40548	NM_175460	ENSMUSG00000042751	Nmnat2	AI843915|D030041I09Rik|PNAT1|PNAT2	nicotinamide nucleotide adenylyltransferase 2	protein-coding	cond1
Pol2_cKO_vs_WT_cond1_6426	chr4	135353734	135353937	+	4.02095	NA	promoter-TSS (NM_001369067)	promoter-TSS (NM_001369067)	-689	NM_001369067	51796	Mm.1963	NM_016799	ENSMUSG00000028809	Srrm1	AA407769|POP101|Srm160	serine/arginine repetitive matrix 1	protein-coding	cond1
Pol2_cKO_vs_WT_cond1_349	chr1	132540980	132541180	+	4.021	NA	intron (NM_177129, intron 1 of 22)	intron (NM_177129, intron 1 of 22)	1860	NM_177129	21367	Mm.260861	NM_011531	ENSMUSG00000053024	Cntn2	D130012K04Rik|TAG-1|TAG1|Tax	contactin 2	protein-coding	cond1
Pol2_cKO_vs_WT_cond1_4921	chr2	32575572	32575784	+	4.02114	NA	promoter-TSS (NM_198191)	promoter-TSS (NM_198191)	-40	NM_198191	227733	Mm.78923	NM_198191	ENSMUSG00000046854	Pip5kl1	BC028795	phosphatidylinositol-4-phosphate 5-kinase-like 1	protein-coding	cond1
Pol2_cKO_vs_WT_cond1_5243	chr2	131847910	131848120	+	4.02138	NA	promoter-TSS (NR_029381)	promoter-TSS (NR_029381)	-359	NR_029381	414081	Mm.246905	NR_029381	ENSMUSG00000086822	5330413P13Rik	-	RIKEN cDNA 5330413P13 gene	ncRNA	cond1
Pol2_cKO_vs_WT_cond1_1173	chr11	19925495	19925777	+	4.02144	NA	intron (NM_033523, intron 1 of 5)	CpG	1194	NM_033523	114716	Mm.266627	NM_033523	ENSMUSG00000045671	Spred2	C79158	sprouty-related EVH1 domain containing 2	protein-coding	cond1
Pol2_cKO_vs_WT_cond1_5694	chr3	87970439	87970953	+	4.02188	NA	promoter-TSS (NM_016701)	promoter-TSS (NM_016701)	-397	NM_016701	18008	Mm.331129	NM_016701	ENSMUSG00000004891	Nes	AA166324|C78523|ESTM46|Ifaprc2|Marc2|RC2	nestin	protein-coding	cond1
Pol2_cKO_vs_WT_cond1_4427	chr18	64889714	64890032	+	4.02191	NA	intron (NM_001114386, intron 1 of 30)	intron (NM_001114386, intron 1 of 30)	2117	NM_001114386	83814	Mm.98668	NM_031881	ENSMUSG00000024589	Nedd4l	1300012C07Rik|Nedd4-2|Nedd4b	neural precursor cell expressed, developmentally down-regulated gene 4-like	protein-coding	cond1
Pol2_cKO_vs_WT_cond1_6994	chr5	130237208	130237419	+	4.02196	NA	intron (NM_001081394, intron 4 of 6)	PB1D10|SINE|Alu	14978	NM_027854	71667	Mm.258508	NM_027854	ENSMUSG00000053094	Tmem248	0610007L01Rik|A930023A16Rik|AW557951|G430067H08Rik	transmembrane protein 248	protein-coding	cond1
Pol2_cKO_vs_WT_cond1_6404	chr4	133545649	133545974	+	4.0222	NA	exon (NM_010948, exon 1 of 8)	exon (NM_010948, exon 1 of 8)	216	NM_010948	18221	Mm.69	NM_010948	ENSMUSG00000028851	Nudc	SIG-92|Silg92	nudC nuclear distribution protein	protein-coding	cond1
Pol2_cKO_vs_WT_cond1_7796	chr7	41499514	41499747	+	4.02223	NA	5' UTR (NM_001033530, exon 1 of 4)	5' UTR (NM_001033530, exon 1 of 4)	260	NM_001033530	101835	Mm.370336	NM_001033530	ENSMUSG00000074166	AW146154	AI451288	expressed sequence AW146154	protein-coding	cond1
Pol2_cKO_vs_WT_cond1_6176	chr4	60622718	60623208	+	4.02295	NA	intron (NM_008647, intron 7 of 7)	RLTR10-int|LTR|ERVK	39402	NM_001134644	100048885	Mm.422695	NM_001134644		Gm2083	-	major urinary protein LOC100048885	protein-coding	cond1
Pol2_cKO_vs_WT_cond1_5090	chr2	101628709	101629033	+	4.02296	NA	intron (NM_009020, intron 2 of 2)	intron (NM_009020, intron 2 of 2)	160	NM_026592	68170	Mm.31263	NM_026592	ENSMUSG00000027165	B230118H07Rik	NWC	RIKEN cDNA B230118H07 gene	protein-coding	cond1
Pol2_cKO_vs_WT_cond1_4900	chr2	30660622	30660829	+	4.02306	NA	intron (NR_136917, intron 2 of 3)	intron (NR_136917, intron 2 of 3)	17286	NR_136917	665635	Mm.450149	NR_136917		Gm14486	-	predicted gene 14486	ncRNA	cond1
Pol2_cKO_vs_WT_cond1_666	chr10	38838517	38838785	+	4.02359	NA	Intergenic	L1_Mur3|LINE|L1	-16872	NM_001177783	215919	Mm.294313	NM_001177783	ENSMUSG00000094311	Rfpl4b	100040915|Gm3037|Gm62	ret finger protein-like 4B	protein-coding	cond1
Pol2_cKO_vs_WT_cond1_8365	chr8	41374679	41375120	+	4.02373	NA	promoter-TSS (NM_019734)	promoter-TSS (NM_019734)	-202	NM_019734	11886	Mm.22547	NM_019734	ENSMUSG00000031591	Asah1	2310081N20Rik|AC|Asah	N-acylsphingosine amidohydrolase 1	protein-coding	cond1
Pol2_cKO_vs_WT_cond1_3783	chr17	15027848	15030034	+	4.02497	NA	intron (NM_001360662, intron 2 of 2).3	intron (NM_001360662, intron 2 of 2).3	-12610	NM_001360400	381062	Mm.393767	NM_183133	ENSMUSG00000036552	Ermard	2210404J11Rik|2410011O22Rik|AI448938	ER membrane associated RNA degradation	protein-coding	cond1
Pol2_cKO_vs_WT_cond1_109	chr1	44118648	44119199	+	4.02515	NA	promoter-TSS (NM_001357048)	promoter-TSS (NM_001357048)	-34	NM_001357046	246229	Mm.386883	NM_144558	ENSMUSG00000041684	Bivm	AI854267	basic, immunoglobulin-like variable motif containing	protein-coding	cond1
Pol2_cKO_vs_WT_cond1_5235	chr2	131175094	131175487	+	4.02571	NA	promoter-TSS (NM_027641)	promoter-TSS (NM_027641)	-480	NM_027641	70997	Mm.252722	NM_027641	ENSMUSG00000027329	Spef1	4931426K16Rik|Clamp	sperm flagellar 1	protein-coding	cond1
Pol2_cKO_vs_WT_cond1_5480	chr2	177236076	177237567	+	4.02601	NA	Intergenic	IAPEz-int|LTR|ERVK	-227921	NM_001177568	628308	Mm.460436	NM_001177568	ENSMUSG00000078866	Zfp970	Gm14420	zinc finger protein 970	protein-coding	cond1
Pol2_cKO_vs_WT_cond1_3074	chr15	4718395	4718622	+	4.02613	NA	Intergenic	MERVL_2A-int|LTR|ERVL	-8702	NM_016704	12274	Mm.20247	NM_016704	ENSMUSG00000022181	C6	AW111623	complement component 6	protein-coding	cond1
Pol2_cKO_vs_WT_cond1_623	chr10	38767825	38768330	+	4.02693	NA	Intergenic	L1Md_T|LINE|L1	53702	NM_001177783	215919	Mm.294313	NM_001177783	ENSMUSG00000094311	Rfpl4b	100040915|Gm3037|Gm62	ret finger protein-like 4B	protein-coding	cond1
Pol2_cKO_vs_WT_cond1_7670	chr7	25278755	25278993	+	4.02756	NA	intron (NM_001302811, intron 2 of 20)	CpG	-3305	NM_027882	71722	Mm.28833	NM_027882	ENSMUSG00000005442	Cic	1200010B10Rik|mKIAA0306	capicua transcriptional repressor	protein-coding	cond1
Pol2_cKO_vs_WT_cond1_2917	chr14	56796314	56796623	+	4.02862	NA	intron (NR_136882, intron 6 of 6)	B3|SINE|B2	14996	NM_001253753	219105	Mm.473172	NM_144842	ENSMUSG00000040123	Zmym5	9830124H08Rik	zinc finger, MYM-type 5	protein-coding	cond1
Pol2_cKO_vs_WT_cond1_8856	chr9	44604151	44604419	+	4.02875	NA	promoter-TSS (NM_001357703)	promoter-TSS (NM_001357703)	-607	NM_007841	13209	Mm.267061	NM_007841	ENSMUSG00000032097	Ddx6	1110001P04Rik|C430015D01Rik|E230023J21Rik|HLR2|mRCK/P54|p54|rck	DEAD (Asp-Glu-Ala-Asp) box polypeptide 6	protein-coding	cond1
Pol2_cKO_vs_WT_cond1_1495	chr11	83964260	83964545	+	4.0293	NA	promoter-TSS (NM_194341)	promoter-TSS (NM_194341)	-29	NM_194341	217030	Mm.82680	NM_194341	ENSMUSG00000034940	Synrg	Ap1gbp1|SYNG	synergin, gamma	protein-coding	cond1
Pol2_cKO_vs_WT_cond1_5441	chr2	177173295	177174450	+	4.02947	NA	Intergenic	Intergenic	172916	NM_001362250	628147	Mm.374080	NM_001362250		Gm2004	100039000	predicted gene 2004	protein-coding	cond1
Pol2_cKO_vs_WT_cond1_733	chr10	59702940	59703189	+	4.02994	NA	intron (NM_001359267, intron 1 of 11)	intron (NM_001359267, intron 1 of 11)	501	NM_001359267	216001	Mm.27199	NM_144822	ENSMUSG00000020111	Micu1	C730016L05Rik|Calc|Cbara1	mitochondrial calcium uptake 1	protein-coding	cond1
Pol2_cKO_vs_WT_cond1_3430	chr15	102672439	102672814	+	4.03001	NA	promoter-TSS (NR_030460)	promoter-TSS (NR_030460)	-760	NR_030460	751542		NR_030460	ENSMUSG00000076009	Mir688	Mirn688|mmu-mir-688	microRNA 688	ncRNA	cond1
Pol2_cKO_vs_WT_cond1_7011	chr5	135632704	135632950	+	4.03001	NA	exon (NM_146002, exon 1 of 4)	exon (NM_146002, exon 1 of 4)	173	NM_001357037	215160	Mm.295438	NM_031398	ENSMUSG00000039917	Rhbdd2	0610011L13Rik|AI480532|Rhbdl7|Usmg1	rhomboid domain containing 2	protein-coding	cond1
Pol2_cKO_vs_WT_cond1_5768	chr3	95281884	95282122	+	4.03137	NA	promoter-TSS (NM_173347)	promoter-TSS (NM_173347)	73	NM_173347	229589	Mm.14155	NM_173347	ENSMUSG00000015711	Prune1	9230112O05Rik|C130058A12|DRES-17|HTCD37|PRUNEM1|Prune|Prune-M1	prune exopolyphosphatase	protein-coding	cond1
Pol2_cKO_vs_WT_cond1_6259	chr4	103113738	103113985	+	4.03176	NA	promoter-TSS (NM_001286222)	promoter-TSS (NM_001286222)	438	NM_146254	242584	Mm.374877	NM_146254	ENSMUSG00000035126	Wdr78	BC028975	WD repeat domain 78	protein-coding	cond1
Pol2_cKO_vs_WT_cond1_5377	chr2	163472378	163472695	+	4.03177	NA	promoter-TSS (NR_028122)	promoter-TSS (NR_028122)	-9	NR_028122	69517	Mm.395343	NR_028122	ENSMUSG00000053353	2310001K24Rik	-	RIKEN cDNA 2310001K24 gene	ncRNA	cond1
Pol2_cKO_vs_WT_cond1_4146	chr17	56613868	56614105	+	4.03218	NA	TTS (NM_028782)	TTS (NM_028782)	591	NM_018730	54217	Mm.11376	NM_018730	ENSMUSG00000057863	Rpl36	-	ribosomal protein L36	protein-coding	cond1
Pol2_cKO_vs_WT_cond1_7985	chr7	96210426	96210714	+	4.03296	NA	promoter-TSS (NM_011858)	promoter-TSS (NM_011858)	-67	NM_011858	23966	Mm.254610	NM_011858	ENSMUSG00000048078	Tenm4	Doc4|ELM2|Odz4|R75022|Ten-m4|l(7)-3Rn|l7Rn3|mKIAA1302	teneurin transmembrane protein 4	protein-coding	cond1
Pol2_cKO_vs_WT_cond1_6822	chr5	96161354	96161697	+	4.03298	NA	promoter-TSS (NM_001285511)	promoter-TSS (NM_001285511)	22	NM_001285511	231464	Mm.28374	NM_144910	ENSMUSG00000034724	Cnot6l	4932442K20Rik	CCR4-NOT transcription complex, subunit 6-like	protein-coding	cond1
Pol2_cKO_vs_WT_cond1_5662	chr3	68572378	68572696	+	4.03319	NA	5' UTR (NM_013928, exon 1 of 7)	5' UTR (NM_013928, exon 1 of 7)	169	NM_013928	30953	Mm.331064	NM_013928	ENSMUSG00000027777	Schip1	Nf2ip|Schip-1	schwannomin interacting protein 1	protein-coding	cond1
Pol2_cKO_vs_WT_cond1_5769	chr3	95282767	95283309	+	4.03357	NA	promoter-TSS (NM_173347)	promoter-TSS (NM_173347)	103	NM_199475	75007	Mm.279287	NM_133858	ENSMUSG00000038712	Mindy1	1810005H09Rik|4930504E06Rik|AA562754|AA960384|AW561904|Fam63a|cI-40|mKIAA1390|ni	MINDY lysine 48 deubiquitinase 1	protein-coding	cond1
Pol2_cKO_vs_WT_cond1_8408	chr8	69655012	69655265	+	4.03464	NA	intron (NM_001177527, intron 1 of 3)	intron (NM_001177527, intron 1 of 3)	582	NM_001177527	636741	Mm.480188	NM_001177527	ENSMUSG00000091764	Zfp964	4732490P12|EG636741|Gm7187	zinc finger protein 964	protein-coding	cond1
Pol2_cKO_vs_WT_cond1_8969	chr9	66918967	66919440	+	4.03486	NA	intron (NM_173413, intron 1 of 7)	intron (NM_173413, intron 1 of 7)	502	NM_173413	235442	Mm.260376	NM_173413	ENSMUSG00000036943	Rab8b	5930437D16|D330025I23Rik	RAB8B, member RAS oncogene family	protein-coding	cond1
Pol2_cKO_vs_WT_cond1_8468	chr8	72239664	72239943	+	4.03504	NA	promoter-TSS (NM_007456)	promoter-TSS (NM_007456)	-215	NM_007456	11767	Mm.290086	NM_007456	ENSMUSG00000003033	Ap1m1	AA408894|AP47|Adtm1A|Cltnm|mu1A	adaptor-related protein complex AP-1, mu subunit 1	protein-coding	cond1
Pol2_cKO_vs_WT_cond1_6786	chr5	73338730	73338994	+	4.03596	NA	promoter-TSS (NM_001310636)	promoter-TSS (NM_001310636)	85	NM_026950	433904	Mm.274892	NM_026950	ENSMUSG00000029153	Ociad2	1810027I20Rik	OCIA domain containing 2	protein-coding	cond1
Pol2_cKO_vs_WT_cond1_4905	chr2	30719282	30719483	+	4.03635	NA	Intergenic	Intergenic	-1828	NR_037272	100526499		NR_037272	ENSMUSG00000093091	Mir3089	mir-3089|mmu-mir-3089	microRNA 3089	ncRNA	cond1
Pol2_cKO_vs_WT_cond1_4731	chr19	46045203	46045521	+	4.03673	NA	promoter-TSS (NM_001113408)	promoter-TSS (NM_001113408)	-51	NM_001113408	16825	Mm.327442	NM_010697	ENSMUSG00000025223	Ldb1	CLIM2|NLI	LIM domain binding 1	protein-coding	cond1
Pol2_cKO_vs_WT_cond1_2007	chr12	55487978	55488197	+	4.037	NA	Intergenic	PB1D7|SINE|Alu	4560	NM_010907	18035	Mm.170515	NM_010907	ENSMUSG00000021025	Nfkbia	AI462015|Nfkbi	nuclear factor of kappa light polypeptide gene enhancer in B cells inhibitor, alpha	protein-coding	cond1
Pol2_cKO_vs_WT_cond1_3301	chr15	84168207	84168455	+	4.03721	NA	promoter-TSS (NR_105816)	promoter-TSS (NR_105816)	61	NR_105816	102466642		NR_105816	ENSMUSG00000098882	Mir6392	Gm27431|mmu-mir-6392	microRNA 6392	ncRNA	cond1
Pol2_cKO_vs_WT_cond1_8166	chr7	130546749	130547241	+	4.03746	NA	exon (NM_001162855, exon 1 of 11)	exon (NM_001162855, exon 1 of 11)	386	NM_001162855	67872	Mm.21714	NM_001162855	ENSMUSG00000040331	Nsmce4a	2410003A14Rik	NSE4 homolog A, SMC5-SMC6 complex component	protein-coding	cond1
Pol2_cKO_vs_WT_cond1_9171	chr9	119937307	119937751	+	4.03783	NA	promoter-TSS (NM_028976)	promoter-TSS (NM_028976)	29	NM_028976	74498	Mm.104789	NM_028976	ENSMUSG00000032513	Gorasp1	5430411C10Rik|GOLPH5|GRASP65|P65	golgi reassembly stacking protein 1	protein-coding	cond1
Pol2_cKO_vs_WT_cond1_7049	chr5	140649983	140650209	+	4.03798	NA	Intergenic	Intergenic	-1065	NM_175274	78339	Mm.28947	NM_175274	ENSMUSG00000036565	Ttyh3	2900029G13Rik|AI414930|TTY3|mTTY3	tweety family member 3	protein-coding	cond1
Pol2_cKO_vs_WT_cond1_4089	chr17	55890915	55891412	+	4.03956	NA	promoter-TSS (NM_001360136)	promoter-TSS (NM_001360136)	-930	NM_145490	224893	Mm.294853	NM_145490	ENSMUSG00000003198	Zfp959	-	zinc finger protein 959	protein-coding	cond1
Pol2_cKO_vs_WT_cond1_8975	chr9	69398048	69398281	+	4.04058	NA	intron (NM_145618, intron 1 of 15)	CpG	166	NM_145618	93697	Mm.35911	NM_145618	ENSMUSG00000032235	Ice2	B230343B06Rik|Narg2	interactor of little elongation complex ELL subunit 2	protein-coding	cond1
Pol2_cKO_vs_WT_cond1_9027	chr9	83447938	83448143	+	4.04142	NA	intron (NR_102437, intron 2 of 2)	intron (NR_102437, intron 2 of 2)	-6913	NM_029434	75782	Mm.199698	NM_027448	ENSMUSG00000032258	Lca5	4930431B11Rik|5730406O13Rik|AV274874|ORF64	Leber congenital amaurosis 5 (human)	protein-coding	cond1
Pol2_cKO_vs_WT_cond1_9371	chrX	41175912	41176624	+	4.04194	NA	Intergenic	L1Md_T|LINE|L1	-224586	NM_001358361	53623	Mm.327681	NM_016886	ENSMUSG00000001986	Gria3	2900064I19Rik|GluA3|GluR-C|GluR-K3|Glur-3|Glur3|Gluralpha3	glutamate receptor, ionotropic, AMPA3 (alpha 3)	protein-coding	cond1
Pol2_cKO_vs_WT_cond1_6788	chr5	74068152	74068401	+	4.04196	NA	exon (NM_177561, exon 1 of 9)	exon (NM_177561, exon 1 of 9)	135	NM_177561	69727	Mm.48795	NM_177561	ENSMUSG00000054814	Usp46	1190009E20Rik|2410018I08Rik|AI451644	ubiquitin specific peptidase 46	protein-coding	cond1
Pol2_cKO_vs_WT_cond1_7578	chr7	5060490	5060708	+	4.04197	NA	3' UTR (NM_001290432, exon 6 of 6)	3' UTR (NM_001290432, exon 6 of 6)	-1544	NM_133671	22185	Mm.360389	NM_133671	ENSMUSG00000030435	U2af2	65kDa	U2 small nuclear ribonucleoprotein auxiliary factor (U2AF) 2	protein-coding	cond1
Pol2_cKO_vs_WT_cond1_1549	chr11	96006459	96006873	+	4.04428	NA	promoter-TSS (NM_009951)	promoter-TSS (NM_009951)	-722	NM_009951	140486	Mm.294769	NM_009951	ENSMUSG00000013415	Igf2bp1	AL024068|AW549074|CRD-BP|Crdbp|D030026A21Rik|D11Moh40e|D11Moh45|IMP-1|IMP1|Neilsen|ZBP-1|Zbp1|mir-3063	insulin-like growth factor 2 mRNA binding protein 1	protein-coding	cond1
Pol2_cKO_vs_WT_cond1_7965	chr7	84151365	84151852	+	4.04557	NA	exon (NM_133722, exon 1 of 3)	exon (NM_133722, exon 1 of 3)	285	NM_133722	70178	Mm.23914	NM_133722	ENSMUSG00000038459	Abhd17c	2210412D01Rik|AL023007|Fam108c|Fam108c1	abhydrolase domain containing 17C	protein-coding	cond1
Pol2_cKO_vs_WT_cond1_9188	chr9	122293657	122294381	+	4.04582	NA	intron (NM_133979, intron 1 of 12)	CpG	404	NM_001271873	102566	Mm.87676	NM_133979	ENSMUSG00000037949	Ano10	AI604832|Tmem16k	anoctamin 10	protein-coding	cond1
Pol2_cKO_vs_WT_cond1_4545	chr19	5843889	5844096	+	4.04622	NA	non-coding (NR_003513, exon 1 of 1)	non-coding (NR_003513, exon 1 of 1)	1486	NR_131212	66961	Mm.281895	NR_003513	ENSMUSG00000092274	Neat1	2310043N10Rik|VINC	nuclear paraspeckle assembly transcript 1 (non-protein coding)	ncRNA	cond1
Pol2_cKO_vs_WT_cond1_7517	chr6	142756755	142757075	+	4.04788	NA	exon (NM_009908, exon 1 of 8)	exon (NM_009908, exon 1 of 8)	229	NM_009908	12764	Mm.3820	NM_009908	ENSMUSG00000030282	Cmas	AW208911|CMPNeu5Ac|D6Bwg0250e	cytidine monophospho-N-acetylneuraminic acid synthetase	protein-coding	cond1
Pol2_cKO_vs_WT_cond1_3587	chr16	32078735	32079050	+	4.04832	NA	intron (NM_177326, intron 1 of 14)	CpG	450	NM_177326	224105	Mm.234204	NM_177326	ENSMUSG00000022781	Pak2	5330420P17Rik|A130002K10Rik|AI836325|D16Ertd269e|PAK-2|mKIAA4182	p21 (RAC1) activated kinase 2	protein-coding	cond1
Pol2_cKO_vs_WT_cond1_4726	chr19	45302211	45302459	+	4.04909	NA	Intergenic	Intergenic	-61399	NM_001360124	12234	Mm.119717	NM_009771	ENSMUSG00000025217	Btrc	Beta-Trcp1|E3RS-IkappaB|E3RSIkappaB|FWD1|Fbw1a|HOS|SCF b-TRCP|Slimb|b-TrCP|beta-TrCP	beta-transducin repeat containing protein	protein-coding	cond1
Pol2_cKO_vs_WT_cond1_5825	chr3	96485863	96486165	+	4.04918	NA	Intergenic	Intergenic	-33708	NM_001256180	329716	Mm.275223	NM_183223	ENSMUSG00000046317	BC107364	D730018G16	cDNA sequence BC107364	protein-coding	cond1
Pol2_cKO_vs_WT_cond1_4121	chr17	55939340	55939605	+	4.04927	NA	exon (NM_001310337, exon 4 of 4)	exon (NM_001310337, exon 4 of 4)	5787	NM_146249	240120	Mm.441018	NM_146249	ENSMUSG00000062101	Zfp119b	-	zinc finger protein 119b	protein-coding	cond1
Pol2_cKO_vs_WT_cond1_8188	chr7	140115862	140116520	+	4.04928	NA	intron (NM_053119, intron 1 of 7)	intron (NM_053119, intron 1 of 7)	230	NM_053119	93747	Mm.24452	NM_053119	ENSMUSG00000025465	Echs1	C80529|SCEH	enoyl Coenzyme A hydratase, short chain, 1, mitochondrial	protein-coding	cond1
Pol2_cKO_vs_WT_cond1_708	chr10	45578375	45578590	+	4.05013	NA	intron (NM_172473, intron 1 of 23)	intron (NM_172473, intron 1 of 23)	653	NM_172473	209462	Mm.458633	NM_172473	ENSMUSG00000038822	Hace1	1700042J16Rik|A730034A22Rik|BC025474	HECT domain and ankyrin repeat containing, E3 ubiquitin protein ligase 1	protein-coding	cond1
Pol2_cKO_vs_WT_cond1_9459	chrX	95444611	95445032	+	4.05051	NA	promoter-TSS (NM_175179)	promoter-TSS (NM_175179)	19	NM_175179	72345	Mm.182867	NM_175179	ENSMUSG00000050332	Amer1	2810002O09Rik|AW492303|Fam123b|Wtx	APC membrane recruitment 1	protein-coding	cond1
Pol2_cKO_vs_WT_cond1_2692	chr14	4334413	4334645	+	4.05098	NA	promoter-TSS (NM_001309398)	promoter-TSS (NM_001309398)	-234	NM_001309398	554327	Mm.460196	NM_001309398	ENSMUSG00000079388	2610042L04Rik	Tksn|takusan	RIKEN cDNA 2610042L04 gene	protein-coding	cond1
Pol2_cKO_vs_WT_cond1_897	chr10	81909766	81917172	+	4.05115	NA	intron (NM_199062, intron 1 of 3).2	B1_Mus2|SINE|Alu	17043	NM_001346707	100040944		NM_001346707		Gm3055	-	predicted gene 3055	protein-coding	cond1
Pol2_cKO_vs_WT_cond1_6218	chr4	84884087	84884721	+	4.05142	NA	promoter-TSS (NM_175275)	promoter-TSS (NM_175275)	95	NM_175275	338349	Mm.440562	NM_175275	ENSMUSG00000038070	Cntln	AI448092|B430108F07Rik|D530005L17Rik	centlein, centrosomal protein	protein-coding	cond1
Pol2_cKO_vs_WT_cond1_6924	chr5	117388811	117389160	+	4.05144	NA	promoter-TSS (NM_028128)	promoter-TSS (NM_028128)	38	NM_028128	72151	Mm.27997	NM_028128	ENSMUSG00000029363	Rfc5	2610020K06Rik|2610209F07Rik|36.5kDa|36kDa|Recc5	replication factor C (activator 1) 5	protein-coding	cond1
Pol2_cKO_vs_WT_cond1_5393	chr2	164938830	164939255	+	4.05176	NA	Intergenic	Intergenic	-9177	NM_013599	17395	Mm.4406	NM_013599	ENSMUSG00000017737	Mmp9	AW743869|B/MMP9|Clg4b|Gel B|MMP-9|pro-MMP-9	matrix metallopeptidase 9	protein-coding	cond1
Pol2_cKO_vs_WT_cond1_630	chr10	38779120	38779671	+	4.05186	NA	Intergenic	Intergenic	42384	NM_001177783	215919	Mm.294313	NM_001177783	ENSMUSG00000094311	Rfpl4b	100040915|Gm3037|Gm62	ret finger protein-like 4B	protein-coding	cond1
Pol2_cKO_vs_WT_cond1_8552	chr8	94996328	94996646	+	4.05269	NA	intron (NM_018882, intron 1 of 13)	intron (NM_018882, intron 1 of 13)	12088	NM_018882	14766	Mm.290834	NM_018882	ENSMUSG00000031785	Adgrg1	Cyt28|Gpr56|TM7LN4|TM7XN1	adhesion G protein-coupled receptor G1	protein-coding	cond1
Pol2_cKO_vs_WT_cond1_1864	chr12	14773993	14774894	+	4.05278	NA	Intergenic	Intergenic	275946	NR_045960	73972	Mm.107680	NR_045960	ENSMUSG00000113644	4930448C13Rik	-	RIKEN cDNA 4930448C13 gene	ncRNA	cond1
Pol2_cKO_vs_WT_cond1_1655	chr11	107188857	107189073	+	4.05281	NA	intron (NR_156439, intron 1 of 17)	CpG	416	NM_001161329	68979	Mm.294617	NM_133702	ENSMUSG00000018433	Nol11	1500002M01Rik|AU015220|AU019874	nucleolar protein 11	protein-coding	cond1
Pol2_cKO_vs_WT_cond1_8546	chr8	94600929	94601154	+	4.05341	NA	promoter-TSS (NM_001359093)	promoter-TSS (NM_001359093)	685	NM_028221	102122	Mm.250425	NM_028221	ENSMUSG00000031774	Fam192a	1700001O11Rik|2310065K24Rik|AI596259|Nip30	family with sequence similarity 192, member A	protein-coding	cond1
Pol2_cKO_vs_WT_cond1_8795	chr9	31385924	31386245	+	4.05446	NA	promoter-TSS (NM_001359654)	promoter-TSS (NM_001359654)	-108	NM_172766	235134	Mm.238146	NM_172766	ENSMUSG00000042185	Nfrkb	A530090G11Rik	nuclear factor related to kappa B binding protein	protein-coding	cond1
Pol2_cKO_vs_WT_cond1_76	chr1	39900218	39900809	+	4.05493	NA	promoter-TSS (NM_008696)	promoter-TSS (NM_008696)	-400	NM_001252201	26921	Mm.491139	NM_008696	ENSMUSG00000026074	Map4k4	9430080K19Rik|AU043147|AU045934|AW046177|HGK|Nik	mitogen-activated protein kinase kinase kinase kinase 4	protein-coding	cond1
Pol2_cKO_vs_WT_cond1_8604	chr8	109437161	109437422	+	4.05505	NA	Intergenic	Intergenic	-56736	NM_019938	56523	Mm.42166	NM_019938	ENSMUSG00000031727	Pmfbp1	1700016D22Rik|F77|Stap	polyamine modulated factor 1 binding protein 1	protein-coding	cond1
Pol2_cKO_vs_WT_cond1_343	chr1	132205672	132205889	+	4.05548	NA	intron (NM_001033250, intron 1 of 3)	intron (NM_001033250, intron 1 of 3)	7692	NR_029777	723818		NR_029777	ENSMUSG00000065435	Mir135b	Mirn135b|mir-135b	microRNA 135b	ncRNA	cond1
Pol2_cKO_vs_WT_cond1_7357	chr6	87887740	87887993	+	4.05637	NA	promoter-TSS (NM_017477)	promoter-TSS (NM_017477)	-74	NM_017477	54161	Mm.258785	NM_017477	ENSMUSG00000030058	Copg1	AU019265|BC056168|Copg|D6Ertd71e|D6Wsu16e	coatomer protein complex, subunit gamma 1	protein-coding	cond1
Pol2_cKO_vs_WT_cond1_3183	chr15	68363049	68363644	+	4.05691	NA	Intergenic	Intergenic	-22057	NR_029718	387228		NR_029718	ENSMUSG00000065437	Mir30d	Mirn30d|mir-30d|mmu-mir-30d	microRNA 30d	ncRNA	cond1
Pol2_cKO_vs_WT_cond1_8946	chr9	63377190	63377400	+	4.05708	NA	5' UTR (NM_001364494, exon 1 of 21)	5' UTR (NM_001364494, exon 1 of 21)	607	NM_011840	23938	Mm.325746	NM_011840	ENSMUSG00000058444	Map2k5	AI324775|AI428457|MEK5|Mapkk5|Prkmk5	mitogen-activated protein kinase kinase 5	protein-coding	cond1
Pol2_cKO_vs_WT_cond1_3089	chr15	10470828	10471077	+	4.05824	NA	promoter-TSS (NM_030046)	promoter-TSS (NM_030046)	-436	NM_030046	78244	Mm.297862	NM_030046	ENSMUSG00000044224	Dnajc21	4930461P20Rik|9930116P15Rik	DnaJ heat shock protein family (Hsp40) member C21	protein-coding	cond1
Pol2_cKO_vs_WT_cond1_4720	chr19	44931531	44931780	+	4.05929	NA	intron (NM_001081225, intron 1 of 19)	intron (NM_001081225, intron 1 of 19)	536	NM_172638	226151	Mm.212609	NM_172638	ENSMUSG00000036097	Slf2	3632432H19|Fam178a	SMC5-SMC6 complex localization factor 2	protein-coding	cond1
Pol2_cKO_vs_WT_cond1_6343	chr4	124693324	124693603	+	4.06048	NA	promoter-TSS (NM_026031)	promoter-TSS (NM_026031)	91	NM_026031	67205	Mm.259121	NM_026031	ENSMUSG00000028907	Utp11	2700082D03Rik|CGI-94|Cgi94|Utp11l	UTP11 small subunit processome component	protein-coding	cond1
Pol2_cKO_vs_WT_cond1_3016	chr14	78536822	78537125	+	4.06048	NA	promoter-TSS (NM_001164503)	promoter-TSS (NM_001164503)	-113	NM_001164503	219181	Mm.89413	NM_001164503	ENSMUSG00000022016	Akap11	6330501D17Rik|AKAP220|Gm80|PRKA11|mKIAA0629	A kinase (PRKA) anchor protein 11	protein-coding	cond1
Pol2_cKO_vs_WT_cond1_6253	chr4	101355519	101355773	+	4.06058	NA	intron (NR_040640, intron 1 of 3)	intron (NR_040640, intron 1 of 3)	602	NR_040708	77866	Mm.137053	NR_040708	ENSMUSG00000086782	E130102H24Rik	-	RIKEN cDNA E130102H24 gene	ncRNA	cond1
Pol2_cKO_vs_WT_cond1_1611	chr11	102087196	102087492	+	4.06067	NA	intron (NM_016695, intron 1 of 12)	CpG	1171	NM_016695	50997	Mm.36242	NM_016695	ENSMUSG00000017314	Mpp2	D11Bwg0652e|Dlg2|Dlgh2|Pals4	membrane protein, palmitoylated 2 (MAGUK p55 subfamily member 2)	protein-coding	cond1
Pol2_cKO_vs_WT_cond1_8959	chr9	65215284	65215533	+	4.06092	NA	5' UTR (NM_177460, exon 2 of 7)	5' UTR (NM_177460, exon 2 of 7)	718	NM_177460	214424	Mm.31129	NM_177460	ENSMUSG00000032392	Parp16	ARTD15|BC055447|C79952|PARP-16	poly (ADP-ribose) polymerase family, member 16	protein-coding	cond1
Pol2_cKO_vs_WT_cond1_695	chr10	43175012	43175223	+	4.06107	NA	promoter-TSS (NM_175407)	promoter-TSS (NM_175407)	418	NR_102361	74530	Mm.415375	NM_172419	ENSMUSG00000045008	9030612E09Rik	-	RIKEN cDNA 9030612E09 gene	ncRNA	cond1
Pol2_cKO_vs_WT_cond1_8843	chr9	41950786	41951076	+	4.06121	NA	Intergenic	Intergenic	126282	NM_001357261	20660	Mm.121920	NM_011436	ENSMUSG00000049313	Sorl1	2900010L19Rik|AI596264|AW261561|LR11|SorLA|gp250|mSorLA	sortilin-related receptor, LDLR class A repeats-containing	protein-coding	cond1
Pol2_cKO_vs_WT_cond1_9472	chrX	101532475	101532721	+	4.06127	NA	promoter-TSS (NM_001290729)	promoter-TSS (NM_001290729)	-137	NM_001290729	270627	Mm.261750	NM_001081008	ENSMUSG00000031314	Taf1	AU015687|B430306D02Rik|Ccg-1|Ccg1|KAT4|N-TAF1|TAFII250|Taf2a|p250	TATA-box binding protein associated factor 1	protein-coding	cond1
Pol2_cKO_vs_WT_cond1_5719	chr3	88775178	88775788	+	4.06127	NA	Intergenic	Intergenic	-1574	NR_028359	100302730	Mm.482358	NR_028359		5830417I10Rik	3632445O20Rik|AA387005	gon-4-like pseudogene	pseudo	cond1
Pol2_cKO_vs_WT_cond1_4126	chr17	55942824	55943279	+	4.06225	NA	intron (NM_001310337, intron 1 of 3)	A-rich|Low_complexity|Low_complexity	2208	NM_146249	240120	Mm.441018	NM_146249	ENSMUSG00000062101	Zfp119b	-	zinc finger protein 119b	protein-coding	cond1
Pol2_cKO_vs_WT_cond1_6730	chr5	42996263	42996802	+	4.06268	NA	Intergenic	L1Md_A|LINE|L1	-236721	NM_175937	231207	Mm.7233	NM_175937	ENSMUSG00000039782	Cpeb2	A630055H10Rik|Cpe-bp2	cytoplasmic polyadenylation element binding protein 2	protein-coding	cond1
Pol2_cKO_vs_WT_cond1_6737	chr5	44100847	44101092	+	4.06275	NA	intron (NM_008935, intron 1 of 26)	CpG	767	NM_008935	19126	Mm.6250	NM_008935	ENSMUSG00000029086	Prom1	4932416E19Rik|AC133|CD133|Prom|Prom-1|Proml1	prominin 1	protein-coding	cond1
Pol2_cKO_vs_WT_cond1_5755	chr3	94582336	94582576	+	4.06276	NA	exon (NM_001082484, exon 1 of 12)	exon (NM_001082484, exon 1 of 12)	260	NM_001082484	76742	Mm.28160	NM_029721	ENSMUSG00000028136	Snx27	5730552M22Rik|ESTM45|ESTM47|R75405	sorting nexin family member 27	protein-coding	cond1
Pol2_cKO_vs_WT_cond1_898	chr10	81917982	81921393	+	4.06312	NA	intron (NM_199062, intron 1 of 3).2	RLTR33|LTR|ERVK	10825	NM_001346707	100040944		NM_001346707		Gm3055	-	predicted gene 3055	protein-coding	cond1
Pol2_cKO_vs_WT_cond1_4721	chr19	45006098	45006557	+	4.06358	NA	promoter-TSS (NM_153796)	promoter-TSS (NM_153796)	115	NM_053164	94067	Mm.44174	NM_053164	ENSMUSG00000025208	Mrpl43	4930442D21Rik|bMRP36a	mitochondrial ribosomal protein L43	protein-coding	cond1
Pol2_cKO_vs_WT_cond1_9304	chrX	41016691	41019280	+	4.06386	NA	Intergenic	L1_Rod|LINE|L1	-382869	NM_001358361	53623	Mm.327681	NM_016886	ENSMUSG00000001986	Gria3	2900064I19Rik|GluA3|GluR-C|GluR-K3|Glur-3|Glur3|Gluralpha3	glutamate receptor, ionotropic, AMPA3 (alpha 3)	protein-coding	cond1
Pol2_cKO_vs_WT_cond1_4142	chr17	56474601	56475127	+	4.06589	NA	intron (NM_001252455, intron 1 of 27)	intron (NM_001252455, intron 1 of 27)	1616	NM_001252455	19280	Mm.258771	NM_011218	ENSMUSG00000013236	Ptprs	AL022616|PTP|PTP-NU3|PTPNU-3|PTPsigma|Ptpt9|R-PTP-S|RPTPsigma	protein tyrosine phosphatase, receptor type, S	protein-coding	cond1
Pol2_cKO_vs_WT_cond1_216	chr1	77514190	77514656	+	4.06591	NA	intron (NM_007936, intron 1 of 17)	CpG	665	NM_007936	13838	Mm.400747	NM_007936	ENSMUSG00000026235	Epha4	2900005C20Rik|AI385584|Cek8|Hek8|Sek|Sek1|Tyro1|rb	Eph receptor A4	protein-coding	cond1
Pol2_cKO_vs_WT_cond1_9178	chr9	120933483	120933702	+	4.06608	NA	promoter-TSS (NM_001165902)	promoter-TSS (NM_001165902)	14	NM_001165902	12387	Mm.291928	NM_007614	ENSMUSG00000006932	Ctnnb1	Bfc|Catnb|Mesc	catenin (cadherin associated protein), beta 1	protein-coding	cond1
Pol2_cKO_vs_WT_cond1_4333	chr18	35553122	35553535	+	4.06614	NA	promoter-TSS (NR_038073)	promoter-TSS (NR_038073)	-82	NR_038073	100503380	Mm.482118	NR_038073	ENSMUSG00000117869	Snhg4	Gm17457	small nucleolar RNA host gene 4	ncRNA	cond1
Pol2_cKO_vs_WT_cond1_587	chr10	18235376	18235618	+	4.06618	NA	promoter-TSS (NM_001346751)	promoter-TSS (NM_001346751)	-516	NM_001346751	215814	Mm.296565	NM_144820	ENSMUSG00000059554	Ccdc28a	1700009P13Rik|AI480677	coiled-coil domain containing 28A	protein-coding	cond1
Pol2_cKO_vs_WT_cond1_7582	chr7	6155126	6155326	+	4.0665	NA	intron (NM_001013012, intron 1 of 2)	CpG	745	NM_001013012	67109	Mm.3254	NM_001013012	ENSMUSG00000046792	Zfp787	2210018M03Rik|Znf787	zinc finger protein 787	protein-coding	cond1
Pol2_cKO_vs_WT_cond1_124	chr1	52816997	52817204	+	4.06732	NA	intron (NM_008384, intron 1 of 5)	intron (NM_008384, intron 1 of 5)	588	NM_008384	16329	Mm.917	NM_008384	ENSMUSG00000026102	Inpp1	2300002C06Rik|AV137389	inositol polyphosphate-1-phosphatase	protein-coding	cond1
Pol2_cKO_vs_WT_cond1_6384	chr4	130520144	130520361	+	4.06761	NA	Intergenic	Intergenic	53784	NM_025998	67149	Mm.423029	NM_025998	ENSMUSG00000078532	Nkain1	2610200G18Rik|2810426C15Rik	Na+/K+ transporting ATPase interacting 1	protein-coding	cond1
Pol2_cKO_vs_WT_cond1_1858	chr12	14759757	14760058	+	4.06776	NA	Intergenic	Intergenic	290482	NR_045960	73972	Mm.107680	NR_045960	ENSMUSG00000113644	4930448C13Rik	-	RIKEN cDNA 4930448C13 gene	ncRNA	cond1
Pol2_cKO_vs_WT_cond1_1593	chr11	100711822	100712067	+	4.06805	NA	intron (NM_001038010, intron 1 of 17)	intron (NM_001038010, intron 1 of 17)	523	NM_020004	14534	Mm.218837	NM_020004	ENSMUSG00000020918	Kat2a	1110051E14Rik|AW212720|Gcn5|Gcn5l2|mmGCN5	K(lysine) acetyltransferase 2A	protein-coding	cond1
Pol2_cKO_vs_WT_cond1_6229	chr4	93334918	93335420	+	4.06812	NA	exon (NM_026954, exon 1 of 1)	exon (NM_026954, exon 1 of 1)	342	NM_026954	69136	Mm.171558	NM_026954	ENSMUSG00000054000	Tusc1	2200001D17Rik|TSG-9	tumor suppressor candidate 1	protein-coding	cond1
Pol2_cKO_vs_WT_cond1_5754	chr3	94443139	94443536	+	4.06903	NA	promoter-TSS (NM_030116)	promoter-TSS (NM_030116)	1	NM_030116	78523	Mm.218515	NM_030116	ENSMUSG00000028140	Mrpl9	8030480E20Rik|AA409733|C330013D18Rik|L9mt	mitochondrial ribosomal protein L9	protein-coding	cond1
Pol2_cKO_vs_WT_cond1_6741	chr5	45857092	45857348	+	4.06951	NA	promoter-TSS (NM_172153)	promoter-TSS (NM_172153)	320	NM_001163073	209707	Mm.71498	NM_172153	ENSMUSG00000015882	Lcorl	Mlr1	ligand dependent nuclear receptor corepressor-like	protein-coding	cond1
Pol2_cKO_vs_WT_cond1_2874	chr14	54430285	54430521	+	4.06966	NA	TTS (NM_026851)	TTS (NM_026851)	-1195	NM_008608	17387	Mm.280175	NM_008608	ENSMUSG00000000957	Mmp14	AI325305|MMP-X1|MT-MMP-1|MT1-MMP|sabe	matrix metallopeptidase 14 (membrane-inserted)	protein-coding	cond1
Pol2_cKO_vs_WT_cond1_8684	chr8	125898091	125898572	+	4.06985	NA	promoter-TSS (NM_175561)	promoter-TSS (NM_175561)	-14	NM_175561	270109	Mm.145535	NM_175561	ENSMUSG00000060212	Pcnx2	A830048P05|AU067631|E330039K12Rik|Pcnxl2|mKIAA0435	pecanex homolog 2	protein-coding	cond1
Pol2_cKO_vs_WT_cond1_5224	chr2	130397332	130397568	+	4.07049	NA	exon (NM_019696, exon 1 of 14)	exon (NM_019696, exon 1 of 14)	179	NM_019696	56264	Mm.112701	NM_019696	ENSMUSG00000027408	Cpxm1	AA986902|Cpx-1|Cpx1|Cpxm	carboxypeptidase X 1 (M14 family)	protein-coding	cond1
Pol2_cKO_vs_WT_cond1_3518	chr16	18248752	18249013	+	4.07114	NA	promoter-TSS (NM_011239)	promoter-TSS (NM_011239)	-1	NM_001080999	15547	Mm.271798	NM_008307	ENSMUSG00000022721	Trmt2a	Htf9c	TRM2 tRNA methyltransferase 2A	protein-coding	cond1
Pol2_cKO_vs_WT_cond1_6985	chr5	129786992	129787213	+	4.0712	NA	promoter-TSS (NM_009838)	promoter-TSS (NM_009838)	151	NM_133900	100678	Mm.271784	NM_133900	ENSMUSG00000029446	Psph	AI480570|PSP|PSPase	phosphoserine phosphatase	protein-coding	cond1
Pol2_cKO_vs_WT_cond1_4375	chr18	42274768	42274984	+	4.07187	NA	promoter-TSS (NM_172626)	promoter-TSS (NM_172626)	321	NR_033452	100042757	Mm.100172	NR_033452	ENSMUSG00000117662	Gm4013	-	predicted gene 4013	ncRNA	cond1
Pol2_cKO_vs_WT_cond1_344	chr1	132208628	132208867	+	4.07198	NA	intron (NM_001033250, intron 1 of 3)	intron (NM_001033250, intron 1 of 3)	10659	NR_029777	723818		NR_029777	ENSMUSG00000065435	Mir135b	Mirn135b|mir-135b	microRNA 135b	ncRNA	cond1
Pol2_cKO_vs_WT_cond1_7975	chr7	92637005	92637406	+	4.07253	NA	promoter-TSS (NM_028665)	promoter-TSS (NM_028665)	-63	NM_028665	73845	Mm.73248	NM_028665	ENSMUSG00000041343	Ankrd42	4931426M20|4933417L02Rik|Ikbn	ankyrin repeat domain 42	protein-coding	cond1
Pol2_cKO_vs_WT_cond1_5458	chr2	177198377	177198739	+	4.07254	NA	Intergenic	MTA_Mm|LTR|ERVL-MaLR	197602	NM_001362250	628147	Mm.374080	NM_001362250		Gm2004	100039000	predicted gene 2004	protein-coding	cond1
Pol2_cKO_vs_WT_cond1_7384	chr6	95117761	95118308	+	4.07257	NA	promoter-TSS (NR_153843)	promoter-TSS (NR_153843)	154	NM_001008785	243574	Mm.333275	NM_001008785	ENSMUSG00000030031	Kbtbd8	AU040152|SSEC-51|SSEC51|Takrp|mKIAA1842	kelch repeat and BTB (POZ) domain containing 8	protein-coding	cond1
Pol2_cKO_vs_WT_cond1_1138	chr11	5261932	5262136	+	4.07334	NA	promoter-TSS (NM_032396)	promoter-TSS (NM_032396)	-424	NM_032396	84035	Mm.209989	NM_032396	ENSMUSG00000020393	Kremen1	AV002070|Kremen|Krm1	kringle containing transmembrane protein 1	protein-coding	cond1
Pol2_cKO_vs_WT_cond1_3444	chr16	3884275	3884661	+	4.07363	NA	promoter-TSS (NM_029090)	promoter-TSS (NM_029090)	-151	NM_001290689	74763	Mm.28403	NM_029090	ENSMUSG00000005982	Naa60	1200013P24Rik|AI315146|HAT4|Nat15|NatF	N(alpha)-acetyltransferase 60, NatF catalytic subunit	protein-coding	cond1
Pol2_cKO_vs_WT_cond1_1838	chr12	14738207	14738518	+	4.07391	NA	Intergenic	Intergenic	312027	NR_045960	73972	Mm.107680	NR_045960	ENSMUSG00000113644	4930448C13Rik	-	RIKEN cDNA 4930448C13 gene	ncRNA	cond1
Pol2_cKO_vs_WT_cond1_7875	chr7	60471875	60472563	+	4.07392	NA	Intergenic	Lx2B|LINE|L1	-22042	NM_001349690	20646	Mm.274995	NM_013670	ENSMUSG00000102252	Snrpn	2410045I01Rik|HCERN3|Peg4|SMN|sm-D|snRNP-N	small nuclear ribonucleoprotein N	protein-coding	cond1
Pol2_cKO_vs_WT_cond1_7739	chr7	30072351	30072592	+	4.07446	NA	intron (NM_177889, intron 1 of 6)	intron (NM_177889, intron 1 of 6)	352	NM_177889	330502	Mm.295906	NM_177889	ENSMUSG00000098022	Zfp82	A030010D05|Krab16|Mszf3|Zfp-82	zinc finger protein 82	protein-coding	cond1
Pol2_cKO_vs_WT_cond1_3294	chr15	83510675	83510934	+	4.07458	NA	5' UTR (NM_178869, exon 1 of 12)	5' UTR (NM_178869, exon 1 of 12)	103	NM_178869	319953	Mm.235007	NM_178869	ENSMUSG00000022442	Ttll1	6330444E16Rik|AV014541	tubulin tyrosine ligase-like 1	protein-coding	cond1
Pol2_cKO_vs_WT_cond1_7264	chr6	61179710	61180271	+	4.07495	NA	promoter-TSS (NM_001164316)	promoter-TSS (NM_001164316)	-335	NM_001164316	232035	Mm.150324	NM_183310	ENSMUSG00000039578	Ccser1	6230405M12Rik|C130092O11Rik|Fam190a	coiled-coil serine rich 1	protein-coding	cond1
Pol2_cKO_vs_WT_cond1_5907	chr3	117575682	117575935	+	4.07547	NA	exon (NM_001305451, exon 1 of 6)	exon (NM_001305451, exon 1 of 6)	581	NM_001305451	75769	Mm.72187	NM_029425	ENSMUSG00000033342	Plppr5	4833424O15Rik|Lppr5|PRG-5|Pap2d	phospholipid phosphatase related 5	protein-coding	cond1
Pol2_cKO_vs_WT_cond1_8376	chr8	47287585	47287812	+	4.07876	NA	intron (NM_175162, intron 1 of 4)	intron (NM_175162, intron 1 of 4)	1704	NM_001286376	71069	Mm.23973	NM_175162	ENSMUSG00000038143	Stox2	4933409N07Rik|AI449080|AI835114|mKIAA1392	storkhead box 2	protein-coding	cond1
Pol2_cKO_vs_WT_cond1_8145	chr7	127477792	127478034	+	4.07908	NA	Intergenic	Intergenic	-1045	NM_010183	14123	Mm.323505	NM_010183	ENSMUSG00000042423	Fbrs	Fbs|Fbs1	fibrosin	protein-coding	cond1
Pol2_cKO_vs_WT_cond1_4214	chr17	80727836	80728108	+	4.0791	NA	promoter-TSS (NM_001360278)	promoter-TSS (NM_001360278)	53	NM_001360278	225028	Mm.311948	NM_001081357	ENSMUSG00000024242	Map4k3	4833416M01Rik|4833416M07Rik|9530052P13Rik|Glk|MAPKKKK3|MEKKK 3|MEKKK3|RAB8IPL1	mitogen-activated protein kinase kinase kinase kinase 3	protein-coding	cond1
Pol2_cKO_vs_WT_cond1_7731	chr7	29784109	29784426	+	4.07984	NA	5' UTR (NM_013705, exon 1 of 5)	5' UTR (NM_013705, exon 1 of 5)	299	NM_001360212	22693	Mm.292690	NM_013705	ENSMUSG00000047473	Zfp30	2610306P15Rik|Zfp-30	zinc finger protein 30	protein-coding	cond1
Pol2_cKO_vs_WT_cond1_7139	chr6	22874810	22875135	+	4.08008	NA	promoter-TSS (NM_001311064)	promoter-TSS (NM_001311064)	-530	NM_001081306	19283	Mm.41639	NM_011219	ENSMUSG00000068748	Ptprz1	AI850339|DSD-1-PG|PTPbeta|PTPzeta|Ptprz|Ptpz|R-PTP-zeta|RPTPz|Rptpbeta	protein tyrosine phosphatase, receptor type Z, polypeptide 1	protein-coding	cond1
Pol2_cKO_vs_WT_cond1_4486	chr18	82910381	82910667	+	4.08049	NA	promoter-TSS (NM_183033)	promoter-TSS (NM_183033)	-355	NM_183033	329003	Mm.326526	NM_183033	ENSMUSG00000058881	Zfp516	C330029B10Rik|D230016L03|Zfp26l|Znf516|mKIAA0222	zinc finger protein 516	protein-coding	cond1
Pol2_cKO_vs_WT_cond1_488	chr1	176929708	176929964	+	4.0805	NA	intron (NR_151682, intron 14 of 16)	intron (NR_151682, intron 14 of 16)	-93703	NR_037996	15365	Mm.441435	NR_037996		Hmga2-ps1	EG666235|Gm7996|Hmgic-ps1|[y]i-c	high mobility group AT-hook 2, pseudogene 1	pseudo	cond1
Pol2_cKO_vs_WT_cond1_6558	chr4	156197937	156198215	+	4.08072	NA	promoter-TSS (NM_001369027)	promoter-TSS (NM_001369027)	-588	NM_021604	11603	Mm.273098	NM_021604	ENSMUSG00000041936	Agrn	Agrin|nmf380	agrin	protein-coding	cond1
Pol2_cKO_vs_WT_cond1_2187	chr12	105960488	105960983	+	4.08136	NA	Intergenic	Intergenic	-49528	NM_001029844	22367	Mm.2981	NM_011705	ENSMUSG00000021115	Vrk1	51PK	vaccinia related kinase 1	protein-coding	cond1
Pol2_cKO_vs_WT_cond1_4171	chr17	69384328	69384706	+	4.08179	NA	intron (NM_009547, intron 1 of 2)	intron (NM_009547, intron 1 of 2)	713	NM_009547	22666	Mm.29434	NM_009547	ENSMUSG00000049672	Zbtb14	ZF5|Zfp161|b2b1982Clo	zinc finger and BTB domain containing 14	protein-coding	cond1
Pol2_cKO_vs_WT_cond1_1623	chr11	103017015	103017232	+	4.08202	NA	promoter-TSS (NM_026551)	promoter-TSS (NM_026551)	24	NM_026551	68087	Mm.277449	NM_026551	ENSMUSG00000020935	Dcakd	3010024O21Rik|6720485C15Rik|AI849483	dephospho-CoA kinase domain containing	protein-coding	cond1
Pol2_cKO_vs_WT_cond1_625	chr10	38773944	38774299	+	4.08257	NA	Intergenic	L1Md_A|LINE|L1	47658	NM_001177783	215919	Mm.294313	NM_001177783	ENSMUSG00000094311	Rfpl4b	100040915|Gm3037|Gm62	ret finger protein-like 4B	protein-coding	cond1
Pol2_cKO_vs_WT_cond1_1850	chr12	14752082	14752651	+	4.08341	NA	Intergenic	Intergenic	298023	NR_045960	73972	Mm.107680	NR_045960	ENSMUSG00000113644	4930448C13Rik	-	RIKEN cDNA 4930448C13 gene	ncRNA	cond1
Pol2_cKO_vs_WT_cond1_7097	chr5	148552343	148552655	+	4.08347	NA	promoter-TSS (NM_001359202)	promoter-TSS (NM_001359202)	289	NM_011908	24109	Mm.21846	NM_011908	ENSMUSG00000001687	Ubl3	AW108023|HCG|MUB|mmMUB	ubiquitin-like 3	protein-coding	cond1
Pol2_cKO_vs_WT_cond1_6081	chr4	41314831	41315192	+	4.0836	NA	promoter-TSS (NM_026893)	promoter-TSS (NM_026893)	-110	NM_026893	68970	Mm.28891	NM_026893	ENSMUSG00000028436	Dcaf12	1500001L20Rik|5830424K06Rik|AA420338|AI851081|Wdr40a	DDB1 and CUL4 associated factor 12	protein-coding	cond1
Pol2_cKO_vs_WT_cond1_8269	chr8	13288416	13288659	+	4.08416	NA	promoter-TSS (NM_001042650)	promoter-TSS (NM_001042650)	323	NM_001364217	234076	Mm.219813	NM_172282	ENSMUSG00000038497	Tmco3	B230339H12Rik|C87304	transmembrane and coiled-coil domains 3	protein-coding	cond1
Pol2_cKO_vs_WT_cond1_3827	chr17	23550327	23550790	+	4.08501	NA	promoter-TSS (NR_126485)	promoter-TSS (NR_126485)	-241	NR_126485	320020	Mm.445111	NR_126484	ENSMUSG00000117322	6330415G19Rik	-	RIKEN cDNA 6330415G19 gene	ncRNA	cond1
Pol2_cKO_vs_WT_cond1_3445	chr16	3884913	3885115	+	4.08518	NA	intron (NM_001290689, intron 1 of 5)	intron (NM_001290689, intron 1 of 5)	395	NM_029090	74763	Mm.28403	NM_029090	ENSMUSG00000005982	Naa60	1200013P24Rik|AI315146|HAT4|Nat15|NatF	N(alpha)-acetyltransferase 60, NatF catalytic subunit	protein-coding	cond1
Pol2_cKO_vs_WT_cond1_8263	chr8	12400665	12400899	+	4.08546	NA	intron (NR_027975, intron 1 of 7)	intron (NR_027975, intron 1 of 7)	5263	NM_009233	20664	Mm.39088	NM_009233	ENSMUSG00000096014	Sox1	BB176347|Sox-1	SRY (sex determining region Y)-box 1	protein-coding	cond1
Pol2_cKO_vs_WT_cond1_8272	chr8	13758264	13758513	+	4.08574	NA	intron (NM_001357247, intron 1 of 16)	intron (NM_001357247, intron 1 of 16)	732	NM_001357247	69957	Mm.182412	NM_027276	ENSMUSG00000038416	Cdc16	2700071J12Rik|2810431D22Rik|APC6	CDC16 cell division cycle 16	protein-coding	cond1
Pol2_cKO_vs_WT_cond1_3890	chr17	26939566	26939832	+	4.08578	NA	promoter-TSS (NM_026307)	promoter-TSS (NM_026307)	-161	NM_026948	67675	Mm.439919	NM_026307	ENSMUSG00000024194	Cuta	0610039D01Rik|1810022E02Rik|1810060C03Rik|2700094G22Rik|AI326454	cutA divalent cation tolerance homolog	protein-coding	cond1
Pol2_cKO_vs_WT_cond1_1638	chr11	105126016	105126280	+	4.08588	NA	promoter-TSS (NM_172567)	promoter-TSS (NM_172567)	-277	NM_172567	52686	Mm.270091	NM_172567	ENSMUSG00000020691	Mettl2	2810438F06Rik|AW493404|C130031G21Rik|D11Ertd768e|METL|PSENIP1	methyltransferase like 2	protein-coding	cond1
Pol2_cKO_vs_WT_cond1_1383	chr11	69371669	69372095	+	4.08627	NA	Intergenic	Intergenic	-2456	NM_146019	216848	Mm.178246	NM_146019	ENSMUSG00000018474	Chd3	2600010P09Rik|AF020312|Chd7|Prp7|Prp9-1	chromodomain helicase DNA binding protein 3	protein-coding	cond1
Pol2_cKO_vs_WT_cond1_8098	chr7	123698709	123702912	+	4.08745	NA	Intergenic	Lx8|LINE|L1	-200184	NM_001081329	210162	Mm.135397	NM_175435	ENSMUSG00000030757	Zkscan2	9430065N20Rik|AW493225|Zfp694	zinc finger with KRAB and SCAN domains 2	protein-coding	cond1
Pol2_cKO_vs_WT_cond1_2697	chr14	4856185	4856501	+	4.08791	NA	intron (NM_001242945, intron 1 of 6)	intron (NM_001242945, intron 1 of 6)	820	NM_001242945	100041306	Mm.360540	NM_001242945	ENSMUSG00000094132	Gm3264	-	predicted gene 3264	protein-coding	cond1
Pol2_cKO_vs_WT_cond1_1153	chr11	6389265	6389658	+	4.08792	NA	Intergenic	(CGG)n|Simple_repeat|Simple_repeat	-5664	NM_001005867	52915	Mm.1144	NM_028601	ENSMUSG00000041164	Zmiz2	Zimp7	zinc finger, MIZ-type containing 2	protein-coding	cond1
Pol2_cKO_vs_WT_cond1_8764	chr9	21131050	21131351	+	4.08797	NA	promoter-TSS (NM_001205312)	promoter-TSS (NM_001205312)	75	NM_001205312	54721	Mm.20249	NM_018793	ENSMUSG00000032175	Tyk2	JTK1	tyrosine kinase 2	protein-coding	cond1
Pol2_cKO_vs_WT_cond1_3027	chr14	84444306	84444521	+	4.08816	NA	5' UTR (NM_001013753, exon 1 of 4)	5' UTR (NM_001013753, exon 1 of 4)	850	NM_001013753	219228	Mm.153643	NM_001013753	ENSMUSG00000035566	Pcdh17	C030033F14Rik|Gm78	protocadherin 17	protein-coding	cond1
Pol2_cKO_vs_WT_cond1_3163	chr15	57892394	57892624	+	4.08865	NA	promoter-TSS (NM_024207)	promoter-TSS (NM_024207)	-91	NM_024207	67819	Mm.289387	NM_024207	ENSMUSG00000022365	Derl1	1110021N07Rik|AI195141|AW551338|Derlin-1	Der1-like domain family, member 1	protein-coding	cond1
Pol2_cKO_vs_WT_cond1_4909	chr2	31245672	31245979	+	4.08896	NA	promoter-TSS (NM_019681)	promoter-TSS (NM_019681)	-98	NM_019681	14299	Mm.249318	NM_019681	ENSMUSG00000062661	Ncs1	9430075O15Rik|A730032G13Rik|AI836659|Freq|Mfreq|NCS-1	neuronal calcium sensor 1	protein-coding	cond1
Pol2_cKO_vs_WT_cond1_8320	chr8	25200991	25201554	+	4.08912	NA	exon (NM_177089, exon 1 of 13)	exon (NM_177089, exon 1 of 13)	270	NM_177089	320165	Mm.308452	NM_177089	ENSMUSG00000065954	Tacc1	4833447E04Rik|AA960202|B230378H13Rik	transforming, acidic coiled-coil containing protein 1	protein-coding	cond1
Pol2_cKO_vs_WT_cond1_4028	chr17	45574318	45574558	+	4.09017	NA	Intergenic	Intergenic	-1177	NM_008302	15516	Mm.2180	NM_008302	ENSMUSG00000023944	Hsp90ab1	90kDa|AL022974|C81438|Hsp84|Hsp84-1|Hsp90|Hspcb	heat shock protein 90 alpha (cytosolic), class B member 1	protein-coding	cond1
Pol2_cKO_vs_WT_cond1_7263	chr6	60828694	60829240	+	4.09025	NA	promoter-TSS (NM_001042451)	promoter-TSS (NM_001042451)	37	NM_001042451	20617	Mm.17484	NM_009221	ENSMUSG00000025889	Snca	NACP|alpha-Syn|alphaSYN	synuclein, alpha	protein-coding	cond1
Pol2_cKO_vs_WT_cond1_9026	chr9	83441135	83441487	+	4.09026	NA	promoter-TSS (NM_027448)	promoter-TSS (NM_027448)	-184	NM_029434	75782	Mm.199698	NM_027448	ENSMUSG00000032258	Lca5	4930431B11Rik|5730406O13Rik|AV274874|ORF64	Leber congenital amaurosis 5 (human)	protein-coding	cond1
Pol2_cKO_vs_WT_cond1_3711	chr16	91484689	91485000	+	4.09057	NA	promoter-TSS (NM_010508)	promoter-TSS (NM_010508)	-371	NM_010508	15975	Mm.502	NM_010508	ENSMUSG00000022967	Ifnar1	Ifar|Ifnar|Ifrc|Infar	interferon (alpha and beta) receptor 1	protein-coding	cond1
Pol2_cKO_vs_WT_cond1_1760	chr12	4132973	4133505	+	4.09088	NA	promoter-TSS (NM_001159536)	promoter-TSS (NM_001159536)	-158	NM_001159537	104111	Mm.489807	NM_138305	ENSMUSG00000020654	Adcy3	AC3|ACIII|mKIAA0511	adenylate cyclase 3	protein-coding	cond1
Pol2_cKO_vs_WT_cond1_1993	chr12	52700227	52700752	+	4.09161	NA	intron (NM_198111, intron 1 of 13)	intron (NM_198111, intron 1 of 13)	1106	NM_198111	238161	Mm.310822	NM_198111	ENSMUSG00000061603	Akap6	AI482140|Akapalpha|Akapbeta|PRKA	A kinase (PRKA) anchor protein 6	protein-coding	cond1
Pol2_cKO_vs_WT_cond1_7345	chr6	86487466	86487698	+	4.09197	NA	intron (NR_040292, intron 1 of 1)	intron (NR_040292, intron 1 of 1)	645	NR_040293	381792	Mm.333223	NR_040292	ENSMUSG00000101655	2310040G24Rik	-	RIKEN cDNA 2310040G24 gene	ncRNA	cond1
Pol2_cKO_vs_WT_cond1_7770	chr7	33999031	33999313	+	4.09284	NA	Intergenic	Intergenic	14770	NM_001276475	233099	Mm.110829	NM_001100464	ENSMUSG00000066584	Scgb2b27	Abpbg27|Abpbg5|Scgb2b5	secretoglobin, family 2B, member 27	protein-coding	cond1
Pol2_cKO_vs_WT_cond1_1023	chr10	95512850	95513225	+	4.09346	NA	Intergenic	B1_Mus1|SINE|Alu	-2125	NM_080560	93765	Mm.371667	NM_080560	ENSMUSG00000074781	Ube2n	1500026J17Rik|AL022654|BB101821|UBC13	ubiquitin-conjugating enzyme E2N	protein-coding	cond1
Pol2_cKO_vs_WT_cond1_5437	chr2	177163894	177164744	+	4.09501	NA	Intergenic	L1Md_F3|LINE|L1	163363	NM_001362250	628147	Mm.374080	NM_001362250		Gm2004	100039000	predicted gene 2004	protein-coding	cond1
Pol2_cKO_vs_WT_cond1_906	chr10	82083318	82083591	+	4.09553	NA	Intergenic	CpG	35327	NM_001024626	408062	Mm.391409	NM_001024626	ENSMUSG00000061371	Zfp873	-	zinc finger protein 873	protein-coding	cond1
Pol2_cKO_vs_WT_cond1_3891	chr17	27028371	27028623	+	4.09738	NA	promoter-TSS (NM_027544)	promoter-TSS (NM_027544)	130	NR_149749	12018	Mm.2443	NM_007523	ENSMUSG00000057789	Bak1	Bak|N-BAK1|N-Bak	BCL2-antagonist/killer 1	protein-coding	cond1
Pol2_cKO_vs_WT_cond1_5779	chr3	95928633	95928832	+	4.09744	NA	promoter-TSS (NM_023210)	promoter-TSS (NM_023210)	-525	NM_001253757	66471	Mm.218657	NM_023210	ENSMUSG00000015749	Anp32e	2810018A15Rik|AI047746|AI326868|CPD1|LANP-L|LANPL|mLANP-L	acidic (leucine-rich) nuclear phosphoprotein 32 family, member E	protein-coding	cond1
Pol2_cKO_vs_WT_cond1_2819	chr14	43888096	43889045	+	4.09916	NA	Intergenic	Intergenic	35026	NM_053112	93725		NM_053112	ENSMUSG00000090166	Ear10	Raf2	eosinophil-associated, ribonuclease A family, member 10	protein-coding	cond1
Pol2_cKO_vs_WT_cond1_4585	chr19	8770698	8771196	+	4.09982	NA	promoter-TSS (NM_025791)	promoter-TSS (NM_025791)	-49	NM_025791	66836	Mm.440071	NM_025791	ENSMUSG00000117924	Tmem223	0610006I08Rik	transmembrane protein 223	protein-coding	cond1
Pol2_cKO_vs_WT_cond1_5465	chr2	177208503	177210000	+	4.10038	NA	Intergenic	MLTR25A|LTR|ERVK	208295	NM_001362250	628147	Mm.374080	NM_001362250		Gm2004	100039000	predicted gene 2004	protein-coding	cond1
Pol2_cKO_vs_WT_cond1_2332	chr13	36726935	36727516	+	4.10088	NA	intron (NM_153529, intron 2 of 2)	intron (NM_153529, intron 2 of 2)	7252	NM_153529	68404	Mm.232930	NM_153529	ENSMUSG00000039114	Nrn1	0710008J23Rik|Cpg15|Nrn	neuritin 1	protein-coding	cond1
Pol2_cKO_vs_WT_cond1_6697	chr5	42950631	42951123	+	4.10116	NA	Intergenic	Lx8|LINE|L1	-282376	NM_175937	231207	Mm.7233	NM_175937	ENSMUSG00000039782	Cpeb2	A630055H10Rik|Cpe-bp2	cytoplasmic polyadenylation element binding protein 2	protein-coding	cond1
Pol2_cKO_vs_WT_cond1_4412	chr18	60560610	60561013	+	4.10177	NA	promoter-TSS (NM_025776)	promoter-TSS (NM_025776)	25	NM_025776	66810	Mm.275106	NM_025776	ENSMUSG00000024604	Rbm22	8430430L24Rik	RNA binding motif protein 22	protein-coding	cond1
Pol2_cKO_vs_WT_cond1_5598	chr3	40872752	40874019	+	4.10253	NA	Intergenic	Intergenic	-18100	NR_045392	100039043	Mm.460823	NM_001129886		Gm10731	-	FUN14 domain containing 2 pseudogene	pseudo	cond1
Pol2_cKO_vs_WT_cond1_3561	chr16	23518519	23518746	+	4.10319	NA	intron (NM_001359083, intron 1 of 10)	intron (NM_001359083, intron 1 of 10)	2183	NM_008555	17174	Mm.1213	NM_008555	ENSMUSG00000022887	Masp1	AW048060|CCPII|Crarf|Masp1/3	mannan-binding lectin serine peptidase 1	protein-coding	cond1
Pol2_cKO_vs_WT_cond1_4159	chr17	63499703	63500044	+	4.10322	NA	exon (NM_015794, exon 1 of 9)	exon (NM_015794, exon 1 of 9)	707	NM_015794	50758	Mm.136366	NM_015794	ENSMUSG00000023965	Fbxl17	6330576B01Rik|AI452053|BB073797|C130023C01Rik|Fbx13|Fbxo13	F-box and leucine-rich repeat protein 17	protein-coding	cond1
Pol2_cKO_vs_WT_cond1_2713	chr14	7174115	7174395	+	4.10394	NA	Intergenic	CpG	-68752	NM_001368229	100042149	Mm.396155	NM_001024712	ENSMUSG00000092167	Gm3696	544988|Gm10014|Gm5794	predicted gene 3696	protein-coding	cond1
Pol2_cKO_vs_WT_cond1_1405	chr11	69948285	69948490	+	4.10398	NA	promoter-TSS (NM_001359114)	promoter-TSS (NM_001359114)	-190	NM_001359114	20528	Mm.10661	NM_009204	ENSMUSG00000018566	Slc2a4	GT2|Glut-4|Glut4|twgy	solute carrier family 2 (facilitated glucose transporter), member 4	protein-coding	cond1
Pol2_cKO_vs_WT_cond1_8825	chr9	40731072	40731291	+	4.10413	NA	intron (NM_133733, intron 1 of 6)	intron (NM_133733, intron 1 of 6)	45162	NM_133733	71566	Mm.280560	NM_133733	ENSMUSG00000032024	Clmp	9030425E11Rik|ACAM|ASP5|AW557819	CXADR-like membrane protein	protein-coding	cond1
Pol2_cKO_vs_WT_cond1_3539	chr16	20549079	20549332	+	4.10436	NA	promoter-TSS (NR_030670)	promoter-TSS (NR_030670)	602	NM_013852	27406	Mm.27135	NM_013852	ENSMUSG00000003234	Abcf3	AI326318|AU016058|BB119416	ATP-binding cassette, sub-family F (GCN20), member 3	protein-coding	cond1
Pol2_cKO_vs_WT_cond1_2856	chr14	50924272	50924499	+	4.10528	NA	promoter-TSS (NM_009687)	promoter-TSS (NM_009687)	508	NM_133676	66246	Mm.274791	NM_133676	ENSMUSG00000006289	Osgep	1500019L24Rik|GCPL-1|PRSMG1	O-sialoglycoprotein endopeptidase	protein-coding	cond1
Pol2_cKO_vs_WT_cond1_450	chr1	166002791	166003219	+	4.10604	NA	promoter-TSS (NM_198932)	promoter-TSS (NM_198932)	-371	NM_011137	18986	Mm.245261	NM_011137	ENSMUSG00000026565	Pou2f1	2810482H01Rik|NF-A1|Oct-1|Oct1|Otf-1|Otf1	POU domain, class 2, transcription factor 1	protein-coding	cond1
Pol2_cKO_vs_WT_cond1_571	chr10	7667225	7667521	+	4.10605	NA	promoter-TSS (NM_145706)	promoter-TSS (NM_145706)	-131	NM_145706	69912	Mm.299887	NM_145706	ENSMUSG00000040034	Nup43	2610016K01Rik|2610529I12Rik|AA409950|p42	nucleoporin 43	protein-coding	cond1
Pol2_cKO_vs_WT_cond1_5471	chr2	177220823	177221397	+	4.10649	NA	Intergenic	L1_Mus3|LINE|L1	220154	NM_001362250	628147	Mm.374080	NM_001362250		Gm2004	100039000	predicted gene 2004	protein-coding	cond1
Pol2_cKO_vs_WT_cond1_6466	chr4	141147638	141147946	+	4.10673	NA	promoter-TSS (NM_172518)	promoter-TSS (NM_172518)	-130	NM_172518	213499	Mm.28865	NM_172518	ENSMUSG00000028920	Fbxo42	6720460I06Rik|mKIAA1332	F-box protein 42	protein-coding	cond1
Pol2_cKO_vs_WT_cond1_4320	chr18	33796065	33796445	+	4.10729	NA	TTS (NR_038152)	TTS (NR_038152)	1363	NR_038151	69749	Mm.248787	NR_038151	ENSMUSG00000087590	Epb41l4aos	2410004N09Rik|Epb4.1l4aos	erythrocyte membrane protein band 4.1 like 4a, opposite strand	ncRNA	cond1
Pol2_cKO_vs_WT_cond1_9214	chrX	8132061	8132393	+	4.10771	NA	intron (NM_028542, intron 1 of 8)	intron (NM_028542, intron 1 of 8)	631	NM_001290783	73447	Mm.284162	NM_026137	ENSMUSG00000031166	Wdr13	1700060B08Rik|5730411P10Rik|DXHXS7467e|W51679|mMg21	WD repeat domain 13	protein-coding	cond1
Pol2_cKO_vs_WT_cond1_9399	chrX	59566911	59567175	+	4.10774	NA	intron (NM_001290414, intron 2 of 6)	intron (NM_001290414, intron 2 of 6)	305	NM_001356335	14168	Mm.7995	NM_010200	ENSMUSG00000031137	Fgf13	Fhf2	fibroblast growth factor 13	protein-coding	cond1
Pol2_cKO_vs_WT_cond1_9271	chrX	37450338	37451598	+	4.10798	NA	Intergenic	Intergenic	-2691	NM_001099318	100039948	Mm.477362	NM_001099318	ENSMUSG00000079637	Rhox2c	Rhox2.3|Rhox2b	reproductive homeobox 2C	protein-coding	cond1
Pol2_cKO_vs_WT_cond1_1945	chr12	29532653	29533095	+	4.10806	NA	promoter-TSS (NM_001361656)	promoter-TSS (NM_001361656)	-511	NM_001361656	17933	Mm.253067	NM_008666	ENSMUSG00000061911	Myt1l	2900046C06Rik|2900093J19Rik|C630034G21Rik|Nztf1|Pmng1|Png-1|mKIAA1106	myelin transcription factor 1-like	protein-coding	cond1
Pol2_cKO_vs_WT_cond1_2879	chr14	54506577	54506799	+	4.10833	NA	TTS (NM_001313907)	TTS (NM_001313907)	10782	NM_013768	27374	Mm.196585	NM_013768	ENSMUSG00000023110	Prmt5	Jbp1|Skb1	protein arginine N-methyltransferase 5	protein-coding	cond1
Pol2_cKO_vs_WT_cond1_9137	chr9	109074339	109074741	+	4.10834	NA	promoter-TSS (NM_172774)	promoter-TSS (NM_172774)	-416	NM_172774	235610	Mm.100622	NM_172774	ENSMUSG00000025646	Atrip	6620401K05Rik	ATR interacting protein	protein-coding	cond1
Pol2_cKO_vs_WT_cond1_3640	chr16	42915050	42915283	+	4.10915	NA	intron (NM_001285805, intron 1 of 10)	intron (NM_001285805, intron 1 of 10)	-3096	NR_040402	100503040	Mm.490721	NR_040402	ENSMUSG00000116903	Gm19522	-	predicted gene, 19522	ncRNA	cond1
Pol2_cKO_vs_WT_cond1_7633	chr7	19149320	19149811	+	4.10983	NA	promoter-TSS (NM_026943)	promoter-TSS (NM_026943)	-273	NM_026943	107686	Mm.29135	NM_026943	ENSMUSG00000040824	Snrpd2	1810009A06Rik|SMD2	small nuclear ribonucleoprotein D2	protein-coding	cond1
Pol2_cKO_vs_WT_cond1_4263	chr18	10725636	10725855	+	4.10991	NA	5' UTR (NM_144860, exon 1 of 21)	5' UTR (NM_144860, exon 1 of 21)	120	NM_001364997	225164	Mm.21500	NM_144860	ENSMUSG00000024294	Mib1	DIP-1|E430019M12Rik|Mib	mindbomb E3 ubiquitin protein ligase 1	protein-coding	cond1
Pol2_cKO_vs_WT_cond1_8952	chr9	64737277	64737501	+	4.11043	NA	intron (NM_017382, intron 1 of 4)	CpG	367	NM_017382	53869	Mm.1387	NM_017382	ENSMUSG00000004771	Rab11a	-	RAB11A, member RAS oncogene family	protein-coding	cond1
Pol2_cKO_vs_WT_cond1_4871	chr2	27442049	27442349	+	4.11136	NA	promoter-TSS (NM_001360792)	promoter-TSS (NM_001360792)	-237	NM_001360791	100504116	Mm.36529	NM_001360790		Brd3os	A230069D13|D2Bwg1423e|Gm20071	bromodomain containing 3, opposite strand	protein-coding	cond1
Pol2_cKO_vs_WT_cond1_4326	chr18	34760493	34760760	+	4.11167	NA	intron (NM_001357457, intron 1 of 3)	intron (NM_001357457, intron 1 of 3)	1107	NR_162793	114482853		NR_162793		Mir12191	mmu-mir-12191	microRNA mir-12191	ncRNA	cond1
Pol2_cKO_vs_WT_cond1_8114	chr7	126396346	126396552	+	4.11284	NA	exon (NM_010900, exon 1 of 8)	exon (NM_010900, exon 1 of 8)	288	NM_010900	18020	Mm.1389	NM_010900	ENSMUSG00000030722	Nfatc2ip	D7Ertd304e|NIP45	nuclear factor of activated T cells, cytoplasmic, calcineurin dependent 2 interacting protein	protein-coding	cond1
Pol2_cKO_vs_WT_cond1_3571	chr16	28752779	28753199	+	4.11305	NA	intron (NM_010199, intron 1 of 5)	intron (NM_010199, intron 1 of 5)	254	NM_010199	14167	Mm.7996	NM_010199	ENSMUSG00000022523	Fgf12	AV114868|B230343J05Rik|FGF-12|FHF-1|Fhf1	fibroblast growth factor 12	protein-coding	cond1
Pol2_cKO_vs_WT_cond1_755	chr10	62340029	62340433	+	4.11327	NA	promoter-TSS (NR_038038)	promoter-TSS (NR_038038)	190	NM_001146100	15275	Mm.196605	NM_010438	ENSMUSG00000037012	Hk1	BB404130|Hk-1|Hk1-s|dea|mHk1-s	hexokinase 1	protein-coding	cond1
Pol2_cKO_vs_WT_cond1_471	chr1	171361068	171361569	+	4.11418	NA	promoter-TSS (NM_001033039)	promoter-TSS (NM_001033039)	-520	NM_001033039	68874	Mm.10756	NM_001033039	ENSMUSG00000045259	Klhdc9	1190002J23Rik|AA087357|ESTM31	kelch domain containing 9	protein-coding	cond1
Pol2_cKO_vs_WT_cond1_8445	chr8	70873202	70874049	+	4.11525	NA	promoter-TSS (NM_026964)	promoter-TSS (NM_026964)	-135	NM_026964	234388	Mm.295791	NM_026964	ENSMUSG00000007721	Ccdc124	1810023B24Rik	coiled-coil domain containing 124	protein-coding	cond1
Pol2_cKO_vs_WT_cond1_9447	chrX	85573620	85574119	+	4.11621	NA	promoter-TSS (NM_001358447)	promoter-TSS (NM_001358447)	-153	NM_025729	66724	Mm.119646	NM_025729	ENSMUSG00000035476	Tab3	4921526G09Rik|Map3k7ip3|mKIAA4135	TGF-beta activated kinase 1/MAP3K7 binding protein 3	protein-coding	cond1
[truncated: 33,792 more rows]

## Sheet: Table S6
Table S6. Peak annotation for RIP-seq data
[truncated: 88,250 more rows]

## Sheet: Table S7
Table S7. Differentially expressed genes between WT and cKO mice at E15.5
[truncated: 30,879 more rows]

## Sheet: Table S8
Table S8. Differentially expressed genes between WT and cHET mice at 2 months
[truncated: 33,143 more rows]

[truncated: 1 more sheets: Table S9]
