# Supplementary material for: Disrupting integrator complex subunit INTS6 causes neurodevelopmental disorders and impairs neurogenesis and synapse development
Source: J Clin Invest. 2025 Sep 18;135(22):e191729. doi: 10.1172/JCI191729 (PMC12618080; doi:10.1172/JCI191729)
Supplement: Supporting data values [file jci-135-191729-s239.xlsx]

## Sheet: Fig. 2C
CADD			MPC
NDD	Gnomad		NDD	Gnomad
33	15.23		2.69084	0.248718
34	23.5		2.91012	0.434935
26.3	25.1		2.14713	0.533402
33	24.9		2.7514	0.559076
29.3	20.9		2.62647	0.292957
29.8	21.8		2.6683	0.325558
31	20.8		2.63092	0.249126
26	20.5		2.50375	0.352544
	23.5			0.398763
	24.7			1.15045
	23.8			1.07793
	22.4			0.916643
	23.4			0.400195
	16.81			0.502015
	22.1			0.425627
	15.62			0.249126
	22.7			0.333419
	22.7			0.509212
	21.6			0.303393
	20.8			0.387691
	22.3			0.832683
	22.3			0.483388
	23.6			1.16019
	23.1			1.15045
	24.3			1.07793
	20.7			0.911401
	23.2			1.09721
	24.7			0.419118
	24.1			0.311085
	24			0.836009
	26			0.961019
	17.89			0.249126
	24.2			1.13977
	21.9			0.974042
	24.3			1.09721
	23.7			1.04885
	25.4			1.17139
	25.4			1.00111
	24.5			0.911401
	24.4			1.0425
	25.2			1.11862
	25.9			1.12444
	27.1			1.10381
	34			1.02607
	32			1.18416
	16.58			0.287106
	29.5			1.03848
	28.5			1.12844
	27.9			1.06881
	26.2			0.625139
	26.9			1.17139
	24.9			0.911401
	20.8			0.532687
	22.5			0.509855
	23.9			0.485016
	21.6			0.44134
	24.7			0.607392
	24.5			1.10481
	21.9			0.466399
	18.43			0.262749
	21.1			1.0425
	21.2			1.07906
	23			1.08145
	25.2			1.14611
	23.3			1.02231
	22.5			0.4283
	28.6			1.17513
	29.4			1.07799
	23.6			1.05552
	23.4			0.39246
	24.9			0.416022
	22.6			0.355063
	23.4			0.756098
	29.3			1.3476
	24			1.02513
	27.8			1.23984
	18.58			0.280982
	18.95			0.367785
	18.45			0.308893
	27.7			1.17139
	27.9			1.324
	24.3			0.556862
	26.1			0.494167
	24.9			0.370001
	18.33			0.431414
	22.2			0.257193
	25.9			1.08316
	27.3			1.00501
	26.3			1.10401
	19.72			0.889582
	24.2			1.17139
	20.8			0.974042
	24.3			1.06881
	19.39			0.318752
	17.79			0.506598
	21.2			0.394183
	21.3			0.312663
	21.3			0.342992
	20.9			0.454755
	23.3			0.464319
	16.48			0.30633
	15.78			0.30786
	22.2			0.406131
	18.6			0.299838
	23.7			0.35706
	21.2			0.402954
	20.5			0.543095
	20.4			0.561321
	18.37			0.470139
	22.8			0.623859
	18.55			0.378493
	19.68			0.486635
	18.5			0.43728
	7.095			0.29233
	12.91			0.431838
	20.3			0.264305
	20.1			0.264305
	20.7			0.616998
	20.2			0.391776
	4.154			0.387972
	0.106			0.248718
	18.09			0.314204
	21.9			0.356001
	18.76			0.310217
	15.13			0.302362
	21.4			0.317956
	20.9			0.32932
	18.73			0.31455
	13.9			0.39068
	2.47			0.359534
	17.68			0.356144
	14.08			0.283661
	15.87			0.284215
	21.7			0.371723
	15.82			0.310217
	17.28			0.302362
	18.23			0.553159
	1.419			0.338185
	22.3			0.560311
	19.53			0.318196
	18.53			0.397623
	18.75			0.340404
	8.558			0.315047
	22.3			0.374902
	22.9			0.371711
	20.4			0.386643
	18.74			0.411055
	20.5			0.249126
	21.8			0.309053
	19.01			0.411974
	18.16			0.309918
	15.98			0.338185
	1.135			0.282595
	3.03			0.30633
	20.8			0.398894
	20.1			0.437868
	16.81			0.338733
	20.4			0.383567
	21.3			0.393963
	22.8			0.341529
	18.78			0.471626
	15.97			0.372019
	22.7			0.520209
	17.3			0.338185
	15.84			0.46755
	18.13			0.303393
	12.03			0.302425
	21.5			0.370738
	14.15			0.358158
	14.19			0.291879
	20.2			0.479674
	21			0.361781
	19.31			0.249126
	16.74			0.352414
	13.45			0.280982
	12.7			0.30633
	22			0.317956
	17.63			0.31455
	19.8			0.385166
	20.6			0.357895
	27.2			0.323413
	17.73			0.432391
	0.117			0.291305
	13.18			0.287136
	14.94			0.302362
	23.5			0.319003
	14.09			0.31599
	22.5			0.344633
	19.82			0.310217
	18.88			0.313029
	17.68			0.361552
	0.644			0.401262
	0.312			0.302362
	21.8			0.372784
	21.6			0.353181
	22.5			0.320129
	19.27			0.360338
	12.8			0.316564
	18.57			0.302867
	22.7			0.320972
	22.5			0.35389
	19.18			0.31455
	21.1			0.347433
	17.65			0.49809
	14.43			0.2957
	25.3			0.851205
	22.4			0.296518
	18.01			0.267464
	22.4			0.647415
	18.33			0.307381
	18.04			0.254343
	21			0.49469
	23.3			0.370738
	19.96			0.376507
	16.11			0.292392
	18.85			0.422582
	22.1			0.372031
	13.28			0.31714
	19.66			0.277774
	22.7			0.592509
	21.5			0.305134
	16.9			0.357955
	16.45			0.24948
	19.73			0.37318
	11.43			0.280982
	15.31			0.310774
	17.54			0.335263
	12.27			0.30633
	22.3			0.364584
	21.4			0.36201
	25			0.612297
	19.05			0.562104
	20.5			0.318512
	24			0.559646
	20.2			0.456144
	22.5			0.5041
	16.73			0.314626
	23.3			0.329678
	21.2			0.31599
	7.451			0.31714
	12.42			0.453935
	23.5			0.457179
	20.4			0.458501
	13.45			0.31599
	17.26			0.345967
	13.65			0.568009
	18.77			0.364403
	14.22			0.339957
	12.53			0.282595
	7.206			0.30633
	3.718			0.335263
	0.012			0.306691
	15.7			0.408365
	24			0.815295
	23.6			0.998286
	23.3			1.14435
	19.51			0.491626
	20.6			0.42934
	22.5			1.05528
	25			0.539362
	18.8			0.373452
	20.2			0.307381
	23			0.411609
	10.66			0.364985
	20.9			0.416336
	21.8			0.412867
	23			0.3752
	18.27			0.334402
	15.49			0.729541
	22.1			0.331067
	22.4			0.806352
	25.7			1.27804
	24.5			1.3476
	27.1			1.04779
	25.2			0.979053
	27.9			0.723542
	31			0.928783
	25			0.857157
	26.5			0.400537
	32			1.11445
	27.6			1.27626
	24.3			1.02607
	16.05			0.261858
	21.6			1.08316
	17.81			0.721359
	21.5			0.4972
	19.75			0.376544
	23.5			0.400999
	27.3			1.09892
	27.9			0.89683
	28.8			1.05061
	25.6			1.16598
	27.3			1.13941
	17.41			0.313859
	22.2			0.579052
	21.9			0.341851
	23.7			0.562754
	21.8			0.254174
	19.54			1.00895
	27			1.13977
	26.9			0.603592
	26.8			0.766097
	27			0.918809
	24.7			0.466506
	28.1			1.17513
	27.1			1.08316
	27.8			1.19675
	23.7			0.317238
	25.5			0.320205
	19.13			0.285789
	24.2			1.01737
	21.8			0.974042
	28.2			1.26176
	29.8			1.16262
	29.5			1.12844
	24			1.07288
	23.9			0.84673
	23.8			0.84673
	23.2			0.978156
	30			1.01956
	35			1.04587
	32			0.930565
	26.9			0.930565
	27.1			1.0297
	21.8			1.02513
	25.9			1.09957
	26.2			1.07793
	22			0.359498
	26.2			1.05314
	24.3			0.694319
	26.4			0.558167
	27.1			0.660276
	25.8			0.998286
	26.7			1.01596
	28.3			1.05314
	29.1			1.05314
	26.9			1.04779
	24.6			1.10401
	24.5			1.12971
	26.1			1.07605
	25.7			1.07906
	24.8			0.978156
	23.3			1.00895
	23.7			0.316098
	23.7			1.04885
	18.38			0.911401
	29.5			1.07356
	28.5			1.04779
	26.5			1.02513
	20.5			0.261781
	34			1.13482
	28.1			0.996516
	27			0.973007
	27			1.15045
	17.83			0.307381
	23.3			0.403113
	22			1.05552
	22.7			1.04575
	29.7			1.26176
	28.7			0.46078
	25.3			0.416746
	26.5			1.2023
	24.6			1.0297
	16.05			0.300277
	25.6			0.485016
	26.4			0.961978
	26.6			1.03529
	19.96			0.258255
	23.9			0.568455
	21.7			0.388779
	21.8			0.445016
	24.7			0.422318
	21.5			0.284265
	21.7			0.348401
	17.04			0.285638
	22.2			0.298388
	24			0.291623
	24.4			0.470062
	26.9			1.10328
	27.8			1.02607
	27.4			1.28153
	21.6			0.324109
	14.75			0.313417
	29.1			1.26176
	30			1.2023
	27.3			1.0425
	21.4			0.299545
	25.9			0.412068
	29.2			1.00501
	27.2			0.616954
	22.2			0.266563
	29.6			1.0297
	29.2			1.35548
	29.4			0.62083
	26.2			0.524814
	22.6			1.1198
	26.9			1.10328
	26.6			1.05976
	28.8			1.40831
	27.1			1.18416
	21.2			0.32548
	23.3			0.335512
	23.9			0.406318
	25			0.455636
	26.8			1.12971
	28.1			1.31982
	28.2			0.476901
	25.8			0.329924
	21.4			1.1198
	24.2			1.3476
	25.1			1.02513
	21.3			0.306871
	23.8			0.45802
	25.5			0.723903
	20.4			0.280982
	27.5			1.09721
	24.2			1.23173
	18.47			0.359702
	21.4			0.516134
	21.3			0.258416
	23.5			0.470588
	24.2			0.803744
	25.8			0.934105
	24			0.694319
	24.4			0.61322
	21.8			1.01596
	20.6			0.503315
	17.04			0.314626
	23.9			0.351684
	23.8			0.46304
	13.64			0.313417
	18.39			0.485977
	22.1			0.433611
	26.8			1.07356
	18.62			0.374468
	16.35			0.254343
	27.3			0.831651
	18.14			0.305928
	18.12			0.305928
	21.4			0.262241
	21.9			0.406451
	25.9			0.569309
	23.7			0.308264
	23.8			0.601223
	27.5			1.0866
	23.9			0.65087
	11.63			0.329566
	0.01			0.294698
	22.2			1.10481
	22.9			1.18416
	22.5			0.387422
	22.6			0.772935
	20.5			0.358624
	22.2			0.318752
	24.1			1.17451
	25.2			0.979053
	22.8			0.691324
	24			0.423317
	19.5			0.337239
	20.7			0.390744
	21.5			0.529255
	25.1			0.319746
	24.6			0.997348
	23.9			0.928783
	20.3			0.645582
	21.9			0.337
	23.7			0.645582
	24.9			0.725681
	26.9			0.915003
	22.5			0.745419
	22.8			0.323193
	23.2			0.31521
	27.8			1.13013
	28.2			1.09721
	22.6			0.446976
	21.1			0.373452
	21.2			0.318555
	19.34			0.307381
	23.6			1.12971
	24.5			0.930565
	26.9			1.23173
	27			0.930565
	26.8			1.23173
	26.3			1.07605
	27.1			0.485817
	25.5			0.334199
	21.1			0.255059
	20.7			0.3082
	21.1			0.319975
	33			1.16598
	31			1.11862
	25.5			1.18762
	27.3			1.06881
	21			1.1749
	25.5			1.58851
	27.6			1.28324
	35			2.5627
	32			2.66345
	24.9			2.8695
	26.5			2.8695
	22.7			2.76036
	26.5			2.81492
	25.7			2.52078
	26.5			2.59444
	26			2.51048
	27.6			3.41357
	26.8			2.39889
	27.5			3.11254
	29.6			3.41357
	28.5			2.7256
	27.6			2.70124
	19.48			1.1749
	25.7			1.15492
	27.9			2.81492
	26.7			2.55137
	26.4			2.51048
	27.5			3.01024
	24.2			2.51048
	28.1			2.7256
	27.2			2.70124
	23.1			2.9275
	17.78			1.39758
	18.35			1.31342
	18.79			1.31342
	24.7			2.26455
	28.2			2.62869
	29			1.8498
	28.4			2.48897
	23.9			1.51048
	24.2			1.43958
	23.2			1.50744
	26.2			1.41371
	25.2			2.05244
	24.6			1.84721
	24.1			1.17053
	32			2.61553
	29.5			3.30594
	28.4			2.53491
	24.9			1.39511
	27.4			1.83023
	21.7			1.15785
	28.2			3.14057
	32			1.45023
	33			2.09721
	23.4			1.39161
	27.4			1.51767
	21.6			2.30488
	24			2.85426
	21.8			1.49597
	28			2.9275
	27.5			3.01024
	24.7			2.76036
	28.2			2.76036
	24.6			2.6539
	21.5			2.58226
	27			2.58226
	26.4			2.40021
	22.4			1.3455
	27.3			2.80145
	26.1			2.56461
	24.7			1.39576
	19.92			1.78518
	24.1			2.16821
	23.3			1.45692
	26.7			2.43585
	22.1			1.82181
	19.76			2.55323
	27.8			2.89753
	28.9			1.72951
	34			2.32103
	26.1			1.55155
	27.2			2.0805
	27.6			2.77571
	26.6			1.64318
	18.43			1.61187
	29.1			3.41357
	29.5			2.06079
	26.4			1.91268
	27			1.70894
	27.2			1.5255
	24.1			1.73802
	20.5			1.91268
	25.5			2.67321
	29.6			2.40021
	28.5			3.09918
	15.21			1.26677
	26.8			1.56461
	19.36			1.29599
	23.2			1.5262
	19.83			1.52779
	22.2			1.62602
	27.3			1.62802
	29.8			2.30488
	26.5			2.46388
	28.4			3.37465
	24.3			1.78073
	27.6			2.76036
	26			2.61337
	26.1			2.68827
	27			2.06869
	28.5			2.79815
	26.4			2.59444
	28.9			2.89753
	27.9			3.03791
	23.8			1.16929
	24.1			1.65226
	23.7			1.30015
	23.7			1.54784
	28.5			2.55511
	28.2			2.63092
	29.1			2.80145
	26.6			2.5965
	22.4			1.51184
	31			2.62647
	17.62			1.36715
	28.1			3.35052
	24.4			1.52814
	33			2.16821
	29.1			2.24294
	28.8			1.7015
	26.7			2.58628
	35			2.63092
	25.7			2.7146
	20.1			1.82811
	21.5			1.38356
	32			2.63769
	28.1			2.63092
	28.7			2.76036
	24.9			2.50375
	23.6			2.56461
	28.6			2.6683
	25			2.55511
	31			2.5965
	29.7			2.63092
	32			3.5965
	32			2.63769
	32			2.5763
	25.5			2.18875
	18.33			1.19494
	29.8			2.73688
	23.5			1.16929
	30			2.38597
	28.1			2.40021
	25.8			2.59444
	33			3.5965
	29			2.61337
	31			2.9275
	31			2.7256
	22.3			2.62426
	32			3.37465
	23.2			2.17131
	19.05			1.67767
	24.4			2.0805
	22.6			1.32103
	19.77			1.39981
	25.5			1.92003
	24.6			1.73403
	17.89			1.14057
	29.5			2.67568
	29.2			2.63092
	31			3.19445
	32			2.89753
	32			2.8253
	29.5			2.93645
	28.9			3.01024
	20.3			1.34284
	26.8			1.53383
	28.4			2.67568
	22			1.14515
	27.8			2.54215
	29			2.89342
	28			2.63542
	29.3			2.87733
	33			3.01024
	25.1			1.82181
	23.7			1.40912
	22.3			2.32103
	28.4			2.60486
	24.3			1.17372
	31			1.78936
	27.8			1.6737
	33			2.75141
	32			1.96207
	33			2.782
	35			2.67568
	35			1.65061
	32			2.7146
	32			2.56079
	27.8			2.31234
	25.9			1.60338
	24.1			2.52956
	23.2			2.61123
	25.5			2.43585
	28.9			2.36727
	17.94			1.48479
	18.95			1.82181
	20.8			2.56461
	22.1			1.3629
	28.1			3.21115
	18.24			2.36122
	27.5			2.61553
	25.3			1.34573
	19			1.63182
	21.1			1.64781
	20.9			1.42429
	21.2			1.47499
	19.74			1.35798
	18.4			1.36037
	26.3			1.70097
	26.5			2.45483
	27.2			2.67568
	24.2			2.67817
	24.9			1.45918
	24			2.34701
	29.2			3.01024
	27.6			3.35052
	31			2.62647
	34			2.80145
	14.89			1.3281
	32			2.50208
	24.9			2.69861
	22.4			1.32522
	26.3			2.14714
	19.87			1.28982
	20.2			1.28982
	24			1.59774
	21.3			1.24276
	23.5			2.43585
	23.1			2.45933
	20.9			1.19972
	32			2.45186
	28.2			2.28123
	31			2.72839
	26.3			1.84721
	23.2
	23.3
	34
	34			2.54765
	33			2.52779
	34			2.47624
	34			2.92309
	34			2.95968
	35			2.81151
	34			2.80813
	33			2.47156
	34			2.95968
	34			2.6539
	33			2.63769
	33			2.60486
	34			2.7695
	32			2.03054
	34			2.9144
	34			3.01024
	34			2.69341
	34			2.36001
	32			2.3898
	23.4			1.26186
	32			3.07987
	33			3.50375
	32			2.79162
	33			3.14057
	32			3.14057
	33			2.87733
	33			3.52078
	22.8			2.46847
	31			2.51389
	27.1			2.68319
	31			1.99084
	23.4			2.19199
	25.9			2.28525
	33			2.69083
	20.2			1.28394
	29.8			2.44743
	33			2.89342
	33			3.01024
	25.6			1.54489
	34			2.58628
	29.8			1.74321
	33			2.47002
	31			2.72282
	31			2.39368
	28.2			2.45782
	26.9			2.36001
	28.4			2.782
	33			3.38724
	28.1			1.83954
	23.5			1.19765
	31			2.68827
	26.8			2.53491
	25.5			2.10648
	20.2			1.44349
	21.2			1.43229
	31			1.95071
	27.8			1.48208
	31			2.6539
	31			2.85426
	29.8			1.60718
	27.2			2.32989
	28.6			1.86068
	31			2.68573
	33			2.70124
	33			1.54563
	26.4			2.49712
	32			2.38597
	33			2.55511
	27.5			2.3378
	33			2.91012
	34			3.37465
	33			3.5965
	33			2.8253
	34			2.56079
	34			3.23748
	33			2.39238
	34			2.55511
	20.2			1.17663
	20.8			1.27517
	25.9			1.66879
	23.4			1.87379
	23.2			1.71379
	23.5			2.11322
	23.4			1.39071
	27.6			1.57374
	22.6			1.58027
	24.8			1.69186
	21.8			1.55155
	23.2			1.44582
	23.7			1.50811
	29.3			2.22499
	25.2			1.80445
	24.9			1.73545
	26.4			2.79815
	27.5			1.8801
	26.6			2.83236
	19.94			1.9792
	25.1			1.80948
	25.5			1.37714
	25.2			1.66224
	28.1			2.38852
	33			2.24294
	24.4			1.39563
	20.7			1.27478
	29.6			2.47002
	35			1.59321
	26.9			1.54361
	22.6			1.29744
	33			1.89919
	32			2.24294
	33			2.54765
	32			2.58628
	25.7			2.00174
	32			3.18633
	32			3.5965
	22.1			1.60254
	28.8			2.59034
	33			2.9144
	33			2.73975
	33			2.77884
	28.6			2.48256
	29.6			2.63092
	34			2.67075
	21.6			1.17773

## Sheet: Fig. 4A
VZ/SVZ				IZ				CP
WT	cHET	cKO		WT	cHET	cKO		WT	cHET	cKO
123.24	117.61	186.67		239.64	311.54	202.4		354.75	385.28	290.15
97.66	121.07	202.41		254.02	259.28	215.5		405.1	336.77	236.13
105.18	127.72	138.3		266.58	235.79	165.97		341.44	328.74	330.11
97.49	114.72	137.46		255.46	211.91	251.48		316.22	290.22	230.2
107.23	160.66	212.65		209.19	248.57	289.2		423.24	332.4	231.3
103.51	104.48	210.93		257.13	228.41	300.86		371.63	327.39	310.59
82.71	122.51	202.73		199.31	178.04	271.22		331.55	313.17	220.05
94.37	122.51	128.81		246.63	231.36	236.77		465.23	306.95	308.15
144.16	133.7	121.78		280.48	300.96	275.44		365.22	348.82	367.07
157.21	156.91	119.86		296.81	247.61	228.72		399.09	373.81	282.07
137.2	130.83	146		270.78	280.06	266.23		387.82	329.66	220.7
123.68	114.42	145.27		314.39	287.81	215.36		362	320.41	262.59
130.78	84.28	154.07		253.24	342.02	195.88		353.06	323.92	255.66
134.74	113.56	138.07		287.52	348.03	215.57		275.02	456.43	211.19
157.59	125.47	143.95		325.07	262.25	256.7		233.19	346.19	235.97
168.32	133.57	146.25		299.79	273.96	283.59		235.3	392.73	256.52
117.64	105.75	155.84		263.7	287.2	312.95		306.57	420.46	209.04
88.56	164.62			276.77	312.82			313.43	272.52
108.17	151.66			253.05	313.46			281.76	222.52
92.2	172.35			297	322.98			281.14	280.94
125.45	156.4			185.16	309.45			284.17	237.4
average per mouse
106.404	124.028	148.447		255.136	291.692	225.823		293.414	339.324	246.317
140.562	161.257	146.028		290.615	314.678	267.202		378.533	253.345	228.18
147.857	127.54	177.84		291.405	221.595	266.933		274.142	319.978	270.903
106.16	120.28	166.21		244.978	254.63	208.838		368.15	335.252	271.647
93.53	119.588	154.413		234.357	292.86	267.137		389.47	403.952	302.173

## Sheet: Fig. 4B
L6				L5				L2-4
WT	cHET	cKO		WT	cHET	cKO		WT	cHET	cKO
169.77	190.35	128.11		80.95	79.39	87.59		98.73	86.46	101.48
228.44	142.97	103.09		100.41	85.11	88.48		109.43	90.24	74.89
162.8	163.34	137.4		86.41	73.77	97.87		111.48	98.28	90.31
147.88	127.09	103.24		81.37	81.79	65.35		102.55	102.8	181.11
217.57	164.22	78.79		72.14	89.96	50.02		129.01	133.17	102.08
132.98	149.47	142.97		83.99	83.48	80.36		124.81	111.31	114.22
120.94	143.63	75.42		56.94	87.25	59.61		138.3	121.49	94.49
236.17	144.98	109.01		87.07	61.13	81.42		134.51	95.59	110.23
167.3	139.54	151.79		72.44	85.54	78.01		127.95	99.55	142.81
191.21	171.24	112.14		74.84	122.82	77.04		151.37	102.65	89.55
199.36	153.65	71.76		73.22	86.12	62.47		131.26	131.79	96.27
159.01	144.48	74.74		97.45	118.07	90.16		107.34	115.76	112.28
148.51	117.85	80.85		89.33	113.49	83.04		98.43	121.69	109.94
121.05	239.59	81.08		85.42	75.41	60.32		87.57	90.88	97.73
101.31	134.74	84.49		75.97	75.94	75.91		72.58	62.86	94.2
108.25	172.89	80.04		70.21	61.19	86.46		75.98	74.54	105.28
146.02	191.83	59.38		78.38	81.86	75.75		88.85	69.89	102.6
141.84	129.31			69.07				109.87
139.29	93.03			41.07				119.22
109.36	119.75			77.59				95.44
130.62	107.37			74.88				88.46
average per mouse
133.426	145.352	75.7833		68.198	81.472	78.5567		100.368	112.222	106.163
179.22	112.365	76.2475		79.4875	73.6	74.61		129.48	74.5425	99.9525
119.78	150.575	110.177		80.2325	80.015	72.3367		83.64	94.445	99.42
185.292	155.938	117.96		84.256	81.9675	84.8225		110.24	107.707	87.545
163.363	184.762	113.197		76	110.125	69.8167		132.54	117.972	118.373

## Sheet: Fig. 4C
Tbr1+				Ctip2+				Satb2+
WT	cHET	cKO		WT	cHET	cKO		WT	cHET	cKO
73	78	61		37	34	36		126	97	92
62	70	62		39	36	29		101	93	89
70	78	68		35	39	34		91	101	97
69	71	65		41	42	40		101	98	97
62	75	71		30	38	35		114	133	100
60	82	69		43	44	47		103	112	97
63	64	68		30	37	43		89	109	89
62	74	68		34	35	28		88	103	84
50	67	52		29	36	35		115	96	104
71	55	61		35	33	35		96	90	95
57	47	56		28	23	34		105	79	92
58	44	56		32	24	40		100	78	84
58	35	53		32	34	32		108	72	92
57	52	74		38	31	37		88	96	97
65	58	65		46	36	38		107	100	85
66	65	80		26	38	31		93	95	95
66	48	72		37	36	40		80	78	120
63	65			36	35			101	82
72	63			41	33			97	83
67	68			38	44			91	94
	70				42				76
average per mouse
66.8	49.6	55		35.6	30	35.3333		92.4	83	89.3333
59	66.5	72.75		31	38.5	36.5		104	83.75	99.25
60	73.75	69.3333		38.6667	38.5	41.6667		101	114.25	95.3333
67.2	74.25	64		36.4	37.75	34.75		106.6	97.25	93.75
61.6667	55.75	60.3333		35.6667	35.25	32.6667		93.3333	92.25	94.3333

## Sheet: Fig. 4D
cell number / 40000 μm²							Thickness
Pax6			Tbr2				Pax6			Tbr2
WT	cHET	cKO	WT	cHET	cKO		WT	cHET	cKO	WT	cHET	cKO
181	201	228	151	176	179		101.58	102.06	151.45	110.06	110.41	161.22
197	242	212	176	173	190		114.78	110.19	131.44	115.88	108.04	136.45
185	251	219	168	146	170		128.01	119.82	132.87	123.59	98.45	161.19
186	259	203	136	178	240		117.43	131.65	138.29	113.54	135.86	117.82
233	155	231	140	142	192		130.7	120.71	146.13	135.94	136.89	160.5
219	255	260	137	169	217		116.15	102.45	137.58	143.79	112.67	132.89
211	191	220	175	179	107		110.54	123.73	124.59	111.81	161.71	103.73
162	215	237	140	193	186		83.6	165.41	139.04	95.38	149.55	126.97
247	236	252	222	172	187		136.78	148.97	159.32	145.76		159.03
216	258	248	165	173	124		103.23	131.71	131.39	124.79		114.68
244		154	187		113		125.13		111.11	114.79		116.06
233		191	178		113		132.6		88.27	147.96		85.58
191		226	170		160		112.76		111.75	103.28		100.85
250		238	179		148		122.22		134.88	144.37		143.58
220		205	178		139		120.16		108.96	133.26		100.92
221		213	208		116		113.49		102.03	124.47		110.55
263		267	218		154		117.96		151.4	125.34		140.75
191		210	141		122		92.24		130.26	102.3		120.98
151		271	134		191		78.02		105.35	83.53		111.22
170		260	158		180		91.53		134.49	101.5		125.55
169		227	96		140		112.93		129.3	88.31		132.14
178		209	155		129		98.77		106.4	91.66		111.59
209			166				87.21		104.71	88.23		103.62
181			150				85.56			102.56
169			154				106.45			110.12
average per mouse
203.5	221.5	217	132.25	171	128.667		109.328	131.807	129.097	115.065	109.225	135.412
184.25	221	221.75	190.6	160	160		115.313	117.08	116.05	112.338	149.55	111.575
218.833	258.5	225.5	151.333	176.833	198		112.628	112.895	125.506	107.013	135.86	100.83
200.167	205	239.25	177.833	151	151		106.85	117.05	124.77	115.602	130.08	134.978
202.4	225.5	226.6	156.25	135.8	135.8		106.602	120.71	138.585	123.415	124.78	128.344

## Sheet: Fig. 4E
EdU+ number / 40000 μm²				EdU+ Pax6+ / Pax6+				EdU+Tbr2+ / Tbr2+
WT	cHET	cKO		WT	cHET	cKO		WT	cHET	cKO
101	121	88		0.403315	0.378109	0.328947		0.211921	0.238636	0.162011
127	127	118		0.385787	0.42562	0.40566		0.232955	0.248555	0.263158
140	129	101		0.448649	0.350598	0.333333		0.244048	0.226027	0.176471
99	146	112		0.333333	0.436293	0.315271		0.154412	0.230337	0.2
148	80	118		0.381974	0.36129	0.380952		0.264286	0.140845	0.239583
134	135	120		0.438356	0.454902	0.323077		0.255474	0.236686	0.152074
105	130	99		0.393365	0.486911	0.368182		0.24	0.324022	0.252336
88	143	128		0.419753	0.395349	0.341772		0.221429	0.227979	0.204301
161	121	129		0.453441	0.351695	0.396825		0.297297	0.267442	0.213904
126	156	121		0.439815	0.399225	0.330645		0.272727	0.283237	0.153226
147		109		0.377049		0.402597		0.294118		0.274336
152		121		0.407725		0.434555		0.292135		0.318584
120		119		0.366492		0.362832		0.270588		0.26875
157		141		0.392		0.42437		0.363128		0.25
184		115		0.436364		0.365854		0.370787		0.309353
183		86		0.452489		0.333333		0.346154		0.146552
166		142		0.456274		0.445693		0.279817		0.266234
121		142		0.366492		0.457143		0.234043		0.352459
105		151		0.377483		0.453875		0.268657		0.39267
131		136		0.458824		0.388462		0.259494		0.266667
103		146		0.325444		0.409692		0.260417		0.328571
123		143		0.398876		0.45933		0.245161		0.387597
135				0.449761				0.325301
120				0.447514				0.34
123				0.426036				0.266234
average per mouse
115	124	116.333		0.411556	0.401865	0.381746		0.255652	0.243596	0.293667
125.25	129.5	119.25		0.402301	0.408096	0.382849		0.294174	0.275025	0.236219
129.833	132	125.2		0.398569	0.418754	0.38819		0.269618	0.247711	0.264919
124.833	151	109.5		0.415191	0.417759	0.382276		0.227182	0.233512	0.23648
162	107.5	144		0.386638	0.373522	0.379194		0.326095	0.212041	0.28748

## Sheet: Fig.4F
Day4				Day6				Day8
WT	cHET	cKO		WT	cHET	cKO		WT	cHET	cKO
14128	15286	28951		28951	59158	16622		27148	16271	27111
7274	35197	33633		24612	37673	19712		38676	25407	26704
12280	17671	36072		14891	29328	31270		133654	13692	39230
9248	12463	25872		9176	17664	19466		55997	28048	502452
9572	16536	21750		8898	94856	94258		30242	20992	332292
11582	11299	13004		55976	16590	32212		15585	35628	51272
20226	15621	26248		17692	9661	29328		17607	93440	54492
22981	10216	32676		55877	13676	47500		44674	164270	59816
18396	10486	7934		32688	10139	88475		40819	22981	25084
7434	7232	8900		45116	32212	22172		16264	24184	15463
10211	9946	13996		42819	34307	36136		113096	15276	23839
10692	15872	14252		44692	24208	37565		61802	23360	58889
13860	10384	15276		37176	39057	30324		35609	29134	57454
30334	20584	13692		56634	28057	40819		18332	18718	165308
25328	16231	36616		28936	16952	88948		12724	13249	158518
13166	13085	13954		50472	80909	59421		16231	371289	556880
30700	25028	37625		20611	48100	25800		19123	31062	58269
38126	13064	10440		47383	28424	8924		36643	51276	45440
26734	12143	18652		26312	40278	14615		22064	115931	53692
26281	17652	11604		25028	20992	18257		60438	36523	37776
12160	12452	5734		11026	20216	17039		18038	56754	479629
12756	10211	7458		20216	17416	27809		293024	281900	36908
6540	9152	7220		36000	13846	12662		386830	89275	80860
15585	3591	4718		21774	23842	8155		378083	125705	329009
20926	3618	8329		46952	37952	48840		131863	141344	61364
9152	12864	3658		35138	14410	18230		7073	21534	56338
9155	9341	9860		50472	17647	22581		9903	30599	68631
13364	9750	7100		17671	25038	21427		35806	14926	46915
21780	11353	9578		42947	6191	28488		50031	55493	326985
6788	3904	5812		57852	4630	23260		15462	81313	97492
8652	4999	5998		48100	14436	38993		17470	204161	25587
13982	11988	8021		52256	24026	40705		19162	80501	14441
14588	6347	8104		19080	14101	29623		104807	63329	25327
18396	16484	9681		9676	8111	30679		267633	386601
24184	15824	6012		26281	41250	49666		16660	371441
11604	11796	8776		57852	32731	40886		17765	129879
18734	12653	10580		19353	57803	48319		35648	21845
10476	10100	7606		33142	37796	50743		42982	39430
12766	4952	13348		15621	36604	60256		237224	44045
16952	6047	6788		25850	7067	66618		108898	61281
20419	4368	14716		12128	8439	56081		101467	65078
5730	9258	11328		29761	13937	57279		79913	39184
7176	5702	13797		13676	18628	50633		31127	52171
5331	11960	8811		9689	29190	17937		40714	16861
8271	11872	6928		19116	59280	13849		42976
9842	5478	14071		45242	21345	15797		14670
13220	8356	12768		74355	6167	14658		17384
3108	7696	17196		11951	12913	20872		8840
5610	25669	12556		6045	15738	24710
23283	19482	9151		8461	19733	20095
7836	6144	7701		7385	12846	22918
27858	4792	7480		7385	12581	15033
19384	4267	8906		5034	25038	9617
11396	7400	10571		11981	39725	17764
20726		9152		20706	63737	40770
8678		14313		20206	7025
15191		12560		74817	15647
13090		5169		39023	38948
10191		5464		40816	63098
6284		7060		51276	24341
15984		6781		16265	31440
33382		5020		33197
5090		5160		30605
9564		6966		78717
19832		7548		49798
5872		9668		15501
5275		8328		19042
11834		15960		23817
27048		8968		21345
23236		6512		23973
19297		9940		23808
15522		7696		7536
12544		10944		23512
10156		8158		17468
4416		8748		17853
5440		5771		7325
6432				11684
3586				7034
4112				9330
3908				4474
4052				17111
6943				53077
11604				54741
4304				39446
5344				9279
				76920
				7559
				4572
				8837
				5197

## Sheet: Fig. 4G
WT	cHET	cKO
36.5696	36.4912	33.6806
37.931	51.282	41.0256
47.7387	47.479	39.6694
44.2623	35.9259	52.9851
47.2222	57.6744	37.8261
40.8946	46.2185	36.9048
40.4255	42.654	33.1606
42.0849	46.4646	40.6091
55.4307	58.5551	46.9879
45.1362	50.2674	41.8301
51.1194	40.3061	49.5798
53.304	52.0231	35.8974
48.8038	47.7833	51.6729
46.2766	45.4128	47.7273
51.634	41.0569	37.0213
49.0991	41.2766	36.9231
44.1296	44.7115	34.2222
37.6344	43.8889	47
45.9916	46.7626	46.281
	48.8055
	53.6585
	54.8872
	34.5679
average per mouse
43.5283	48.3105	41.8402
45.6977	44.9703	39.7208
47.7896	46.1911	41.5133
44.1264	47.0384	43.5738
45.7693	48.2529	40.585

## Sheet: Fig. 4H
cleaved caspase3 positive cells in L6				cleaved caspase3 positive cells / μm²
WT	cHET	cKO		WT	cHET	cKO
4	3	32		0	0.819672	21.8935
5	0	34		1.96078	3.7037	14.4654
3	3	34		1.92308	3.30579	13.4615
2	9	31		1.02354	5.73771	14.1026
3	5	38		2.65487	5.71429	6.45161
6	3	49		0	0.943396	12.9496
4	4	9		0	2.5641	11.2
3	1	18		0.571429	2.5641	6.19469
0	5	15		0	0.746269	4.72973
1	14	13		2.51572	1.2547	5.42636
2	4	18		2.14286	1.42857	6.89655
3	4	17		2.24719	3.58937	28.8462
1	2	10		4.82759	0	26.6055
6	9	12		3.44828	2.7972	21.1382
2	13	7		3.57143	2.8169	22.3077
7	5	7		2.2173	4.28571	19.5489
5	8	3		2.77778	0.653595	15.493
3	8	10		0.892857	0.763359
2	9	48		4.72973	4.29448
1	10	34			2.02703
1	9	57
		41
		38
		62
		54
average per mouse
3.83333	3.75	36.3333		1.26038	2.26169	15.9808
1.33333	9	48.75		2.2173	1.95379	21.723
4.6	8.75	46.3333		2.80012	3.47156	5.81183
1.75	5.8	8.16667		3.12551	1.00049	22.6234
2.33333	3.25	15		0.190476	2.47351	10.2004

## Sheet: Fig. 5J
missense variants											LGD
CON	WT	S91F	Y111C	T137I	R206C	V210M	Q228E	P284S	H400R		CON	WT	F35Hfs*41	Q185*	V278Sfs*37	K326*	W408*	L536*	E603Tfs*2	R610*	S737*
1	0.58	0.52	0.99	0.82	0.93	1.29	1.12	1.3	0.93		1	0.876695	0.800274	0.965169	0.982205	1.10514	1.03369	0.985463	0.986786	1.05796	1.17423
1	0.74	0.9	0.94	0.88	0.99	0.79	0.86	0.81	0.85		1	0.890314	1.00019	0.861434	0.752204	0.979453	0.955325	1.06756	1.00409	1.57464	0.948838
1	0.87	0.84	0.96	1.22	1.12	1.13	1.05	1.02	1.05		1	0.779588	0.853133	1.2143	1.17595	0.992149	0.756219	0.745951	1.05866	1.0282	1.07352
1	0.77	0.91	1.01	0.85	0.9	0.88	1.03	1.02	0.9		1	0.878277	1.04053	0.896831	0.93715	1.03301	1.0531	0.942338	1.02816	1.17686	1.06027
1	0.56	0.84	0.81	0.7	0.65	0.92	0.81	0.85	0.77		1	0.684485	0.738751	0.781966	0.786988	0.819504	0.879535	0.768709	0.812777	0.890679	0.916365
											1	0.728993	0.80981	0.877757	0.994881	0.9427	0.776097	0.87842	0.867608	0.964901	0.883702
											1	0.970474	1.03909	1.06934	1.0374	1.08056	0.997679	0.950366	1.0014	0.813707	0.798491
											1	0.763689	1.08228	1.27198	1.57777	1.44199	1.30398	1.05372	1.23983	0.997295	1.07518

[truncated: 28 more sheets: Fig.5K, Fig. 6A, Fig. 6B, Fig. 6C, Fig. 6D, Fig. 7A, Fig. 7B, Fig. 7C, Fig. 7D, Fig. 7F, Fig. S5C, Fig. S6A, Fig. S6C, Fig. S6D, Fig. S7F, Fig. S7G, Fig. S8G, Fig.S9A, Fig.S9B, Fig. S10A …]
